# Supplementary material for: Wheat root length and not branching is altered in the presence of neighbours, including blackgrass
Source: PLoS One. 2017 May 24;12(5):e0178176. doi: 10.1371/journal.pone.0178176 (PMC5443546; doi:10.1371/journal.pone.0178176)
Supplement: S1 Table — (CSV) [file pone.0178176.s003.csv]

Experiment	Treatment	Treatment_aw2	Treatment_awbd	Treatment_awbg	Block	Treatment&Block	Treatment&Block&Experiment	Img	Root	Length	Surface	Volume	Diam	rootOrder	path	parent	LPosParent	insertAng	nChild	childDensity	firstChild	LPosFirstChild	lastChild	LPosLastChild	lat_density	length_ramified_region	dens_ramified_region	ratio_pos_last_child_length	ratio_pos_first_child_length
J1	wbg	wbg	wbg	awbg	2	wbg_2	wbg_2_J1	wbg-2	root_3	1.8477038	0.3017486	0.004127893	0.053596266	0	-1	-1	0	0	3	23.621073	lat_47	1.05807	lat_46	1.2455777	1.623636862	0.1875077	15.99934296	0.674121956	0.572640485
J2	wbg	wbg	wbg	awbg	4	wbg_4	wbg_4_J2	W-BG_4	root_1	1.2139286	0.1808248	0.002321369	0.0487066	0	-1	-1	0	0	2	10.920741	lat_30	0.43515816	lat_31	0.6182959	1.647543356	0.18313774	10.92074195	0.509334651	0.358470968
J1	wbd	wbd	awbd	wbd	4	wbd_4	wbd_4_J1	wbd-4	root_5	1.1487558	0.14375985	0.001559387	0.041604344	0	-1	-1	0	0	7	10.722966	lat_25	-0.04189184	lat_31	0.92189425	6.093549212	0.96378609	7.263022441	0.802515426	-0.036467141
J1	wbg	wbg	wbg	awbg	4	wbg_4	wbg_4_J1	wbg-4	root_3	1.830225	0.2719682	0.003584477	0.047329117	0	-1	-1	0	0	7	10.606667	lat_22	0.7177153	lat_21	1.692069	3.824666366	0.9743537	7.184249416	0.924514199	0.392145938
J1	wbd	wbd	awbd	wbd	4	wbd_4	wbd_4_J1	wbd-4	root_6	0.9141679	0.09742882	9.43E-04	0.036550295	0	-1	-1	0	0	5	9.656899	lat_36	-0.04624736	lat_38	0.71816874	5.469454791	0.7644161	6.540940203	0.785598291	-0.050589569
J1	wbd	wbd	awbd	wbd	1	wbd_1	wbd_1_J1	wbd-1	root_2	2.0568705	0.29299143	0.003540566	0.04589683	0	-1	-1	0	0	2	9.538234	lat_28	0.6198835	lat_27	0.82956594	0.972350957	0.20968244	9.538233149	0.403314618	0.301372157
J1	wbg	wbg	wbg	awbg	4	wbg_4	wbg_4_J1	wbg-4	root_1	1.454083	0.28457788	0.005381877	0.06195593	0	-1	-1	0	0	6	9.532336	lat_26	0.36423025	lat_24	1.2935164	4.126311909	0.92928615	6.456568841	0.889575354	0.250487936
J1	wbd	wbd	awbd	wbd	1	wbd_1	wbd_1_J1	wbd-1	root_6	1.8581018	0.24252003	0.002734255	0.043222386	0	-1	-1	0	0	4	9.529228	lat_13	0.5788664	lat_2	0.9986276	2.152734581	0.4197612	9.52922757	0.537445042	0.311536429
4	w2	aw2	w2	w2	3	w2_3	w2_3_4	enhanced_Block3_W2_WBD	root_W2_0	2.7127593	0.47271472	0.007788209	0.05204016	0	-1	-1	0	0	5	8.308675	Lat_13_3	-0.019454386	Lat_13	0.58232623	1.843141778	0.601780616	8.308675732	0.214661961	-0.007171438
J1	wbg	wbg	wbg	awbg	4	wbg_4	wbg_4_J1	wbg-4	root_4	8.14905	1.1915796	0.014489391	0.045782562	0	-1	-1	0	0	13	7.4980674	lat_37	1.0309256	lat_33	3.5906408	1.595277977	2.5597152	5.078690004	0.440620784	0.126508685
J1	wbg	wbg	wbg	awbg	2	wbg_2	wbg_2_J1	wbg-2	root_5	6.3035846	0.9626463	0.01214566	0.04764445	0	-1	-1	0	0	2	7.2079744	lat_33	1.1288611	lat_34	1.5385123	0.31727979	0.4096512	4.882202225	0.24406943	0.179082407
J1	w2	aw2	w2	w2	3	w2_3	w2_3_J1	w2-3	root_3	8.71047	1.4563217	0.020080796	0.052446473	0	-1	-1	0	0	6	7.163367	lat_11	2.3621027	lat_6	3.5987096	0.688826206	1.2366069	4.851986512	0.41314758	0.271179707
J2	wbg	wbg	wbg	awbg	4	wbg_4	wbg_4_J2	W-BG_4	root_4	5.969662	0.74121404	0.007511408	0.03938385	0	-1	-1	0	0	15	7.0166492	lat_59	0.3924938	lat_48	2.5302665	2.512705074	2.1377727	7.016648683	0.423854232	0.065748078
4	w1	w1	w1	w1	1	w1_1	w1_1_4	enhanced_Block1_W1_W2	root_W1_1	5.784481	1.1415431	0.020690946	0.05978078	0	-1	-1	0	0	16	6.863415	lat_1_1_1	1.1866585	Lat_1_1_16	3.5178595	2.766021705	2.331201	6.863415038	0.608154733	0.205145198
J1	wbg	wbg	wbg	awbg	2	wbg_2	wbg_2_J1	wbg-2	root_4	9.469766	1.5934073	0.021840407	0.053339995	0	-1	-1	0	0	24	6.808635	lat_29	0.45259237	lat_19	5.6567297	2.534381525	5.20413733	4.611715348	0.597346302	0.047793406
J1	wbg	wbg	wbg	awbg	2	wbg_2	wbg_2_J1	wbg-2	root_1	1.6317438	0.2943771	0.004512429	0.056125313	0	-1	-1	0	0	3	6.683453	lat_15	0.10932205	lat_14	0.77202344	1.838523915	0.66270139	4.52692577	0.473127853	0.066997068
4	w2	aw2	w2	w2	1	w2_1	w2_1_4	enhanced_Block1_W1_W2	root_W2_3	7.1249857	0.9779235	0.011064987	0.042774014	0	-1	-1	0	0	20	6.661446	Lat_1	1.20138	lat_17	4.203731	2.807023178	3.002351	6.661446313	0.589998517	0.168615075
J1	wbg	wbg	wbg	awbg	1	wbg_1	wbg_1_J1	wbg-1	root_3	10.279559	1.7614893	0.025791353	0.05382988	0	-1	-1	0	0	29	6.6184416	lat_85	1.133761	lat_108	7.602801	2.821132696	6.46904	4.482890815	0.73960381	0.110292766
4	wbd	wbd	awbd	wbd	1	wbd_1	wbd_1_4	enhanced_Block1_WBD_WBGb	root_WBD_3	8.562862	1.1642661	0.013304113	0.043298636	0	-1	-1	0	0	10	6.3663454	lat_3	1.7299008	Lat_27	3.3006608	1.167833839	1.57076	6.366344954	0.385462337	0.202023669
J1	wbg	wbg	wbg	awbg	1	wbg_1	wbg_1_J1	wbg-1	root_5	13.712737	2.2633197	0.030821476	0.051101472	0	-1	-1	0	0	30	6.1287713	lat_115	2.338011	lat_40	9.5648	2.187747056	7.226789	4.151221241	0.697512101	0.170499223
J1	w2	aw2	w2	w2	4	w2_4	w2_4_J1	w2-4	root_4	6.662928	1.078505	0.014086986	0.051665235	0	-1	-1	0	0	3	6.0503354	lat_20	2.2185361	lat_19	2.9505837	0.450252502	0.7320476	4.098094168	0.442835897	0.332967143
J1	wbd	wbd	awbd	wbd	3	wbd_3	wbd_3_J1	wbd-3	root_3	10.618665	1.6058394	0.020427447	0.047872294	0	-1	-1	0	0	25	6.017832	lat_42	0.86248934	lat_25	6.995836	2.35434492	6.13334666	4.0760781	0.658824438	0.081223896
J1	wbg	wbg	wbg	awbg	4	wbg_4	wbg_4_J1	wbg-4	root_2	7.9743357	1.2024751	0.014851542	0.0481472	0	-1	-1	0	0	10	6.0147324	lat_9	0.89507115	lat_1	3.349674	1.254022953	2.45460285	4.073978811	0.420056808	0.112243977
4	w1	w1	w1	w1	2	w1_2	w1_2_4	enhanced_Block2_W1_W2	root_W1_3	8.1427355	1.2364018	0.015744565	0.04785995	0	-1	-1	0	0	17	5.9445696	root_9	1.1702508	Lat_31	4.0300035	2.087750486	2.8597527	5.944569962	0.494920104	0.143717157
J2	w2	aw2	w2	w2	3	w2_3	w2_3_J2	W2_3	root_5	7.781613	1.1211779	0.013583369	0.046260677	0	-1	-1	0	0	18	5.940343	lat_20	0.18135634	lat_6	3.2114842	2.313145102	3.03012786	5.940343389	0.412701608	0.023305752
J1	wbd	wbd	awbd	wbd	4	wbd_4	wbd_4_J1	wbd-4	root_2	7.398647	1.1948231	0.015886055	0.051270884	0	-1	-1	0	0	7	5.8061357	lat_15	0.79236305	lat_9	2.5723155	0.946118932	1.77995245	3.932689325	0.347673771	0.107095669
J1	w2	aw2	w2	w2	2	w2_2	w2_2_J1	w2-2	root_2	11.339437	1.9355888	0.02755225	0.054217216	0	-1	-1	0	0	24	5.801685	lat_8	1.1287112	root_4	7.2360873	2.116507195	6.1073761	3.92967448	0.638134618	0.099538557
J1	w2	aw2	w2	w2	3	w2_3	w2_3_J1	w2-3	root_4	8.482135	1.4753876	0.021173444	0.054663677	0	-1	-1	0	0	8	5.7444386	lat_18	2.243854	lat_12	4.299934	0.943158768	2.05608	3.890899187	0.506940057	0.264538822
J1	wbg	wbg	wbg	awbg	3	wbg_3	wbg_3_J1	wbg-3	root_1	7.341824	0.791847	0.007093534	0.03357622	0	-1	-1	0	0	25	5.714047	lat_25	1.0724483	lat_2	5.447631	3.405148366	4.3751827	5.714047096	0.741999672	0.146073823
4	w1	w1	w1	w1	2	w1_2	w1_2_4	enhanced_Block2_W1_W2	root_W1_1	5.23828	0.6244659	0.006080878	0.038104415	0	-1	-1	0	0	5	5.544406	lat_0	0.34452498	Lat_5	1.2463349	0.954511786	0.90180992	5.544405633	0.23792827	0.065770631
J1	w2	aw2	w2	w2	4	w2_4	w2_4_J1	w2-4	root_5	8.813487	1.5353491	0.021683713	0.05574834	0	-1	-1	0	0	9	5.528549	lat_16	0.426769	lat_11	2.8301847	1.021162226	2.4034157	3.744670554	0.321119745	0.048422265
J2	wbg	wbg	wbg	awbg	4	wbg_4	wbg_4_J2	W-BG_4	root_2	3.129979	0.4106524	0.004559585	0.042543113	0	-1	-1	0	0	5	5.5221553	lat_44	0.63367796	lat_32	1.5391215	1.597454807	0.90544354	5.522155473	0.491735408	0.202454381
J2	wbd	wbd	awbd	wbd	3	wbd_3	wbd_3_J2	W_BD_3	root_4	11.243758	1.7433871	0.022129728	0.049599875	0	-1	-1	0	0	37	5.400237	lat_70	0.59854686	lat_103	7.450098	3.290714724	6.85155114	5.400237004	0.662598572	0.053233702
4	wbd	wbd	awbd	wbd	4	wbd_4	wbd_4_4	enhanced_Block4_W1_WBD	root_WBD_5	6.870219	1.1478955	0.015943548	0.05270324	0	-1	-1	0	0	16	5.3881717	lat_2	0.8869361	lat_130	3.8564036	2.328892281	2.9694675	5.388171448	0.561321786	0.129098665
J1	wbd	wbd	awbd	wbd	1	wbd_1	wbd_1_J1	wbd-1	root_3	4.694577	0.8363512	0.012499754	0.057910293	0	-1	-1	0	0	14	5.29296	lat_31	1.3108884	lat_35	3.955911	2.982164314	2.6450226	5.292960446	0.842655472	0.279234615
4	w1	w1	w1	w1	4	w1_4	w1_4_4	enhanced_Block4_W1_WBD	root_W1_1	4.1482153	0.66992	0.008947374	0.05019537	0	-1	-1	0	0	7	5.286546	lat_45	0.3905263	lat_40	1.7146422	1.687472683	1.3241159	5.286546291	0.413344553	0.094143209
J2	wbd	wbd	awbd	wbd	1	wbd_1	wbd_1_J2	w_bd_1	root_0	9.441739	1.2061766	0.012562069	0.040512256	0	-1	-1	0	0	19	5.2434554	lat_1	0.5494517	lat_14	4.1730165	2.012341159	3.6235648	5.243455285	0.441975414	0.058193909
J2	w2	aw2	w2	w2	4	w2_4	w2_4_J2	W2_4	root_4	6.849055	0.9472136	0.010782954	0.04428402	0	-1	-1	0	0	19	5.242167	lat_11	0.26719484	lat_3	3.89165	2.774105333	3.62445516	5.242167212	0.568202475	0.039011928
J2	w2	aw2	w2	w2	3	w2_3	w2_3_J2	W2_3	root_4	6.391746	0.83858	0.009029689	0.04208914	0	-1	-1	0	0	16	5.2244897	lat_38	0.23798902	lat_77	3.3004892	2.503228382	3.06250018	5.224489489	0.51636739	0.037233804
J1	w1	w1	w1	w1	1	w1_1	w1_1_J1	w1-1	root_1	10.628364	1.5989555	0.020133007	0.04673019	0	-1	-1	0	0	21	5.2171087	lat_51	2.0559828	lat_37	6.081201	1.975845012	4.0252182	5.217108479	0.572167175	0.193443017
J1	wbg	wbg	wbg	awbg	1	wbg_1	wbg_1_J1	wbg-1	root_4	11.474872	1.8175437	0.025215354	0.048674222	0	-1	-1	0	0	16	5.1924467	lat_69	1.1463965	lat_83	5.695706	1.394351066	4.5493095	3.517017253	0.496363358	0.099904949
J1	wbg	wbg	wbg	awbg	1	wbg_1	wbg_1_J1	wbg-1	root_2	12.472889	1.940136	0.024956785	0.048355322	0	-1	-1	0	0	16	5.183683	lat_68	0.7427411	lat_53	5.299742	1.282782201	4.5570009	3.511081159	0.424900919	0.059548441
J1	w2	aw2	w2	w2	4	w2_4	w2_4_J1	w2-4	root_2	8.833938	1.4828825	0.020347241	0.053516682	0	-1	-1	0	0	11	5.154914	lat_1	0.77650744	lat_5	3.9269302	1.245197782	3.15042276	3.491594887	0.444527707	0.087900486
J2	w1	w1	w1	w1	3	w1_3	w1_3_J2	W1_3	root_4	8.306607	1.0792804	0.011535414	0.040341303	0	-1	-1	0	0	18	5.1242924	lat_33	1.2349596	lat_1	4.7476397	2.166949755	3.5126801	5.124292417	0.571549816	0.148671967
4	wbd	wbd	awbd	wbd	1	wbd_1	wbd_1_4	enhanced_Block1_WBD_WBGb	root_WBD_4	3.6810598	0.52360237	0.006132045	0.044339642	0	-1	-1	0	0	8	5.057303	Lat_0	0.3235539	Lat_7	1.9054246	2.17328716	1.5818707	5.057303356	0.517629352	0.087896942
4	wbg	wbg	wbg	awbg	2	wbg_2	wbg_2_4	enhanced_Block2_WBG_WBD	root_WBG_2	8.155253	1.3343304	0.018470157	0.051245835	0	-1	-1	0	0	16	5.0022945	lat_6	1.3361325	root_11	4.5346646	1.961925645	3.1985321	5.002294646	0.556042173	0.163837039
4	w2	aw2	w2	w2	2	w2_2	w2_2_4	enhanced_Block2_W1_W2	root_W2_2	9.17763	1.3247677	0.0157091	0.04503546	0	-1	-1	0	0	20	4.9767985	root_	0.9221528	Lat_0	4.9408007	2.179211844	4.0186479	4.976798291	0.53835257	0.100478315
4	w1	w1	w1	w1	3	w1_3	w1_3_4	enhanced_Block3_W1_WBG	root_W1_3	12.126597	1.6759796	0.019574694	0.04426103	0	-1	-1	0	0	31	4.9763846	lat_2	0.379049	Lat_33	6.608471	2.556364329	6.229422	4.976384647	0.544956759	0.031257656
4	wbd	wbd	awbd	wbd	1	wbd_1	wbd_1_4	enhanced_Block1_WBD_WBGb	root_WBD_1	7.458436	1.0057899	0.011580514	0.042630795	0	-1	-1	0	0	11	4.9762487	root_6	1.1210079	Lat_17	3.3315084	1.474840033	2.2105005	4.976248592	0.446676542	0.150300666
4	w1	w1	w1	w1	3	w1_3	w1_3_4	enhanced_Block3_W1_WBG	root_W1_2	11.095403	1.4587704	0.015842808	0.042377084	0	-1	-1	0	0	24	4.968207	Lat_)	0.7674074	Lat_51	5.5981236	2.16305798	4.8307162	4.968207406	0.504544414	0.069164446
J2	w1	w1	w1	w1	2	w1_2	w1_2_J2	W1_2	root_1	6.495186	0.88587177	0.009850397	0.04348795	0	-1	-1	0	0	13	4.9326887	lat_1	0.43260345	lat_3	3.0680828	2.001482329	2.63547935	4.932689	0.472362577	0.066603705
J2	w1	w1	w1	w1	3	w1_3	w1_3_J2	W1_3	root_5	7.6359153	0.96661896	0.010023241	0.040387735	0	-1	-1	0	0	20	4.91941	lat_46	0.9769719	lat_29	5.0425	2.619201394	4.0655281	4.919410101	0.660366152	0.127944308
J2	wbg	wbg	wbg	awbg	1	wbg_1	wbg_1_J2	w-bg_1	root_1	9.224918	1.2600975	0.014042187	0.04344441	0	-1	-1	0	0	18	4.914222	lat_48	0.95993507	lat_1	4.6227736	1.951236857	3.66283853	4.91422154	0.501118124	0.104058927
4	w1	w1	w1	w1	4	w1_4	w1_4_4	enhanced_Block4_W1_WBD	root_W1_4	9.021461	1.2660743	0.014912141	0.04429303	0	-1	-1	0	0	28	4.899003	lat_80	0.20628645	lat_57	5.9217353	3.103710142	5.71544885	4.899002814	0.656405354	0.022866191
4	w1	w1	w1	w1	1	w1_1	w1_1_4	enhanced_Block1_W1_W2	root_W1_3	6.948211	0.9124426	0.010022954	0.041997276	0	-1	-1	0	0	15	4.8736935	Lat_1_3_1	0.5076229	Lat_1_3_15	3.5853708	2.158829086	3.0777479	4.873693521	0.516013518	0.073058072
J1	wbg	wbg	wbg	awbg	1	wbg_1	wbg_1_J1	wbg-1	root_1	14.588327	2.2075574	0.028703375	0.04803344	0	-1	-1	0	0	37	4.8488903	lat_39	0.4183631	lat_4	11.684031	2.536274379	11.2656679	3.284314816	0.800916445	0.028677935
J2	w2	aw2	w2	w2	1	w2_1	w2_1_J2	W2_1	root_3	7.5614395	1.0172595	0.011154219	0.042858075	0	-1	-1	0	0	27	4.805943	lat_46	0.58899426	lat_56	6.2070394	3.570748665	5.61804514	4.805942161	0.820880654	0.077894462
J1	w1	w1	w1	w1	3	w1_3	w1_3_J1	w1-3	root_6	10.326352	1.7578586	0.025126511	0.05352072	0	-1	-1	0	0	25	4.8054705	lat_47	1.1082287	lat_23	6.3106327	2.420990491	5.202404	4.805470702	0.61111927	0.107320446
J2	w2	aw2	w2	w2	1	w2_1	w2_1_J2	W2_1	root_1	12.02636	1.6671941	0.018787798	0.04373855	0	-1	-1	0	0	36	4.793732	lat_26	0.83195186	lat_107	8.341759	2.993424444	7.50980714	4.793731627	0.693622925	0.069177362
4	w2	aw2	w2	w2	2	w2_2	w2_2_4	enhanced_Block2_W1_W2	root_W2_4	7.737864	1.181914	0.014962659	0.047389705	0	-1	-1	0	0	12	4.774721	Lat_0	0.089261554	Lat_10	2.6024973	1.550815574	2.513235746	4.774721201	0.336332779	0.011535684
J2	w2	aw2	w2	w2	2	w2_2	w2_2_J2	W2_2	root_2	11.180991	1.5033883	0.016807085	0.04187582	0	-1	-1	0	0	32	4.752917	lat_36	0.009951896	lat_8	6.7426596	2.862000336	6.732707704	4.752916866	0.603046689	0.000890073
4	w2	aw2	w2	w2	3	w2_3	w2_3_4	enhanced_Block3_W2_WBD	root_W2_1	7.137816	1.0223325	0.012836834	0.044271752	0	-1	-1	0	0	15	4.725324	Lat_10	1.1040438	Lat_0	4.278429	2.101483143	3.1743852	4.72532445	0.599403095	0.154675296
J1	wbg	wbg	wbg	awbg	4	wbg_4	wbg_4_J1	wbg-4	root_5	6.472361	1.0487045	0.013957205	0.052098732	0	-1	-1	0	0	6	4.7071247	lat_15	0.9652926	lat_10	2.8471775	0.927018749	1.8818849	3.188292759	0.439897821	0.149140723
4	w2	aw2	w2	w2	1	w2_1	w2_1_4	enhanced_Block1_W1_W2	root_W2_5	8.275821	1.2029637	0.015175788	0.045109164	0	-1	-1	0	0	23	4.701587	lat_1	0.4467557	Lat_21	5.338721	2.779180458	4.8919653	4.701586906	0.645098655	0.053983248
J1	wbd	wbd	awbd	wbd	2	wbd_2	wbd_2_J1	wbd-2	root_4	13.716428	2.0979276	0.02649186	0.04769454	0	-1	-1	0	0	28	4.6965322	lat_53	1.1187147	lat_1	7.08056	2.041347791	5.9618453	4.696532465	0.516210197	0.081560206
J2	w2	aw2	w2	w2	4	w2_4	w2_4_J2	W2_4	root_8	6.2948594	0.8081279	0.008459298	0.040568516	0	-1	-1	0	0	7	4.6887975	lat_28	0.6918832	lat_33	2.1848032	1.112018483	1.49292	4.688797792	0.347077363	0.109912415
4	w2	aw2	w2	w2	2	w2_2	w2_2_4	enhanced_Block2_W1_W2	root_W2_3	8.28406	1.1030577	0.012014931	0.04217286	0	-1	-1	0	0	18	4.6331153	Lat_0	0.61795795	lat_22	4.503033	2.172847613	3.88507505	4.633115131	0.543578028	0.074596025
J1	w1	w1	w1	w1	1	w1_1	w1_1_J1	w1-1	root_4	10.946993	1.4808743	0.016791865	0.04213855	0	-1	-1	0	0	26	4.6129913	lat_18	2.2523441	lat_8	7.8886003	2.375081449	5.6362562	4.612991155	0.720618009	0.205750027
J2	w1	w1	w1	w1	4	w1_4	w1_4_J2	W1_4	root_4	11.753529	1.656462	0.01928684	0.04438507	0	-1	-1	0	0	40	4.6024213	lat_72	0	lat_55	8.691077	3.403233191	8.691077	4.602421541	0.739444043
J1	wbd	wbd	awbd	wbd	1	wbd_1	wbd_1_J1	wbd-1	root_5	5.2164855	0.8617681	0.011665139	0.052957475	0	-1	-1	0	0	14	4.5746455	lat_5	1.2934183	lat_11	4.353765	2.683799274	3.0603467	4.574645088	0.834616525	0.247948221
J1	w1	w1	w1	w1	1	w1_1	w1_1_J1	w1-1	root_3	6.6761007	0.71436983	0.006330771	0.0337855	0	-1	-1	0	0	3	4.5738673	lat_90	1.064839	lat_89	1.7207391	0.449364103	0.6559001	4.57386727	0.257746127	0.159500141
4	w1	w1	w1	w1	4	w1_4	w1_4_4	enhanced_Block4_W1_WBD	root_W1_2	5.4159203	0.65927106	0.00668153	0.040541437	0	-1	-1	0	0	4	4.568676	lat_68	0.4380919	lat_50	1.313619	0.738563306	0.8755271	4.568676401	0.242547698	0.08088965
4	wbd	wbd	awbd	wbd	2	wbd_2	wbd_2_4	enhanced_Block2_WBG_WBD	root_WBD_1	8.274969	1.125302	0.014234453	0.04263104	0	-1	-1	0	0	13	4.565719	Lat_0	1.2522397	root_30	4.099546	1.571002864	2.8473063	4.565718834	0.49541527	0.151328627
J1	w2	aw2	w2	w2	2	w2_2	w2_2_J1	w2-2	root_1	9.696109	1.5250878	0.019616392	0.049802013	0	-1	-1	0	0	17	4.5574713	root_4	0.992835	root_4	6.499929	1.75328062	5.507094	3.086927516	0.670364679	0.102395198
J2	wbd	wbd	awbd	wbd	3	wbd_3	wbd_3_J2	W_BD_3	root_3	12.4288225	1.9594983	0.024935983	0.05049417	0	-1	-1	0	0	36	4.503834	lat_46	0.50536495	lat_69	8.498555	2.896493212	7.99319005	4.50383386	0.683777969	0.040660726
4	wbd	wbd	awbd	wbd	3	wbd_3	wbd_3_4	enhanced_Block3_W2_WBDa	root_3	9.233478	1.3856258	0.017967489	0.04614387	0	-1	-1	0	0	18	4.4870505	Lat_0	0.9920852	Lat_17	5.003629	1.94942794	4.0115438	4.487050596	0.541900788	0.107444367
4	w2	aw2	w2	w2	3	w2_3	w2_3_4	enhanced_Block3_W2_WBD	root_W2_4	7.1573224	1.1249142	0.015253107	0.050104573	0	-1	-1	0	0	13	4.4815454	Lat_0	0.29874933	lat_13	3.1995342	1.816321702	2.90078487	4.481545714	0.447029492	0.041740376
J2	w1	w1	w1	w1	4	w1_4	w1_4_J2	W1_4	root_3	9.919027	1.3833332	0.015832912	0.044363115	0	-1	-1	0	0	21	4.4403453	lat_54	1.1377765	lat_42	5.8671384	2.117143143	4.7293619	4.440345324	0.591503421	0.114706463
4	wbg	wbg	wbg	awbg	3	wbg_3	wbg_3_4	enhanced_Block3_W1_WBG	root_WBG_2	9.711296	1.4589964	0.018224835	0.048291538	0	-1	-1	0	0	25	4.432092	Lat_1	0.3206817	Lat_0	5.9613585	2.574321697	5.6406768	4.432092262	0.613858181	0.033021514
J2	wbd	wbd	awbd	wbd	4	wbd_4	wbd_4_J2	w-bd_4	root_7	3.0652955	0.48597062	0.006397029	0.050007638	0	-1	-1	0	0	2	4.42448	lat_6	1.4076072	lat_7	1.8596377	0.652465643	0.4520305	4.424480207	0.606674854	0.459207669
J2	w2	aw2	w2	w2	4	w2_4	w2_4_J2	W2_4	root_7	5.4121137	0.60834324	0.005604348	0.035289634	0	-1	-1	0	0	4	4.410644	lat_32	0.5471833	lat_29	1.4540803	0.739082773	0.906897	4.410644208	0.268671425	0.101103438
J2	w2	aw2	w2	w2	3	w2_3	w2_3_J2	W2_3	root_2	8.6628895	1.1349095	0.012055324	0.04204134	0	-1	-1	0	0	16	4.4063773	lat_55	0.58766115	lat_46	4.218762	1.846958801	3.63110085	4.406377201	0.486992475	0.067836621
4	wbd	wbd	awbd	wbd	1	wbd_1	wbd_1_4	enhanced_Block1_WBD_WBGb	root_WBD_2	7.4110575	0.9508596	0.010039422	0.040821128	0	-1	-1	0	0	17	4.4015536	Lat_0	0.24250647	Lat_29	4.104779	2.293869667	3.86227253	4.401553714	0.553872238	0.032722249
4	w1	w1	w1	w1	2	w1_2	w1_2_4	enhanced_Block2_W1_W2	root_W1_5	10.854213	1.7223101	0.02381744	0.04918268	0	-1	-1	0	0	16	4.3733463	root_21	1.1209519	Lat_33	4.7794776	1.474081999	3.6585257	4.373346345	0.440333869	0.103273439
4	w2	aw2	w2	w2	2	w2_2	w2_2_4	enhanced_Block2_W1_W2	root_W2_0	7.984196	1.1344887	0.013333636	0.04441781	0	-1	-1	0	0	18	4.348615	Lat_0	0.7614932	Lat_37	4.900742	2.254453673	4.1392488	4.34861514	0.613805322	0.095375063
J2	w1	w1	w1	w1	3	w1_3	w1_3_J2	W1_3	root_2	7.8186793	1.119454	0.013694972	0.045211483	0	-1	-1	0	0	21	4.339595	lat_28	0.71467876	lat_8	5.55384	2.685875606	4.83916124	4.339595016	0.710329684	0.091406583
J2	w2	aw2	w2	w2	3	w2_3	w2_3_J2	W2_3	root_7	8.75657	1.1915176	0.013323965	0.042738993	0	-1	-1	0	0	19	4.3279433	lat_62	0.8349491	lat_56	5.225025	2.169799362	4.3900759	4.327943396	0.59669768	0.095351159
4	w1	w1	w1	w1	2	w1_2	w1_2_4	enhanced_Block2_W1_W2	root_W1_4	6.974566	0.94869244	0.010468379	0.042765424	0	-1	-1	0	0	12	4.3267303	Lat_0	0.17286704	Lat_30	2.946324	1.720537163	2.77345696	4.326730205	0.422438328	0.024785347
4	w2	aw2	w2	w2	1	w2_1	w2_1_4	enhanced_Block1_W1_W2	root_W2_1	9.325214	1.3072948	0.015735384	0.044092458	0	-1	-1	0	0	23	4.2956395	root_13	0.57085323	Lat_23	5.92512	2.466431333	5.35426677	4.295639532	0.635387027	0.0612161
4	wbd	wbd	awbd	wbd	2	wbd_2	wbd_2_4	enhanced_Block2_WBG_WBD	root_WBD_3	9.715504	1.5275255	0.02136347	0.045845117	0	-1	-1	0	0	18	4.2550697	root_15	1.5199044	Lat_34	5.7501526	1.852708825	4.2302482	4.255069478	0.591853248	0.156441128
4	w1	w1	w1	w1	2	w1_2	w1_2_4	enhanced_Block2_W1_W2	root_W1_2	8.264183	1.0818465	0.011829208	0.04112404	0	-1	-1	0	0	14	4.236259	root_	0.7418221	Lat_28	4.0466247	1.694057356	3.3048026	4.236259073	0.489658167	0.089763513
J2	wbg	wbg	wbg	awbg	3	wbg_3	wbg_3_J2	w-bg_3	root_2	10.854609	1.406793	0.015208411	0.04010025	0	-1	-1	0	0	24	4.222759	lat_26	0.5827632	lat_25	6.2662516	2.211042332	5.6834884	4.222758685	0.577289481	0.053688088
J1	w2	aw2	w2	w2	3	w2_3	w2_3_J1	w2-3	root_2	11.182282	1.8086287	0.023773393	0.051053118	0	-1	-1	0	0	18	4.210409	lat_33	0.047103323	lat_20	6.3587947	1.609689328	6.311691377	2.851850467	0.568649109	0.004212318
J2	w2	aw2	w2	w2	4	w2_4	w2_4_J2	W2_4	root_9	8.153644	1.2033736	0.014355889	0.04733257	0	-1	-1	0	0	11	4.111793	lat_34	1.2531776	lat_44	3.9284098	1.349090051	2.6752322	4.111792614	0.481798053	0.153695403
4	wbg	wbg	wbg	awbg	2	wbg_2	wbg_2_4	enhanced_Block2_WBG_WBD	root_WBG_3	7.5742536	1.1039852	0.013267073	0.045845848	0	-1	-1	0	0	16	4.093958	lat_1	0.22126016	Lat_23	4.1294584	2.112419368	3.90819824	4.093958141	0.545196744	0.02921214
4	w1	w1	w1	w1	4	w1_4	w1_4_4	enhanced_Block4_W1_WBD	root_W1_3	5.769521	0.8245556	0.009767408	0.045054767	0	-1	-1	0	0	13	4.052492	lat_67	0.20803794	lat_58	3.4159405	2.253219981	3.20790256	4.052492168	0.592066568	0.036058096
4	wbd	wbd	awbd	wbd	4	wbd_4	wbd_4_4	enhanced_Block4_W1_WBD	root_WBD_3	10.82951	1.4915004	0.017061716	0.043291226	0	-1	-1	0	0	23	4.037615	lat_4	0.2261004	lat_117	5.9225326	2.12382647	5.6964322	4.037614983	0.546888326	0.020878175
J2	w2	aw2	w2	w2	1	w2_1	w2_1_J2	W2_1	root_4	8.5529175	1.1703666	0.013202207	0.04269405	0	-1	-1	0	0	25	4.026824	lat_59	0.1506227	lat_71	6.3589897	2.922979206	6.208367	4.026823801	0.743487786	0.017610681
J1	wbg	wbg	wbg	awbg	3	wbg_3	wbg_3_J1	wbg-3	root_4	6.961891	0.7398124	0.006470757	0.033484776	0	-1	-1	0	0	14	3.995445	lat_68	0.3668221	lat_57	3.8708122	2.010947888	3.5039901	3.995445078	0.556000115	0.052690009
4	wbg	wbg	wbg	awbg	2	wbg_2	wbg_2_4	enhanced_Block2_WBG_WBD	root_WBG_1	8.542833	1.2015861	0.015024121	0.04337777	0	-1	-1	0	0	17	3.9765131	Lat_0	0.17953224	Lat_20	4.4546347	1.989972179	4.27510246	3.976512881	0.521447007	0.021015539
J1	w1	w1	w1	w1	1	w1_1	w1_1_J1	w1-1	root_5	10.794737	1.5750428	0.02022756	0.0438861	0	-1	-1	0	0	29	3.9738162	lat_36	1.5821164	lat_19	8.879888	2.686494354	7.2977716	3.973815788	0.822612723	0.146563682
4	wbg	wbg	wbg	awbg	4	wbg_4	wbg_4_4	Block4_WBG	root_WBG_2	9.42924	1.5448499	0.021325529	0.05097734	0	-1	-1	0	0	10	3.9711614	lat_40	0.19189611	lat_25	2.7100513	1.060530859	2.51815519	3.971161126	0.287409303	0.020351175
J1	wbg	wbg	wbg	awbg	2	wbg_2	wbg_2_J1	wbg-2	root_2	9.1523	1.5945609	0.022663197	0.055267166	0	-1	-1	0	0	12	3.9284663	lat_12	0.78181434	lat_3	5.291599	1.311145832	4.50978466	2.66088093	0.578171498	0.085422718
J2	wbg	wbg	wbg	awbg	4	wbg_4	wbg_4_J2	W-BG_4	root_3	2.6648545	0.459491	0.006508328	0.05488212	0	-1	-1	0	0	5	3.9190385	lat_29	0.20219453	lat_6	1.4780177	1.876275046	1.27582317	3.919038404	0.554633546	0.07587451
J2	wbd	wbd	awbd	wbd	1	wbd_1	wbd_1_J2	w_bd_1	root_26	10.587793	1.4655535	0.016725	0.0439855	0	-1	-1	0	0	17	3.8613043	root_4	0.581757	lat_5	4.9844146	1.605622626	4.4026576	3.861304136	0.470769933	0.054946012
J2	wbg	wbg	wbg	awbg	4	wbg_4	wbg_4_J2	W-BG_4	root_6	6.765449	0.8627489	0.008931133	0.04005029	0	-1	-1	0	0	8	3.8611078	lat_72	1.069708	lat_69	3.1416523	1.182478798	2.0719443	3.861107656	0.464367154	0.158113379
J1	wbd	wbd	awbd	wbd	3	wbd_3	wbd_3_J1	wbd-3	root_1	10.889855	1.6036353	0.019461198	0.046903625	0	-1	-1	0	0	20	3.8543327	lat_15	1.5021676	lat_16	6.691133	1.836571745	5.1889654	3.854332889	0.61443729	0.137941929
J2	w1	w1	w1	w1	2	w1_2	w1_2_J2	W1_2	root_2	6.6134853	1.0120808	0.012593967	0.048924398	0	-1	-1	0	0	16	3.8460112	lat_29	0.42124644	lat_14	4.581401	2.419299246	4.16015456	3.846010952	0.692736249	0.063695075
J2	w1	w1	w1	w1	4	w1_4	w1_4_J2	W1_4	root_5	11.40213	1.5393759	0.016978754	0.043122586	0	-1	-1	0	0	30	3.8418422	lat_89	0.70888543	lat_24	8.517639	2.631087349	7.80875357	3.841842329	0.747021741	0.062171316
J1	wbd	wbd	awbd	wbd	1	wbd_1	wbd_1_J1	wbd-1	root_4	3.695163	0.54799646	0.006687978	0.047016084	0	-1	-1	0	0	8	3.7619538	lat_26	-0.04504872	lat_21	2.0815058	2.164992451	2.12655452	3.761953867	0.563305543	-0.012191267
4	wbd	wbd	awbd	wbd	1	wbd_1	wbd_1_4	enhanced_Block1_WBD_WBGb	root_WBD_0	7.820376	1.0175539	0.010921247	0.041398514	0	-1	-1	0	0	12	3.7519855	Lat_0	0.39042667	Lat_10	3.5887334	1.534453075	3.19830673	3.751985351	0.45889525	0.049924284
J1	w2	aw2	w2	w2	1	w2_1	w2_1_J1	w2-1	root_1	8.485062	1.2025555	0.013814363	0.04506326	0	-1	-1	0	0	12	3.7213	lat_16	0.45943227	lat_2	3.6333296	1.414250126	3.17389733	3.780840636	0.42820307	0.054146012
4	wbg	wbg	wbg	awbg	1	wbg_1	wbg_1_4	enhanced_Block1_WBD_WBGb	root_WBG_2	8.171525	1.097266	0.012331165	0.041889604	0	-1	-1	0	0	14	3.6966145	Lat_0	0.5198624	root_	4.3071117	1.713266496	3.7872493	3.696614321	0.527087869	0.063618774
J2	w1	w1	w1	w1	1	w1_1	w1_1_J2	w1_1	root_4	9.857979	1.4481589	0.017212957	0.046598412	0	-1	-1	0	0	26	3.6946743	lat_21	0	lat_7	7.037156	2.637457434	7.037156	3.694674383	0.713853823
J2	wbg	wbg	wbg	awbg	3	wbg_3	wbg_3_J2	w-bg_3	root_1	6.959671	0.9799365	0.011205068	0.04472204	0	-1	-1	0	0	12	3.6808555	lat_35	1.1401881	lat_44	4.4003	1.724219435	3.2601119	3.680855249	0.632256898	0.163827873
J1	w2	aw2	w2	w2	2	w2_2	w2_2_J1	w2-2	root_3	3.2219434	0.47714525	0.005750097	0.04670497	0	-1	-1	0	0	5	3.663571	lat_18	0.036904614	root_9	2.0518484	1.551858422	2.014943786	2.481458805	0.636835644	0.011454147
J2	wbg	wbg	wbg	awbg	1	wbg_1	wbg_1_J2	w-bg_1	root_2	10.771961	1.5594901	0.018255925	0.045158476	0	-1	-1	0	0	22	3.6611323	lat_18	0.5960534	lat_5	6.6051235	2.042339366	6.0090701	3.661132194	0.613177443	0.055333787
4	wbd	wbd	awbd	wbd	3	wbd_3	wbd_3_4	enhanced_Block3_W2_WBDa	root_2	9.504627	1.391132	0.017139776	0.04650375	0	-1	-1	0	0	21	3.6355026	Lat_1	0.85958034	Lat_20	6.635948	2.209450197	5.77636766	3.635502661	0.698180791	0.090438093
J2	wbd	wbd	awbd	wbd	2	wbd_2	wbd_2_J2	w-bd_2	root_2	9.301109	1.3169919	0.015305158	0.044631775	0	-1	-1	0	0	19	3.555316	root_11	0	root_13	5.34411	2.042767158	5.34411	3.55531604	0.574566968
J2	wbg	wbg	wbg	awbg	4	wbg_4	wbg_4_J2	W-BG_4	root_5	6.3338046	0.7412369	0.007188831	0.036753293	0	-1	-1	0	0	9	3.5408075	lat_67	0.6427837	lat_60	3.184577	1.420946898	2.5417933	3.540807193	0.502790534	0.101484612
J1	wbd	wbd	awbd	wbd	3	wbd_3	wbd_3_J1	wbd-3	root_4	11.2805395	1.623308	0.019601049	0.04529668	0	-1	-1	0	0	37	3.5183303	lat_50	0.12360068	lat_82	10.639953	3.279984969	10.51635232	3.518330204	0.943213133	0.010956983
4	wbg	wbg	wbg	awbg	4	wbg_4	wbg_4_4	Block4_WBG	root_WBG_4	10.294498	1.8160137	0.027526515	0.05453267	0	-1	-1	0	0	15	3.5032208	lat_45	1.1617659	lat_6	5.44354	1.45708902	4.2817741	3.503220779	0.528781491	0.112853089
J2	w2	aw2	w2	w2	2	w2_2	w2_2_J2	W2_2	root_1	7.8819375	1.044142	0.011437303	0.042451985	0	-1	-1	0	0	12	3.4660013	lat_53	0	lat_54	3.462203	1.522468302	3.462203	3.466001271	0.43925786
J2	w1	w1	w1	w1	1	w1_1	w1_1_J2	w1_1	root_2	7.3087225	1.1447418	0.014490888	0.04967701	0	-1	-1	0	0	10	3.4581761	lat_16	0.7551557	lat_50	3.6468532	1.368228168	2.8916975	3.458176383	0.498972727	0.10332253
J2	wbd	wbd	awbd	wbd	2	wbd_2	wbd_2_J2	w-bd_2	root_45	9.644749	1.3038051	0.01435448	0.042880666	0	-1	-1	0	0	19	3.4329984	lat_1	0.923257	root_5	6.4577775	1.969983874	5.5345205	3.432998396	0.669564081	0.09572639
J1	wbd	wbd	awbd	wbd	2	wbd_2	wbd_2_J1	wbd-2	root_6	11.815389	1.8107876	0.023168642	0.04796314	0	-1	-1	0	0	22	3.4215422	lat_37	0.6740539	lat_83	7.1039033	1.861978476	6.4298494	3.421542035	0.601241593	0.057048812
4	w1	w1	w1	w1	1	w1_1	w1_1_4	enhanced_Block1_W1_W2	root_W1_5	9.245513	1.0105542	0.009878423	0.034195296	0	-1	-1	0	0	16	3.4163384	Lat_1_5_1	0	Lat_1_5_15	4.683377	1.730569196	4.683377	3.416338253	0.506556748
4	w1	w1	w1	w1	1	w1_1	w1_1_4	enhanced_Block1_W1_W2	root_W1_2	8.148328	1.0485098	0.011824877	0.0409241	0	-1	-1	0	0	13	3.3939807	Lat_1_2_1	0	Lat_1_2_13	3.8303106	1.59541933	3.8303106	3.393980634	0.470073198
J1	wbg	wbg	wbg	awbg	3	wbg_3	wbg_3_J1	wbg-3	root_3	7.4185247	0.7881223	0.007085262	0.032314904	0	-1	-1	0	0	12	3.379337	lat_76	1.0160618	lat_40	4.567054	1.617572292	3.5509922	3.379337189	0.615628334	0.136962785
4	w2	aw2	w2	w2	3	w2_3	w2_3_4	enhanced_Block3_W2_WBD	root_W2_3	6.348558	0.84466404	0.009357535	0.04139635	0	-1	-1	0	0	4	3.3657272	lat_0	0.249074	Lat_1	1.4375244	0.630064339	1.1884504	3.365727337	0.226433215	0.039233161
4	wbg	wbg	wbg	awbg	1	wbg_1	wbg_1_4	enhanced_Block1_WBD_WBGb	root_WBG_3	12.0327425	1.826896	0.022695834	0.04874956	0	-1	-1	0	0	24	3.35324	Lat_31	0.49502888	Lat_33	7.652286	1.994557766	7.15725712	3.353239879	0.63595527	0.041140154
J1	w1	w1	w1	w1	3	w1_3	w1_3_J1	w1-3	root_1	10.453996	1.8840166	0.031346526	0.053262353	0	-1	-1	0	0	21	3.35191	lat_12	0.5236365	lat_1	6.7887206	2.008801228	6.2650841	3.351910312	0.649390013	0.050089602
J2	wbg	wbg	wbg	awbg	1	wbg_1	wbg_1_J2	w-bg_1	root_4	7.9615216	1.0184655	0.010693954	0.040208418	0	-1	-1	0	0	12	3.3342724	lat_30	0.61019874	lat_20	4.209185	1.507249569	3.59898626	3.334272246	0.528691023	0.076643482
J1	wbd	wbd	awbd	wbd	2	wbd_2	wbd_2_J1	wbd-2	root_2	10.219059	1.6348386	0.021289155	0.05095346	0	-1	-1	0	0	14	3.316064	lat_49	0.96249974	lat_52	5.1843724	1.369989155	4.22187266	3.316064014	0.507323854	0.094186729
4	wbg	wbg	wbg	awbg	3	wbg_3	wbg_3_4	enhanced_Block3_W1_WBG	root_WBG_3	9.238422	1.3668733	0.016642805	0.047721338	0	-1	-1	0	0	16	3.290314	Lat_0	0.15903112	Lat_27	5.0217886	1.731897504	4.86275748	3.290314203	0.543576446	0.0172141
J1	wbd	wbd	awbd	wbd	4	wbd_4	wbd_4_J1	wbd-4	root_1	7.3278613	0.9508424	0.010223965	0.040892757	0	-1	-1	0	0	7	3.283336	lat_6	-0.11596819	lat_7	3.0316374	0.955258255	3.14760559	2.223912685	0.413713808	-0.015825653
J1	wbg	wbg	wbg	awbg	3	wbg_3	wbg_3_J1	wbg-3	root_6	6.620501	0.72504914	0.006487999	0.034286674	0	-1	-1	0	0	14	3.279607	lat_73	0.32590866	lat_56	4.5947127	2.11464359	4.26880404	3.279607091	0.69401284	0.04922719
4	wbg	wbg	wbg	awbg	4	wbg_4	wbg_4_4	Block4_WBG	root_WBG_1	10.329231	1.895921	0.030328047	0.056711305	0	-1	-1	0	0	11	3.2679756	lat_39	1.2109349	lat_24	4.5769334	1.06493891	3.3659985	3.267975313	0.443104951	0.11723379
4	wbd	wbd	awbd	wbd	4	wbd_4	wbd_4_4	enhanced_Block4_W1_WBD	root_WBD_1	9.384401	1.3147968	0.014978308	0.044585083	0	-1	-1	0	0	15	3.2415137	lat_1	-0.7873756	lat_18	3.8400922	1.59839717	4.6274678	3.241513642	0.4091995	-0.083902595
J2	wbd	wbd	awbd	wbd	2	wbd_2	wbd_2_J2	w-bd_2	root_3	11.289612	1.6716743	0.02031974	0.04760583	0	-1	-1	0	0	25	3.2148352	lat_1	0.38682026	root_11	8.163269	2.214425084	7.77644874	3.214835053	0.723077906	0.034263379
J1	wbd	wbd	awbd	wbd	3	wbd_3	wbd_3_J1	wbd-3	root_2	12.76099	2.2217426	0.03197304	0.055084895	0	-1	-1	0	0	32	3.1990087	lat_3	1.1007403	root_9	11.103839	2.507642432	10.0030987	3.199008723	0.870139307	0.086258221
J1	w2	aw2	w2	w2	1	w2_1	w2_1_J1	w2-1	root_2	6.822864	0.9754183	0.011368522	0.0454118	0	-1	-1	0	0	5	3.1918023	lat_7	0.42103374	lat_11	1.9628774	0.732830084	1.54184366	3.242870941	0.287691122	0.061709238
4	w2	aw2	w2	w2	1	w2_1	w2_1_4	enhanced_Block1_W1_W2	root_W2_2	7.3469796	0.9260457	0.01041511	0.03838168	0	-1	-1	0	0	6	3.1840816	Lat_1	1.4229212	Lat_8	3.307295	0.816662129	1.8843738	3.18408163	0.450157096	0.193674309
4	w2	aw2	w2	w2	1	w2_1	w2_1_4	enhanced_Block1_W1_W2	root_W2_4	6.243402	0.80635506	0.008513477	0.040981323	0	-1	-1	0	0	6	3.1732314	Lat_1	0.34399062	Lat_7	2.2348077	0.961014524	1.89081708	3.173231331	0.35794711	0.055096664
J2	wbd	wbd	awbd	wbd	4	wbd_4	wbd_4_J2	w-bd_4	root_1	7.9373775	0.9000287	0.008774615	0.035206623	0	-1	-1	0	0	4	3.1015987	lat_4	1.3803152	lat_1	2.6699727	0.503944785	1.2896575	3.10159868	0.336379705	0.173900662
4	w1	w1	w1	w1	1	w1_1	w1_1_4	enhanced_Block1_W1_W2	root_W1_4	6.9950542	0.9519383	0.010697951	0.04404144	0	-1	-1	0	0	8	3.0977418	Lat_1_4_2	0.5695551	Lat_1_4_9	3.1520817	1.143665191	2.5825266	3.097741568	0.450615765	0.081422543
J1	wbd	wbd	awbd	wbd	4	wbd_4	wbd_4_J1	wbd-4	root_4	6.7520213	1.1028442	0.014693662	0.052654546	0	-1	-1	0	0	3	3.0836897	lat_22	0.6054505	lat_23	2.0417602	0.444311395	1.4363097	2.088686026	0.302392441	0.089669519
4	wbg	wbg	wbg	awbg	1	wbg_1	wbg_1_4	enhanced_Block1_WBD_WBGb	root_WBFG_1	9.533655	1.2718692	0.014173797	0.041695487	0	-1	-1	0	0	13	3.0368705	Lat_0	0.20937802	lat_16	4.490101	1.363590354	4.28072298	3.036870188	0.470973724	0.021961988
J1	wbg	wbg	wbg	awbg	3	wbg_3	wbg_3_J1	wbg-3	root_2	6.569146	0.7043787	0.00621212	0.034000084	0	-1	-1	0	0	14	3.0335062	lat_37	0.665853	lat_26	5.280975	2.131175042	4.615122	3.03350594	0.803905865	0.101360664
J1	wbd	wbd	awbd	wbd	4	wbd_4	wbd_4_J1	wbd-4	root_3	8.483495	1.0679317	0.011139651	0.04003869	0	-1	-1	0	0	6	2.9955795	lat_20	0.786653	lat_17	3.7437665	0.707255677	2.9571135	2.02900565	0.441300018	0.092727467
4	wbg	wbg	wbg	awbg	3	wbg_3	wbg_3_4	enhanced_Block3_W1_WBG	root_WBG_4	5.698713	0.7561572	0.008482236	0.042750128	0	-1	-1	0	0	9	2.9890783	root_20	0.15822768	root_16	3.1691892	1.579303959	3.01096152	2.989078386	0.556123672	0.027765511
4	wbd	wbd	awbd	wbd	4	wbd_4	wbd_4_4	enhanced_Block4_W1_WBD	root_WBD_2	7.5214624	0.93427336	0.009447622	0.039374575	0	-1	-1	0	0	10	2.971886	lat_8	-0.02185303	lat_17	3.3430135	1.329528683	3.36486653	2.97188608	0.444463234	-0.002905423
J1	w1	w1	w1	w1	3	w1_3	w1_3_J1	w1-3	root_3	9.563	1.4521664	0.01807442	0.04732212	0	-1	-1	0	0	19	2.969586	lat_58	0.5091208	lat_48	6.9073195	1.986824218	6.3981987	2.969585799	0.722296298	0.053238607
J2	wbd	wbd	awbd	wbd	4	wbd_4	wbd_4_J2	w-bd_4	root_6	7.3371835	0.8061604	0.007273926	0.034694634	0	-1	-1	0	0	4	2.962469	lat_34	0.62269264	lat_36	1.9729178	0.54516832	1.35022516	2.962468867	0.26889307	0.084868075
J1	w2	aw2	w2	w2	1	w2_1	w2_1_J1	w2-1	root_5	3.0262606	0.46933705	0.006114795	0.04933816	0	-1	-1	0	0	2	2.9551105	lat_14	0.09739593	lat_13	0.7635314	0.660881617	0.66613547	3.002392291	0.252301933	0.03218359
J2	wbd	wbd	awbd	wbd	4	wbd_4	wbd_4_J2	w-bd_4	root_4	9.971787	1.3838694	0.015594249	0.044024438	0	-1	-1	0	0	11	2.9532583	lat_17	0.2514157	lat_19	3.9761155	1.10311221	3.7246998	2.953258139	0.398736505	0.025212703
4	wbd	wbd	awbd	wbd	3	wbd_3	wbd_3_4	enhanced_Block3_W2_WBDa	root_1	9.642661	1.4078271	0.017032646	0.045718104	0	-1	-1	0	0	20	2.9212341	Lat_0	0.54685163	Lat_15	7.3932734	2.074116263	6.84642177	2.921233992	0.76672543	0.056711693
J2	wbd	wbd	awbd	wbd	1	wbd_1	wbd_1_J2	w_bd_1	root_1	7.2699122	0.99623084	0.011117242	0.04355982	0	-1	-1	0	0	5	2.8288324	lat_3	0.7585705	root_15	2.5260842	0.687766215	1.7675137	2.828832388	0.347471074	0.104343832
J2	wbd	wbd	awbd	wbd	3	wbd_3	wbd_3_J2	W_BD_3	root_1	2.2348258	0.31394738	0.003675161	0.04565358	0	-1	-1	0	0	2	2.8100238	lat_62	0.6070209	lat_63	1.3187586	0.894924338	0.7117377	2.810023974	0.590094584	0.271618889
J1	w1	w1	w1	w1	3	w1_3	w1_3_J1	w1-3	root_5	8.519739	1.4626548	0.021409977	0.053975422	0	-1	-1	0	0	11	2.8006823	lat_77	0.70728844	lat_78	4.6349025	1.291119364	3.92761406	2.800682509	0.544019306	0.083017618
4	wbd	wbd	awbd	wbd	2	wbd_2	wbd_2_4	enhanced_Block2_WBG_WBD	root_WBD_2	8.698589	1.125336	0.011896703	0.041038126	0	-1	-1	0	0	10	2.7793033	lat_1	0.75745946	lat_5	4.3554835	1.149611736	3.59802404	2.779303276	0.500711495	0.087078428
J1	wbd	wbd	awbd	wbd	2	wbd_2	wbd_2_J1	wbd-2	root_3	14.580808	2.3105195	0.031043623	0.049143426	0	-1	-1	0	0	20	2.7331185	lat_27	1.0500863	lat_61	8.367735	1.371666097	7.3176487	2.733118358	0.57388692	0.072018389
J2	wbg	wbg	wbg	awbg	3	wbg_3	wbg_3_J2	w-bg_3	root_3	8.316662	1.2164618	0.014542967	0.04631947	0	-1	-1	0	0	8	2.6993582	lat_4	0.66030586	lat_2	3.6239734	0.961924387	2.96366754	2.699358107	0.435748549	0.079395539
J2	w1	w1	w1	w1	1	w1_1	w1_1_J2	w1_1	root_3	8.64929	1.3856622	0.018342415	0.050646223	0	-1	-1	0	0	11	2.6942074	lat_9	0.66467106	lat_47	4.7475047	1.27178069	4.08283364	2.694207252	0.548889527	0.076846893
J1	wbd	wbd	awbd	wbd	2	wbd_2	wbd_2_J1	wbd-2	root_5	11.965892	1.7551628	0.021080721	0.04606526	0	-1	-1	0	0	18	2.6623125	lat_94	0.88457173	lat_101	7.645612	1.504275653	6.76104027	2.662312201	0.638950443	0.073924429
J2	wbd	wbd	awbd	wbd	3	wbd_3	wbd_3_J2	W_BD_3	root_2	8.395842	1.2678277	0.015425871	0.047977917	0	-1	-1	0	0	14	2.6344967	lat_50	-0.08752338	lat_61	5.226585	1.667492075	5.31410838	2.634496514	0.622520648	-0.01042461
4	w2	aw2	w2	w2	3	w2_3	w2_3_4	enhanced_Block3_W2_WBD	root_W2_2	4.9569077	0.7771573	0.010448132	0.048939142	0	-1	-1	0	0	7	2.605115	Lat_0_0	0.22223601	root_24	2.9092574	1.412170737	2.68702139	2.605115101	0.586909738	0.044833599
J1	w2	aw2	w2	w2	1	w2_1	w2_1_J1	w2-1	root_3	7.212464	1.0986465	0.013660749	0.04772744	0	-1	-1	0	0	4	2.593901	lat_4	0.42180032	lat_12	1.9395947	0.554595489	1.51779438	2.635403091	0.268922618	0.058482139
J2	wbd	wbd	awbd	wbd	1	wbd_1	wbd_1_J2	w_bd_1	root_35	7.58513	1.00863114	0.011054753	0.042429209	0	-1	-1	0	0	9	2.50886418	lat_5	0.34674102	lat_2	3.9340217	1.18653207	3.58728068	2.50886418	0.518649212	0.04571326
4	w1	w1	w1	w1	3	w1_3	w1_3_4	enhanced_Block3_W1_WBG	root_W1_4	9.983681	1.356663	0.015559347	0.043462597	0	-1	-1	0	0	12	2.4948225	Lat_49	0.46446538	lat_5	5.2744265	1.201961481	4.80996112	2.494822661	0.528304791	0.046522458
J2	wbg	wbg	wbg	awbg	1	wbg_1	wbg_1_J2	w-bg_1	root_3	6.654023	0.84971386	0.00877525	0.040542	0	-1	-1	0	0	8	2.4852362	lat_39	0.6561082	lat_45	3.8751183	1.202280184	3.2190101	2.485236067	0.582372243	0.098603236
4	w1	w1	w1	w1	4	w1_4	w1_4_4	enhanced_Block4_W1_WBD	root_W1_5	6.0787034	0.71268606	0.00712258	0.038538903	0	-1	-1	0	0	14	2.4823027	lat_35	0.22225223	lat_21	5.8621764	2.303122735	5.63992417	2.482302878	0.96437941	0.03656244
J1	w1	w1	w1	w1	3	w1_3	w1_3_J1	w1-3	root_4	7.7509995	1.1213663	0.013438119	0.04497749	0	-1	-1	0	0	10	2.3749952	lat_76	0.002499151	lat_67	4.213033	1.290156192	4.210533849	2.374995751	0.543547061	0.00032243
4	wbg	wbg	wbg	awbg	2	wbg_2	wbg_2_4	enhanced_Block2_WBG_WBD	root_WBG_4	7.7734637	0.9908629	0.01026689	0.040629752	0	-1	-1	0	0	9	2.3585494	Lat_0	0.45703283	Lat_25	4.272938	1.157785042	3.81590517	2.358549177	0.549682634	0.058793975
J1	w1	w1	w1	w1	2	w1_2	w1_2_J1	w1-2	root_4	12.079714	2.168024	0.032827802	0.056942992	0	-1	-1	0	0	18	2.3407567	lat_1	0.573734	lat_21	8.263556	1.490101504	7.689822	2.340756392	0.684085401	0.047495661
J1	w1	w1	w1	w1	2	w1_2	w1_2_J1	w1-2	root_2	10.7821665	1.7988222	0.024612809	0.053155944	0	-1	-1	0	0	15	2.304086	lat_15	0.46025908	lat_2	6.970433	1.391186085	6.51017392	2.30408591	0.64647796	0.042687069
J1	w1	w1	w1	w1	1	w1_1	w1_1_J1	w1-1	root_2	9.057344	1.0131193	0.009612417	0.034869026	0	-1	-1	0	0	11	2.2233665	lat_77	0.9815609	lat_87	5.9290133	1.21448407	4.9474524	2.223366515	0.654608382	0.108371825
J2	wbd	wbd	awbd	wbd	4	wbd_4	wbd_4_J2	w-bd_4	root_3	9.976854	1.1941657	0.011703101	0.038139783	0	-1	-1	0	0	4	2.1558313	lat_20	2.244585	lat_23	4.1000175	0.400927988	1.8554325	2.155831592	0.410952942	0.224979237
J1	w1	w1	w1	w1	2	w1_2	w1_2_J1	w1-2	root_1	14.164617	2.4392738	0.03479875	0.054330926	0	-1	-1	0	0	25	2.1554637	lat_46	1.2611607	lat_31	12.859593	1.764961241	11.5984323	2.155463717	0.907867329	0.08903599
4	wbg	wbg	wbg	awbg	3	wbg_3	wbg_3_4	enhanced_Block3_W1_WBG	root_WBG_1	6.5250797	0.84896815	0.009285251	0.041158177	0	-1	-1	0	0	5	2.0663936	Lat_9	-0.15038763	Lat_4	2.2692869	0.766274165	2.41967453	2.066393615	0.347779185	-0.023047631
4	wbg	wbg	wbg	awbg	4	wbg_4	wbg_4_4	Block4_WBG	root_WBG_3	10.512462	1.8169559	0.025965704	0.054334294	0	-1	-1	0	0	10	1.5956132	lat_20	0.9326103	lat_17	7.1997933	0.951251952	6.267183	1.595613213	0.684881743	0.088714737
J1	w1	w1	w1	w1	2	w1_2	w1_2_J1	w1-2	root_3	8.979308	1.373071	0.017211717	0.048212767	0	-1	-1	0	0	2	1.2986903	lat_18	0.357174	lat_17	1.8971871	0.222734313	1.5400131	1.298690251	0.211284333	0.039777453
J2	w1	w1	w1	w1	4	w1_4	w1_4_J2	W1_4	root_2	6.3766494	0.68464106	0.006113655	0.03370825	0	-1	-1	0	0	3	1.2487025	lat_94	0.9604389	lat_96	3.3629327	0.470466512	2.4024938	1.248702494	0.527382406	0.150618113
J2	wbd	wbd	awbd	wbd	4	wbd_4	wbd_4_J2	w-bd_4	root_2	10.896438	1.4923908	0.016538324	0.0432601	0	-1	-1	0	0	10	0.98082906	lat_24	0.58596253	lat_31	10.781418	0.917731097	10.19545547	0.980829158	0.989444257	0.053775604
J1	wbg	wbg	wbg	awbg	2	wbg_2	wbg_2_J1	wbg-2	root_6	4.9553804	0.7907971	0.010367879	0.050579607	0	-1	-1	0	0	2	0.9534329	lat_35	0.6262829	lat_32	3.7232559	0.403601709	3.096973	0.645791875	0.751356223	0.126384424
J1	w1	w1	w1	w1	3	w1_3	w1_3_J1	w1-3	root_2	3.3408515	0.462748	0.005470214	0.043292984	0	-1	-1	0	0	0	0					0	0	0
J1	w2	aw2	w2	w2	1	w2_1	w2_1_J1	w2-1	root_4	1.1372706	0.1882014	0.002694417	0.052734386	0	-1	-1	0	0	0	0					0	0	0
J1	w2	aw2	w2	w2	1	w2_1	w2_1_J1	w2-1	root_6	1.4249737	0.23246124	0.003312649	0.048808176	0	-1	-1	0	0	1	0	lat_15	0.488286	lat_15	0.488286	0.701767338	0	0	0.342663166	0.342663166
J1	w2	aw2	w2	w2	3	w2_3	w2_3_J1	w2-3	root_1	0.23142813	0.052398786	0.001418785	0.087613106	0	-1	-1	0	0	1	0	lat_5	-0.12330934	lat_5	-0.12330934	4.320995896	0	0	-0.532819152	-0.532819152
J1	w2	aw2	w2	w2	3	w2_3	w2_3_J1	w2-3	root_5	4.466537	0.7356068	0.009911202	0.051787715	0	-1	-1	0	0	0	0					0	0	0
J1	w2	aw2	w2	w2	4	w2_4	w2_4_J1	w2-4	root_1	1.0491096	0.17392142	0.002252952	0.05178475	0	-1	-1	0	0	0	0					0	0	0
J1	w2	aw2	w2	w2	4	w2_4	w2_4_J1	w2-4	root_3	4.443029	0.70374084	0.009283064	0.051357567	0	-1	-1	0	0	0	0					0	0	0
J1	wbd	wbd	awbd	wbd	1	wbd_1	wbd_1_J1	wbd-1	root_1	2.751435	0.44711846	0.006208367	0.050965488	0	-1	-1	0	0	0	0					0	0	0
J1	wbd	wbd	awbd	wbd	2	wbd_2	wbd_2_J1	wbd-2	root_1	1.5274678	0.16318388	0.00147012	0.03590756	0	-1	-1	0	0	0	0					0	0	0
J1	wbg	wbg	wbg	awbg	3	wbg_3	wbg_3_J1	wbg-3	root_5	2.2941523	0.23716284	0.002023069	0.032608017	0	-1	-1	0	0	0	0					0	0	0
J2	w2	aw2	w2	w2	2	w2_2	w2_2_J2	W2_2	root_3	2.1495457	0.29549348	0.003384189	0.04358857	0	-1	-1	0	0	0	0					0	0	0
J2	wbg	wbg	wbg	awbg	3	wbg_3	wbg_3_J2	w-bg_3	root_4	4.519183	0.51470715	0.004841594	0.03678714	0	-1	-1	0	0	1	0	lat_10	0.8659307	lat_10	0.8659307	0.221278935	0	0	0.191612223	0.191612223
J2	w1	w1	w1	w1	1	w1_1	w1_1_J2	w1_1	root_1	4.029853	0.5180242	0.005416168	0.0411584	0	-1	-1	0	0	0	0					0	0	0
J2	w2	aw2	w2	w2	3	w2_3	w2_3_J2	W2_3	root_1	2.8843312	0.36502856	0.003768965	0.040743284	0	-1	-1	0	0	0	0					0	0	0
J2	w2	aw2	w2	w2	3	w2_3	w2_3_J2	W2_3	root_3	5.415575	0.7938342	0.0094683	0.046006974	0	-1	-1	0	0	0	0					0	0	0
J2	w2	aw2	w2	w2	3	w2_3	w2_3_J2	W2_3	root_6	2.8334317	0.32416093	0.003291243	0.03588808	0	-1	-1	0	0	1	0	lat_2	0.5211788	lat_2	0.5211788	0.352928924	0	0	0.183939073	0.183939073
J2	w1	w1	w1	w1	2	w1_2	w1_2_J2	W1_2	root_3	2.5070615	0.39295477	0.005231127	0.050553247	0	-1	-1	0	0	1	0	lat_32	0.09210554	lat_32	0.09210554	0.398873342	0	0	0.036738445	0.036738445
J2	w2	aw2	w2	w2	4	w2_4	w2_4_J2	W2_4	root_1	0.24243969	0.024040785	3.61E-04	0.050317448	0	-1	-1	0	0	0	0					0	0	0
J2	w2	aw2	w2	w2	4	w2_4	w2_4_J2	W2_4	root_2	0.2067577	0.02270589	3.15E-04	0.050503466	0	-1	-1	0	0	0	0					0	0	0
J2	w2	aw2	w2	w2	4	w2_4	w2_4_J2	W2_4	root_3	0.2134634	0.023817912	3.44E-04	0.052838683	0	-1	-1	0	0	0	0					0	0	0
J2	w1	w1	w1	w1	3	w1_3	w1_3_J2	W1_3	root_3	6.283764	0.8214307	0.008741016	0.041885678	0	-1	-1	0	0	1	0	lat_32	2.3766527	lat_32	2.3766527	0.159140286	0	0	0.37822119	0.37822119
J2	w1	w1	w1	w1	3	w1_3	w1_3_J2	W1_3	root_1	5.5729384	0.74299085	0.008200488	0.042199165	0	-1	-1	0	0	0	0					0	0	0
J2	w1	w1	w1	w1	4	w1_4	w1_4_J2	W1_4	root_1	6.3242054	0.65144974	0.005598308	0.031935982	0	-1	-1	0	0	0	0					0	0	0
J2	wbd	wbd	awbd	wbd	4	wbd_4	wbd_4_J2	w-bd_4	root_9	1.0735158	0.122212775	0.001179346	0.036307693	0	-1	-1	0	0	0	0					0	0	0
J2	wbd	wbd	awbd	wbd	4	wbd_4	wbd_4_J2	w-bd_4	root_8	3.798577	0.40234184	0.003636892	0.033246253	0	-1	-1	0	0	0	0					0	0	0
J2	wbd	wbd	awbd	wbd	4	wbd_4	wbd_4_J2	w-bd_4	root_5	8.480181	0.90291137	0.007841588	0.033994913	0	-1	-1	0	0	1	0	lat_8	2.164635	lat_8	2.164635	0.117922011	0	0	0.255258113	0.255258113
J2	w2	aw2	w2	w2	1	w2_1	w2_1_J2	W2_1	root_2	6.6401124	0.7095489	0.006311528	0.033600084	0	-1	-1	0	0	1	0	lat_57	1.9540222	lat_57	1.9540222	0.15059986	0	0	0.29427547	0.29427547
J2	wbg	wbg	wbg	awbg	1	wbg_1	wbg_1_J2	w-bg_1	root_5	1.034161	0.12744088	0.001410025	0.037285704	0	-1	-1	0	0	0	0					0	0	0
4	wbg	wbg	wbg	awbg	1	wbg_1	wbg_1_4	enhanced_Block1_WBD_WBGb	root_WBG4	5.6860576	0.67701393	0.006683081	0.036884975	0	-1	-1	0	0	1	0	Lat_0	0.73793536	Lat_0	0.73793536	0.175868778	0	0	0.12977979	0.12977979
4	wbg	wbg	wbg	awbg	1	wbg_1	wbg_1_4	enhanced_Block1_WBD_WBGb	root_WBG_0	3.5816557	0.48828825	0.005575299	0.044630457	0	-1	-1	0	0	0	0					0	0	0
4	w2	aw2	w2	w2	2	w2_2	w2_2_4	enhanced_Block2_W1_W2	root_W2_1	2.9812431	0.38170245	0.004196285	0.040852405	0	-1	-1	0	0	0	0					0	0	0
4	wbd	wbd	awbd	wbd	2	wbd_2	wbd_2_4	enhanced_Block2_WBG_WBD	root_WBD_4	3.7498162	0.5476966	0.006665283	0.044889532	0	-1	-1	0	0	1	0	Lat_0	0.23179875	Lat_0	0.23179875	0.266679738	0	0	0.06181603	0.06181603
4	wbg	wbg	wbg	awbg	2	wbg_2	wbg_2_4	enhanced_Block2_WBG_WBD	root_WBG_0	3.668473	0.61635554	0.008587298	0.054870687	0	-1	-1	0	0	1	0	Lat_0	1.2157711	Lat_0	1.2157711	0.272592984	0	0	0.331410671	0.331410671
4	wbd	wbd	awbd	wbd	2	wbd_2	wbd_2_4	enhanced_Block2_WBG_WBD	root_WBD_0	6.920483	0.8502683	0.008534323	0.039259963	0	-1	-1	0	0	1	0	Lat_0	0.88334405	Lat_0	0.88334405	0.144498585	0	0	0.127641965	0.127641965
4	w1	w1	w1	w1	3	w1_3	w1_3_4	enhanced_Block3_W1_WBG	root_W1_1	3.2801526	0.501562	0.00640312	0.049997196	0	-1	-1	0	0	0	0					0	0	0
4	wbd	wbd	awbd	wbd	3	wbd_3	wbd_3_4	enhanced_Block3_W2_WBDa	root_0	1.0266924	0.22370096	0.004495277	0.06388044	0	-1	-1	0	0	0	0					0	0	0
4	wbd	wbd	awbd	wbd	3	wbd_3	wbd_3_4	enhanced_Block3_W2_WBDa	root_4	1.3735173	0.1874404	0.002333712	0.041705273	0	-1	-1	0	0	0	0					0	0	0
4	wbd	wbd	awbd	wbd	4	wbd_4	wbd_4_4	enhanced_Block4_W1_WBD	root_WBD_4	3.2541006	0.47966617	0.006189225	0.04500291	0	-1	-1	0	0	0	0					0	0	0
4	wbg	wbg	wbg	awbg	4	wbg_4	wbg_4_4	Block4_WBG	root_WBG_5	1.9632516	0.35348183	0.005397291	0.057852253	0	-1	-1	0	0	0	0					0	0	0
J1	wbg	wbg	wbg	awbg	1	wbg_1	wbg_1_J1	wbg-1	lat_39	2.760992	0.25957382	0.002033173	0.030451614	1	root_1	root_1	0.4183631	59.1689384	2	42.71554	lat_2	0.38889104	lat_1	0.45801708	0.724377325	0.06912604	28.93265693	0.165888594	0.140851926
J2	wbg	wbg	wbg	awbg	4	wbg_4	wbg_4_J2	W-BG_4	lat_28	0.83231324	0.089502044	8.65E-04	0.042761747	1	root_3	root_3	1.0133141	43.25333405	2	38.68028	lat_2	-0.051705934	lat_20	0	2.402941469	0.051705934	38.68027991	0	-0.062123167
4	w1	w1	w1	w1	1	w1_1	w1_1_4	enhanced_Block1_W1_W2	Lat_1_2_1	0.42888027	0.03465441	2.47E-04	0.028221138	1	root_W1_2	root_W1_2	0	100.9098432	2	36.72064	Lat_1_1_2_1	0.13632934	Lat_1_1_2_3	0.19079462	4.663306148	0.05446528	36.72064111	0.444866862	0.317872725
J2	w1	w1	w1	w1	2	w1_2	w1_2_J2	W1_2	lat_32	1.0490811	0.13063702	0.001450333	0.041613776	1	root_3	root_3	0.09210554	44.96868142	2	16.281584	lat_31	0.58146065	lat_30	0.7042988	1.906430304	0.12283815	16.28158679	0.671348288	0.554257102
J2	w2	aw2	w2	w2	3	w2_3	w2_3_J2	W2_3	lat_38	0.86441696	0.07423696	5.61E-04	0.029563688	1	root_4	root_4	0.23798902	59.68320384	2	16.174583	lat_27	0.4392385	lat_26	0.5628893	2.313698241	0.1236508	16.17458197	0.651177992	0.508132672
J1	wbd	wbd	awbd	wbd	4	wbd_4	wbd_4_J1	wbd-4	lat_6	0.61854476	0.056003835	7.17E-04	0.045273133	1	root_1	root_1	-0.11596819	18.93967061	2	14.471125	lat_5	0.13703994	lat_4	0.34108463	3.233395753	0.20404469	9.801774307	0.551430797	0.22155218
4	w2	aw2	w2	w2	3	w2_3	w2_3_4	enhanced_Block3_W2_WBD	Lat_0	2.20845	0.22159769	0.002056821	0.03254944	1	root_W2_4	root_W2_4	0.29874933	83.20039209	3	11.189649	root_6	0.2846821	root_6	0.55278707	1.358418801	0.26810497	11.1896471	0.25030545	0.128905839
J2	wbg	wbg	wbg	awbg	4	wbg_4	wbg_4_J2	W-BG_4	lat_27	1.289181	0.1332888	0.001252954	0.034845002	1	root_3	root_3	0.6666983	22.45334531	7	8.941071	lat_22	0.001803351	lat_12	0.7847073	5.429803883	0.782903949	8.941071263	0.608686678	0.001398835
J2	w2	aw2	w2	w2	4	w2_4	w2_4_J2	W2_4	lat_12	4.5168786	0.49104905	0.004381696	0.03453025	1	root_4	root_4	0.43219662	51.27420278	3	8.849735	lat_8	0.5138556	lat_6	0.85284877	0.664175477	0.33899317	8.849735822	0.188813746	0.113763429
4	wbd	wbd	awbd	wbd	1	wbd_1	wbd_1_4	enhanced_Block1_WBD_WBGb	Lat_0	1.2518487	0.107324556	7.76E-04	0.028283468	1	root_WBD_2	root_WBD_2	0.24250647	10.77890168	3	7.636407	Lat_0_1	0.018928254	Lat_0_2	0.4117832	2.396455738	0.392854946	7.636406339	0.328940071	0.015120241
J2	w2	aw2	w2	w2	1	w2_1	w2_1_J2	W2_1	lat_26	5.4407353	0.50017184	0.00387769	0.028123263	1	root_1	root_1	0.83195186	50.30357826	18	6.9091268	lat_13	0	lat_10	2.6052496	3.308376351	2.6052496	6.909126864	0.478841454
J2	wbd	wbd	awbd	wbd	1	wbd_1	wbd_1_J2	w_bd_1	lat_5	1.7156973	0.1664401	0.001365072	0.033338826	1	root_35	root_35	0.34674102	60.98525646	2	6.7556148	root_19	0.3994252	root_19	0.6954752	1.165706795	0.29605	6.755615605	0.405360083	0.232806335
J2	w2	aw2	w2	w2	2	w2_2	w2_2_J2	W2_2	lat_53	1.8757772	0.27959046	0.003634728	0.049074695	1	root_1	root_1	0	147.1631193	2	6.4546623	lat_52	0.43489355	lat_51	0.7447471	1.066224709	0.30985355	6.454662211	0.39703388	0.231847124
J2	w2	aw2	w2	w2	2	w2_2	w2_2_J2	W2_2	lat_37	4.3577743	0.4356058	0.003563785	0.031406187	1	root_2	root_2	0.52368844	52.69294235	7	5.7906494	lat_35	0.42876786	lat_29	1.6376132	1.606324586	1.20884534	5.790649778	0.375791192	0.098391479
J2	wbg	wbg	wbg	awbg	4	wbg_4	wbg_4_J2	W-BG_4	lat_29	2.3317375	0.27787822	0.00279868	0.038855564	1	root_3	root_3	0.20219453	50.10665024	9	5.7372646	lat_24	0.043691453	lat_8	1.6123834	3.859782673	1.568691947	5.737264105	0.69149439	0.018737724
J2	wbd	wbd	awbd	wbd	3	wbd_3	wbd_3_J2	W_BD_3	lat_47	2.9068139	0.30332288	0.002618567	0.03341851	1	root_3	root_3	1.106796	13.13841528	2	5.458791	lat_15	0.62553114	lat_14	0.99191266	0.688038543	0.36638152	5.458790607	0.341237071	0.215194767
J2	wbg	wbg	wbg	awbg	4	wbg_4	wbg_4_J2	W-BG_4	lat_43	1.4091618	0.16969405	0.001685223	0.039064262	1	root_2	root_2	0.82090044	41.12522469	2	5.160295	lat_40	0.207971	lat_34	0.59554577	1.419283435	0.38757477	5.160294619	0.422624123	0.147584898
J2	wbg	wbg	wbg	awbg	4	wbg_4	wbg_4_J2	W-BG_4	lat_26	2.182253	0.2391176	0.002394981	0.03851312	1	root_3	root_3	0.36922136	27.07086738	6	5.056894	lat_10	0.18275125	lat_18	1.3692504	2.749452057	1.18649915	5.056893635	0.627448055	0.0837443
J2	w2	aw2	w2	w2	1	w2_1	w2_1_J2	W2_1	lat_59	2.176758	0.19201286	0.001417356	0.028548717	1	root_4	root_4	0.1506227	46.57790131	2	4.6345696	lat_81	0.3841228	lat_82	0.8156623	0.918797588	0.4315395	4.634569952	0.374714277	0.176465551
J2	w2	aw2	w2	w2	2	w2_2	w2_2_J2	W2_2	lat_48	3.733396	0.37050298	0.003029065	0.030844873	1	root_2	root_2	0.86452305	54.65014672	2	4.376821	lat_20	0.22428623	lat_19	0.6812389	0.535705294	0.45695267	4.376820908	0.182471642	0.06007566
J2	wbg	wbg	wbg	awbg	4	wbg_4	wbg_4_J2	W-BG_4	lat_44	4.1478	0.46625078	0.004349989	0.035907034	1	root_2	root_2	0.63367796	38.51516352	6	4.283293	lat_39	0.014243542	lat_35	1.415035	1.446549978	1.400791458	4.283292824	0.341153141	0.003433999
J2	w2	aw2	w2	w2	3	w2_3	w2_3_J2	W2_3	lat_39	3.0068781	0.32021576	0.002813998	0.033873364	1	root_4	root_4	0.305072	88.34572386	4	3.8832197	lat_28	0.53552836	lat_23	1.5656015	1.330283393	1.03007314	3.883219399	0.520673419	0.178101121
J2	wbd	wbd	awbd	wbd	3	wbd_3	wbd_3_J2	W_BD_3	lat_64	3.9201517	0.37248036	0.002921781	0.030120285	1	root_3	root_3	1.0628186	57.90602959	4	3.8791695	lat_66	0.64488274	lat_10	1.6760312	1.020368676	1.03114846	3.879169834	0.427542434	0.164504537
4	wbg	wbg	wbg	awbg	3	wbg_3	wbg_3_4	enhanced_Block3_W1_WBG	root_20	3.908088	0.38307315	0.003141147	0.031606782	1	root_WBG_4	root_WBG_4	0.15822768	41.04689608	2	3.7323256	Lat_11	0.38512924	Lat_25	0.9209882	0.511759203	0.53585896	3.732325387	0.235662094	0.098546716
J1	wbd	wbd	awbd	wbd	4	wbd_4	wbd_4_J1	wbd-4	lat_25	4.1725144	0.6468079	0.008288961	0.049178667	1	root_5	root_5	-0.04189184	44.89068066	2	3.5455012	lat_34	0.35001338	lat_35	1.182831	0.479327285	0.83281762	2.401486174	0.283481586	0.083885482
J2	wbd	wbd	awbd	wbd	3	wbd_3	wbd_3_J2	W_BD_3	lat_46	3.7433639	0.39312476	0.003393911	0.03276707	1	root_3	root_3	0.50536495	46.97196224	3	3.3247995	lat_9	1.1858635	lat_7	2.0881736	0.801418211	0.9023101	3.324799312	0.55783345	0.316790868
J2	w2	aw2	w2	w2	2	w2_2	w2_2_J2	W2_2	lat_36	4.75191	0.5434664	0.005090916	0.035647117	1	root_2	root_2	0.009951896	79.34621197	7	3.2962983	lat_23	0.49130666	lat_22	2.614901	1.473091873	2.12359434	3.296298106	0.550284202	0.103391407
J2	w1	w1	w1	w1	1	w1_1	w1_1_J2	w1_1	lat_16	4.9300394	0.44402313	0.003340647	0.028460719	1	root_2	root_2	0.7551557	61.52880291	5	3.2350764	lat_15	0.11782942	lat_13	1.663388	1.014190678	1.54555858	3.235076344	0.337398521	0.0239003
4	w1	w1	w1	w1	4	w1_4	w1_4_4	enhanced_Block4_W1_WBD	lat_67	2.051164	0.19824712	0.001584693	0.030438466	1	root_W1_3	root_W1_3	0.20803794	64.41138863	3	3.1934838	lat_32	0.19394484	lat_3	1.1333578	1.462584172	0.93941296	3.193483726	0.552543726	0.094553551
J2	w1	w1	w1	w1	4	w1_4	w1_4_J2	W1_4	lat_54	3.378821	0.35219827	0.003032294	0.032679506	1	root_3	root_3	1.1377765	60.09589753	4	3.0762293	lat_4	0.18811296	lat_1	1.4884062	1.183844897	1.30029324	3.076229174	0.440510521	0.055674142
J2	wbd	wbd	awbd	wbd	3	wbd_3	wbd_3_J2	W_BD_3	lat_70	4.085425	0.40847284	0.003319749	0.031740468	1	root_4	root_4	0.59854686	63.30547172	3	2.147192	lat_6	0.60691273	lat_4	2.0040863	0.734317727	1.39717357	2.147192063	0.490545366	0.148555592
J1	w1	w1	w1	w1	1	w1_1	w1_1_J1	w1-1	lat_90	0.043969654	0.001063527	5.50E-06	0.015276603	1	root_3	root_3	1.064839	67.2061586	0	0					0		0
J1	w1	w1	w1	w1	1	w1_1	w1_1_J1	w1-1	lat_89	0.11220684	0.005419375	3.39E-05	0.023935387	1	root_3	root_3	1.7207391	19.34586879	0	0					0		0
J1	w1	w1	w1	w1	1	w1_1	w1_1_J1	w1-1	lat_88	0.094065085	0.004597688	2.65E-05	0.023685075	1	root_3	root_3	1.4466064	14.57720829	0	0					0		0
J1	w1	w1	w1	w1	1	w1_1	w1_1_J1	w1-1	lat_87	0.033772975	0	0	0.022916777	1	root_2	root_2	5.9290133	139.3471289	0	0					0		0
J1	w1	w1	w1	w1	1	w1_1	w1_1_J1	w1-1	lat_86	0.02684261	0	0	0.025000384	1	root_2	root_2	4.798777	137.2170114	0	0					0		0
J1	w1	w1	w1	w1	1	w1_1	w1_1_J1	w1-1	lat_85	0.03925485	0	0	0.022916185	1	root_2	root_2	5.291254	156.1474681	0	0					0		0
J1	w1	w1	w1	w1	1	w1_1	w1_1_J1	w1-1	lat_84	0.040168017	0	0	0.022917412	1	root_2	root_2	4.5662665	141.9837185	0	0					0		0
J1	w1	w1	w1	w1	1	w1_1	w1_1_J1	w1-1	lat_83	0.059340734	0.002159858	1.40E-05	0.018055888	1	root_2	root_2	4.046322	141.0224787	0	0					0		0
J1	w1	w1	w1	w1	1	w1_1	w1_1_J1	w1-1	lat_82	0.01617097	0	0	0.022916459	1	root_2	root_2	3.6935115	55.74587299	0	0					0		0
J1	w1	w1	w1	w1	1	w1_1	w1_1_J1	w1-1	lat_81	0.033329945	0	0	0.024999835	1	root_2	root_2	3.5352356	141.2333266	0	0					0		0
J1	w1	w1	w1	w1	1	w1_1	w1_1_J1	w1-1	lat_80	0.018477662	0	0	0.021105776	1	root_2	root_2	2.8895469	50.68300892	0	0					0		0
J1	w1	w1	w1	w1	1	w1_1	w1_1_J1	w1-1	lat_79	0.06384527	0.001929553	1.78E-05	0.023611253	1	root_2	root_2	2.5127096	146.383098	0	0					0		0
J1	w1	w1	w1	w1	1	w1_1	w1_1_J1	w1-1	lat_78	0.02391692	7.37E-04	4.08E-06	0.016045656	1	root_2	root_2	2.0319848	64.06692853	0	0					0		0
J1	w1	w1	w1	w1	1	w1_1	w1_1_J1	w1-1	lat_77	0.13864803	0.006372197	3.52E-05	0.019899424	1	root_2	root_2	0.9815609	44.05638671	0	0					0		0
J1	w1	w1	w1	w1	1	w1_1	w1_1_J1	w1-1	lat_76	0.09024879	0.002383297	8.22E-06	0.022123799	1	root_4	root_4	2.8459687	171.3529309	0	0					0		0
J1	w1	w1	w1	w1	1	w1_1	w1_1_J1	w1-1	lat_75	0.22220583	0.014733196	1.01E-04	0.025450272	1	root_4	root_4	2.7746673	23.83320745	0	0					0		0
J1	w1	w1	w1	w1	1	w1_1	w1_1_J1	w1-1	lat_74	0.5175917	0.018995028	7.62E-05	0.012485494	1	root_4	root_4	3.1681159	4.266518646	0	0					0		0
J1	w1	w1	w1	w1	1	w1_1	w1_1_J1	w1-1	lat_73	0.48689854	0.034007777	2.21E-04	0.02475174	1	root_4	root_4	2.9874182	18.21357369	0	0					0		0
J1	w1	w1	w1	w1	1	w1_1	w1_1_J1	w1-1	lat_72	0.048687138	0.001160829	4.48E-06	0.013407609	1	root_4	root_4	4.6645613	44.71648351	0	0					0		0
J1	w1	w1	w1	w1	1	w1_1	w1_1_J1	w1-1	lat_71	0.084793	0.003453999	1.79E-05	0.01760236	1	root_4	root_4	4.7771707	76.50169772	0	0					0		0
J1	w1	w1	w1	w1	1	w1_1	w1_1_J1	w1-1	lat_70	0.15205254	0.002224353	4.63E-06	0.008333334	1	root_4	root_4	4.9438853	21.27879866	0	0					0		0
J1	w1	w1	w1	w1	1	w1_1	w1_1_J1	w1-1	lat_69	0.03656394	2.94E-04	6.12E-07	0.008333334	1	root_4	root_4	4.910054	81.47098819	0	0					0		0
J1	w1	w1	w1	w1	1	w1_1	w1_1_J1	w1-1	lat_68	0.27212167	0.007398543	2.19E-05	0.014881346	1	root_4	root_4	5.3424263	8.890146903	0	0					0		0
J1	w1	w1	w1	w1	1	w1_1	w1_1_J1	w1-1	lat_67	0.07900804	0.002531634	1.08E-05	0.01452709	1	root_4	root_4	5.5359163	41.744395	0	0					0		0
J1	w1	w1	w1	w1	1	w1_1	w1_1_J1	w1-1	lat_66	0.5141582	0.031450607	1.74E-04	0.022328299	1	root_4	root_4	6.0701456	22.95102022	0	0					0		0
J1	w1	w1	w1	w1	1	w1_1	w1_1_J1	w1-1	lat_65	0.22267896	0.011206511	6.19E-05	0.017961275	1	root_4	root_4	6.639822	42.56803385	0	0					0		0
J1	w1	w1	w1	w1	1	w1_1	w1_1_J1	w1-1	lat_64	0.11889618	0.005128291	2.28E-05	0.016115814	1	root_4	root_4	7.197374	42.79026089	0	0					0		0
J1	w1	w1	w1	w1	1	w1_1	w1_1_J1	w1-1	lat_63	0.08154644	0.00147972	3.57E-06	0.009375175	1	root_5	root_5	8.332108	20.81491953	0	0					0		0
J1	w1	w1	w1	w1	1	w1_1	w1_1_J1	w1-1	lat_62	0.11145373	0.003631508	1.68E-05	0.016511984	1	root_5	root_5	7.8467107	130.7535625	0	0					0		0
J1	w1	w1	w1	w1	1	w1_1	w1_1_J1	w1-1	lat_61	0.7290416	0.056532346	3.85E-04	0.024719812	1	root_5	root_5	6.4837117	51.02356216	0	0					0		0
J1	w1	w1	w1	w1	1	w1_1	w1_1_J1	w1-1	lat_60	0.10962097	0.004454324	2.15E-05	0.016642762	1	root_5	root_5	5.8051047	58.12821565	0	0					0		0
J1	w1	w1	w1	w1	1	w1_1	w1_1_J1	w1-1	lat_59	0.10291722	0.00436724	2.50E-05	0.0186536	1	root_5	root_5	6.076816	48.81820336	0	0					0		0
J1	w1	w1	w1	w1	1	w1_1	w1_1_J1	w1-1	lat_58	0.38067615	0.026423685	1.92E-04	0.026888132	1	root_5	root_5	5.858164	37.50588013	0	0					0		0
J1	w1	w1	w1	w1	1	w1_1	w1_1_J1	w1-1	lat_57	1.040575	0.053619467	2.24E-04	0.016801877	1	root_5	root_5	4.6959267	126.0614957	0	0					0		0
J1	w1	w1	w1	w1	1	w1_1	w1_1_J1	w1-1	lat_56	0.98828924	0.042914275	1.97E-04	0.014510825	1	root_5	root_5	3.5762846	7.738549688	0	0					0		0
J1	w1	w1	w1	w1	1	w1_1	w1_1_J1	w1-1	lat_55	2.8060236	0.26849014	0.002182972	0.031647667	1	root_5	root_5	3.2184138	31.83176878	0	0					0		0
J1	w1	w1	w1	w1	1	w1_1	w1_1_J1	w1-1	lat_54	0.40275204	0.026005661	1.64E-04	0.02427282	1	root_5	root_5	3.0477433	40.17907957	0	0					0		0
J1	w1	w1	w1	w1	1	w1_1	w1_1_J1	w1-1	lat_53	0.29778472	0.016256757	9.07E-05	0.020666154	1	root_5	root_5	2.7548785	99.11100357	0	0					0		0
J1	w1	w1	w1	w1	1	w1_1	w1_1_J1	w1-1	lat_52	0.54011846	0.039313678	2.53E-04	0.024312235	1	root_1	root_1	2.6944392	39.7008024	0	0					0		0
J1	w1	w1	w1	w1	1	w1_1	w1_1_J1	w1-1	lat_51	1.1702653	0.080829404	4.75E-04	0.022073047	1	root_1	root_1	2.0559828	62.36645731	0	0					0		0
J1	w1	w1	w1	w1	1	w1_1	w1_1_J1	w1-1	lat_50	0.402875	0.02895839	1.78E-04	0.023331372	1	root_1	root_1	2.745077	60.49834593	0	0					0		0
J1	w1	w1	w1	w1	1	w1_1	w1_1_J1	w1-1	lat_49	0.93092376	0.060350336	3.30E-04	0.022113692	1	root_1	root_1	2.4939852	65.32532258	0	0					0		0
J1	w1	w1	w1	w1	1	w1_1	w1_1_J1	w1-1	lat_48	1.0342442	0.08126268	5.44E-04	0.024995407	1	root_1	root_1	5.243397	26.62945957	0	0					0		0
J1	w1	w1	w1	w1	1	w1_1	w1_1_J1	w1-1	lat_47	0.6745255	0.05363201	3.97E-04	0.027045269	1	root_1	root_1	5.710902	31.93383912	0	0					0		0
J1	w1	w1	w1	w1	1	w1_1	w1_1_J1	w1-1	lat_46	1.3862932	0.13805063	0.001176508	0.03220289	1	root_1	root_1	2.0583563	28.68796931	0	0					0		0
J1	w1	w1	w1	w1	1	w1_1	w1_1_J1	w1-1	lat_45	0.7582868	0.06450335	4.57E-04	0.027763544	1	root_1	root_1	2.2772777	32.97098969	0	0					0		0
J1	w1	w1	w1	w1	1	w1_1	w1_1_J1	w1-1	lat_44	0.58061063	0.041533384	2.57E-04	0.025156233	1	root_1	root_1	2.5316422	19.78954421	0	0					0		0
J1	w1	w1	w1	w1	1	w1_1	w1_1_J1	w1-1	lat_43	1.2501205	0.12523422	0.00103007	0.03218971	1	root_1	root_1	3.133128	28.06142239	0	0					0		0
J1	w1	w1	w1	w1	1	w1_1	w1_1_J1	w1-1	lat_42	0.52071685	0.030833997	1.61E-04	0.020978522	1	root_1	root_1	3.955044	16.50903168	0	0					0		0
J1	w1	w1	w1	w1	1	w1_1	w1_1_J1	w1-1	lat_41	1.3549063	0.09478533	5.44E-04	0.022451008	1	root_1	root_1	4.112331	20.00668959	0	0					0		0
J1	w1	w1	w1	w1	1	w1_1	w1_1_J1	w1-1	lat_40	1.1548287	0.11524857	9.50E-04	0.03055304	1	root_1	root_1	4.7173915	11.87955678	0	0					0		0
J1	w1	w1	w1	w1	1	w1_1	w1_1_J1	w1-1	lat_39	0.6744503	0.040210627	2.01E-04	0.019410396	1	root_1	root_1	5.0252542	22.77365386	0	0					0		0
J1	w1	w1	w1	w1	1	w1_1	w1_1_J1	w1-1	lat_38	0.5123555	0.018874789	7.10E-05	0.015273551	1	root_1	root_1	5.7473764	4.923610165	0	0					0		0
J1	w1	w1	w1	w1	1	w1_1	w1_1_J1	w1-1	lat_37	0.5202019	0.02440331	1.47E-04	0.022836227	1	root_1	root_1	6.081201	129.6080031	0	0					0		0
J1	w1	w1	w1	w1	1	w1_1	w1_1_J1	w1-1	lat_36	1.1212952	0.09085899	6.23E-04	0.026775546	1	root_5	root_5	1.5821164	52.58931472	0	0					0		0
J1	w1	w1	w1	w1	1	w1_1	w1_1_J1	w1-1	lat_35	1.3759358	0.13588512	0.001155196	0.032196708	1	root_5	root_5	2.3682249	46.54970629	0	0					0		0
J1	w1	w1	w1	w1	1	w1_1	w1_1_J1	w1-1	lat_34	2.0446086	0.17041202	0.001256967	0.026886446	1	root_5	root_5	2.3909104	55.89518092	0	0					0		0
J1	w1	w1	w1	w1	1	w1_1	w1_1_J1	w1-1	lat_33	0.22333503	0.014556253	8.39E-05	0.02187557	1	root_5	root_5	2.5036314	19.90429139	0	0					0		0
J1	w1	w1	w1	w1	1	w1_1	w1_1_J1	w1-1	lat_32	0.20223838	0.010630401	4.96E-05	0.020308616	1	root_5	root_5	2.6643922	67.62340803	0	0					0		0
J1	w1	w1	w1	w1	1	w1_1	w1_1_J1	w1-1	lat_31	0.7339177	0.03780783	1.66E-04	0.017327853	1	root_5	root_5	2.7514927	53.59179525	0	0					0		0
J1	w1	w1	w1	w1	1	w1_1	w1_1_J1	w1-1	lat_30	0.82030594	0.06934324	5.12E-04	0.0298787	1	root_5	root_5	5.4666076	56.5499775	0	0					0		0
J1	w1	w1	w1	w1	1	w1_1	w1_1_J1	w1-1	lat_29	0.9068235	0.090173714	7.71E-04	0.033088528	1	root_5	root_5	3.60783	55.57489969	0	0					0		0
J1	w1	w1	w1	w1	1	w1_1	w1_1_J1	w1-1	lat_28	1.2395024	0.09809396	6.77E-04	0.025309196	1	root_5	root_5	3.9459	47.51601413	0	0					0		0
J1	w1	w1	w1	w1	1	w1_1	w1_1_J1	w1-1	lat_27	0.14084074	0.007508442	4.00E-05	0.021460239	1	root_5	root_5	3.968938	132.9611069	0	0					0		0
J1	w1	w1	w1	w1	1	w1_1	w1_1_J1	w1-1	lat_26	0.98627746	0.0898962	6.76E-04	0.029333893	1	root_5	root_5	4.1765018	50.86368109	0	0					0		0
J1	w1	w1	w1	w1	1	w1_1	w1_1_J1	w1-1	lat_25	0.14981785	0.009393355	5.64E-05	0.023274228	1	root_5	root_5	4.1394863	113.842096	0	0					0		0
J1	w1	w1	w1	w1	1	w1_1	w1_1_J1	w1-1	lat_24	1.1158485	0.05714932	2.38E-04	0.01666089	1	root_5	root_5	4.2949414	53.57163253	0	0					0		0
J1	w1	w1	w1	w1	1	w1_1	w1_1_J1	w1-1	lat_23	0.6418252	0.039846376	2.25E-04	0.022892643	1	root_5	root_5	4.81494	16.6976815	0	0					0		0
J1	w1	w1	w1	w1	1	w1_1	w1_1_J1	w1-1	lat_22	0.64679855	0.052426506	3.55E-04	0.024943508	1	root_5	root_5	4.4722567	50.6504699	0	0					0		0
J1	w1	w1	w1	w1	1	w1_1	w1_1_J1	w1-1	lat_21	1.5416805	0.14972103	0.001186031	0.030355109	1	root_5	root_5	4.960261	38.20452652	0	0					0		0
J1	w1	w1	w1	w1	1	w1_1	w1_1_J1	w1-1	lat_20	0.37421918	0.025621308	1.48E-04	0.021861931	1	root_5	root_5	7.029438	49.03441983	0	0					0		0
J1	w1	w1	w1	w1	1	w1_1	w1_1_J1	w1-1	lat_19	0.050281826	0	0	0.03025882	1	root_5	root_5	8.879888	159.887871	0	0					0		0
J1	w1	w1	w1	w1	1	w1_1	w1_1_J1	w1-1	lat_18	0.4629491	0.027762126	1.43E-04	0.020705372	1	root_4	root_4	2.2523441	57.95306228	0	0					0		0
J1	w1	w1	w1	w1	1	w1_1	w1_1_J1	w1-1	lat_17	0.47928295	0.029925406	1.56E-04	0.020832505	1	root_4	root_4	2.3563006	55.97665142	0	0					0		0
J1	w1	w1	w1	w1	1	w1_1	w1_1_J1	w1-1	lat_16	0.59433234	0.046787173	3.17E-04	0.024068102	1	root_4	root_4	2.4392912	27.02061085	0	0					0		0
J1	w1	w1	w1	w1	1	w1_1	w1_1_J1	w1-1	lat_15	0.17380807	0.007642679	3.93E-05	0.019278903	1	root_4	root_4	2.6245465	21.89127538	0	0					0		0
J1	w1	w1	w1	w1	1	w1_1	w1_1_J1	w1-1	lat_14	0.8384423	0.080468565	6.83E-04	0.03345289	1	root_4	root_4	3.1078875	92.25465478	0	0					0		0
J1	w1	w1	w1	w1	1	w1_1	w1_1_J1	w1-1	lat_13	0.2909222	0.021202365	1.37E-04	0.025213389	1	root_4	root_4	3.5552464	26.61060825	0	0					0		0
J1	w1	w1	w1	w1	1	w1_1	w1_1_J1	w1-1	lat_12	0.42431605	0.027067496	1.67E-04	0.026647931	1	root_4	root_4	3.7219863	19.84025154	0	0					0		0
J1	w1	w1	w1	w1	1	w1_1	w1_1_J1	w1-1	lat_11	0.5545497	0.041949775	2.88E-04	0.026334802	1	root_4	root_4	4.0816927	32.56970242	0	0					0		0
J1	w1	w1	w1	w1	1	w1_1	w1_1_J1	w1-1	lat_10	0.3327729	0.025380192	1.73E-04	0.025416413	1	root_4	root_4	4.2253237	37.93153752	0	0					0		0
J1	w1	w1	w1	w1	1	w1_1	w1_1_J1	w1-1	lat_9	0.6113637	0.0393493	2.11E-04	0.021208175	1	root_4	root_4	4.40833	32.03588557	0	0					0		0
J1	w1	w1	w1	w1	1	w1_1	w1_1_J1	w1-1	lat_8	0.2902266	0.022404063	1.85E-04	0.031943478	1	root_4	root_4	7.8886003	12.16128842	0	0					0		0
J1	w1	w1	w1	w1	1	w1_1	w1_1_J1	w1-1	lat_7	0.33600673	0.02779289	2.01E-04	0.02729259	1	root_4	root_4	5.0806403	35.83568031	0	0					0		0
J1	w1	w1	w1	w1	1	w1_1	w1_1_J1	w1-1	lat_6	0.32315245	0.024085319	1.57E-04	0.0237035	1	root_4	root_4	5.665473	30.89106048	0	0					0		0
J1	w1	w1	w1	w1	1	w1_1	w1_1_J1	w1-1	lat_5	0.19120659	0.010433905	6.45E-05	0.026098449	1	root_1	root_1	3.477559	52.36861765	0	0					0		0
J1	w1	w1	w1	w1	1	w1_1	w1_1_J1	w1-1	lat_4	0.12786813	0.005328613	2.77E-05	0.02116872	1	root_1	root_1	3.2856534	49.12785681	0	0					0		0
J1	w1	w1	w1	w1	1	w1_1	w1_1_J1	w1-1	lat_3	0.2781269	0.022017729	2.14E-04	0.03502559	1	root_1	root_1	2.980115	21.20087986	0	0					0		0
J1	w1	w1	w1	w1	1	w1_1	w1_1_J1	w1-1	lat_2	1.357329	0.12870477	0.001023194	0.030499136	1	root_1	root_1	3.222242	22.27078802	0	0					0		0
J1	w1	w1	w1	w1	1	w1_1	w1_1_J1	w1-1	lat_1	0.9745464	0.058493476	3.09E-04	0.020789849	1	root_1	root_1	4.678152	51.73108779	0	0					0		0
J1	w1	w1	w1	w1	2	w1_2	w1_2_J1	w1-2	lat_1	6.937538	0.8405271	0.00858635	0.03780732	1	root_4	root_4	0.573734	37.5726384	0	0					0		0
J1	w1	w1	w1	w1	2	w1_2	w1_2_J1	w1-2	lat_2	0.025702838	0	0	0.023432897	1	root_2	root_2	6.970433	116.36999	0	0					0		0
J1	w1	w1	w1	w1	2	w1_2	w1_2_J1	w1-2	lat_3	0.06838672	0.001993228	1.77E-05	0.025316328	1	root_2	root_2	4.801244	90.78699739	0	0					0		0
J1	w1	w1	w1	w1	2	w1_2	w1_2_J1	w1-2	lat_4	1.0238056	0.09160234	6.79E-04	0.028724644	1	root_2	root_2	3.4232347	44.96307383	0	0					0		0
J1	w1	w1	w1	w1	2	w1_2	w1_2_J1	w1-2	lat_5	0.751843	0.0484081	3.78E-04	0.029227113	1	root_2	root_2	3.039998	8.202415155	0	0					0		0
J1	w1	w1	w1	w1	2	w1_2	w1_2_J1	w1-2	lat_6	0.8541064	0.074810974	5.69E-04	0.028545704	1	root_2	root_2	2.9236917	45.65644049	0	0					0		0
J1	w1	w1	w1	w1	2	w1_2	w1_2_J1	w1-2	lat_7	0.7816337	0.053472087	3.42E-04	0.023961004	1	root_2	root_2	2.149002	39.72834855	0	0					0		0
J1	w1	w1	w1	w1	2	w1_2	w1_2_J1	w1-2	lat_8	0.12991202	0.009138005	6.65E-05	0.027816357	1	root_2	root_2	6.0751977	33.90051013	0	0					0		0
J1	w1	w1	w1	w1	2	w1_2	w1_2_J1	w1-2	lat_9	0.20617385	0.009796841	6.87E-05	0.031194739	1	root_2	root_2	4.484903	32.95659165	0	0					0		0
J1	w1	w1	w1	w1	2	w1_2	w1_2_J1	w1-2	lat_10	0.22389133	0.015200215	1.02E-04	0.025293821	1	root_2	root_2	1.8928769	17.31377139	0	0					0		0
J1	w1	w1	w1	w1	2	w1_2	w1_2_J1	w1-2	lat_11	0.57755333	0.05874092	5.28E-04	0.03471778	1	root_2	root_2	1.813633	42.43622486	0	0					0		0
J1	w1	w1	w1	w1	2	w1_2	w1_2_J1	w1-2	lat_12	1.072586	0.10620086	9.87E-04	0.031006198	1	root_2	root_2	1.6005135	42.38481403	0	0					0		0
J1	w1	w1	w1	w1	2	w1_2	w1_2_J1	w1-2	lat_13	1.2072228	0.14144808	0.001372917	0.03923617	1	root_2	root_2	1.479488	47.2315026	0	0					0		0
J1	w1	w1	w1	w1	2	w1_2	w1_2_J1	w1-2	lat_14	2.4109676	0.20204039	0.001416457	0.0276777	1	root_2	root_2	0.9211612	29.95464838	0	0					0		0
J1	w1	w1	w1	w1	2	w1_2	w1_2_J1	w1-2	lat_15	2.0842173	0.17393656	0.001208602	0.026941404	1	root_2	root_2	0.46025908	56.29157095	0	0					0		0
J1	w1	w1	w1	w1	2	w1_2	w1_2_J1	w1-2	lat_16	1.7320855	0.17762758	0.001606775	0.03322603	1	root_2	root_2	1.4268917	11.89415289	0	0					0		0
J1	w1	w1	w1	w1	2	w1_2	w1_2_J1	w1-2	lat_17	0.04368823	0.00111409	5.95E-06	0.017808558	1	root_3	root_3	1.8971871	80.21626878	0	0					0		0
J1	w1	w1	w1	w1	2	w1_2	w1_2_J1	w1-2	lat_18	0.8654095	0.075476065	5.55E-04	0.028901778	1	root_3	root_3	0.357174	36.16399384	0	0					0		0
J1	w1	w1	w1	w1	2	w1_2	w1_2_J1	w1-2	lat_19	1.6610893	0.1485416	0.001117547	0.029338382	1	root_4	root_4	3.9134257	55.42948496	0	0					0		0
J1	w1	w1	w1	w1	2	w1_2	w1_2_J1	w1-2	lat_20	0.20742878	0.014311227	9.78E-05	0.027405143	1	root_4	root_4	5.2253737	41.75864277	0	0					0		0
J1	w1	w1	w1	w1	2	w1_2	w1_2_J1	w1-2	lat_21	0.045054846	0	0	0.034810394	1	root_4	root_4	8.263556	6.714977539	0	0					0		0
J1	w1	w1	w1	w1	2	w1_2	w1_2_J1	w1-2	lat_22	4.012332	0.50639397	0.005590975	0.039490316	1	root_4	root_4	1.351054	15.95088228	0	0					0		0
J1	w1	w1	w1	w1	2	w1_2	w1_2_J1	w1-2	lat_23	0.3147354	0.03243165	3.76E-04	0.04173539	1	root_4	root_4	6.6324344	30.96287992	0	0					0		0
J1	w1	w1	w1	w1	2	w1_2	w1_2_J1	w1-2	lat_24	0.7856472	0.08617125	8.09E-04	0.036815625	1	root_4	root_4	4.199687	43.57709868	0	0					0		0
J1	w1	w1	w1	w1	2	w1_2	w1_2_J1	w1-2	lat_25	1.0705729	0.11045794	9.92E-04	0.033492167	1	root_4	root_4	3.5668495	37.80640845	0	0					0		0
J1	w1	w1	w1	w1	2	w1_2	w1_2_J1	w1-2	lat_26	3.8421605	0.5158321	0.006053971	0.042044047	1	root_4	root_4	1.6217736	12.35861259	0	0					0		0
J1	w1	w1	w1	w1	2	w1_2	w1_2_J1	w1-2	lat_27	5.034637	0.68231785	0.007478151	0.04279353	1	root_4	root_4	0.87241435	32.58313057	0	0					0		0
J1	w1	w1	w1	w1	2	w1_2	w1_2_J1	w1-2	lat_28	1.7371366	0.17707305	0.001542828	0.032429818	1	root_1	root_1	4.431964	47.27677993	0	0					0		0
J1	w1	w1	w1	w1	2	w1_2	w1_2_J1	w1-2	lat_29	0.08939584	0.004155795	3.90E-05	0.03188451	1	root_1	root_1	10.828571	137.5119937	0	0					0		0
J1	w1	w1	w1	w1	2	w1_2	w1_2_J1	w1-2	lat_30	1.7334718	0.2578334	0.003393102	0.04744952	1	root_1	root_1	12.189319	49.37487743	0	0					0		0
J1	w1	w1	w1	w1	2	w1_2	w1_2_J1	w1-2	lat_31	0.18538575	0.016449885	1.46E-04	0.03461138	1	root_1	root_1	12.859593	48.98988699	0	0					0		0
J1	w1	w1	w1	w1	2	w1_2	w1_2_J1	w1-2	lat_32	1.9448396	0.21811602	0.002135648	0.038697157	1	root_1	root_1	12.602593	51.8914538	0	0					0		0
J1	w1	w1	w1	w1	2	w1_2	w1_2_J1	w1-2	lat_33	1.9459075	0.23996371	0.002772145	0.0366187	1	root_1	root_1	11.874566	37.5645856	0	0					0		0
J1	w1	w1	w1	w1	2	w1_2	w1_2_J1	w1-2	lat_34	0.38345572	0.04034584	4.21E-04	0.04235785	1	root_1	root_1	12.505524	42.75276315	0	0					0		0
J1	w1	w1	w1	w1	2	w1_2	w1_2_J1	w1-2	lat_35	2.3345072	0.25084332	0.002408848	0.036189497	1	root_1	root_1	11.456619	28.09025262	0	0					0		0
J1	w1	w1	w1	w1	2	w1_2	w1_2_J1	w1-2	lat_36	2.0060503	0.26075387	0.002890197	0.04097353	1	root_1	root_1	12.195733	40.82613071	0	0					0		0
J1	w1	w1	w1	w1	2	w1_2	w1_2_J1	w1-2	lat_37	0.8917657	0.09305344	8.46E-04	0.033878762	1	root_1	root_1	4.6647925	42.31818553	0	0					0		0
J1	w1	w1	w1	w1	2	w1_2	w1_2_J1	w1-2	lat_38	3.0421743	0.31501266	0.002848015	0.035850875	1	root_1	root_1	2.9466064	21.35307014	0	0					0		0
J1	w1	w1	w1	w1	2	w1_2	w1_2_J1	w1-2	lat_39	1.05109	0.10068895	8.49E-04	0.029985687	1	root_1	root_1	3.8900828	12.47210301	0	0					0		0
J1	w1	w1	w1	w1	2	w1_2	w1_2_J1	w1-2	lat_40	2.088243	0.30427137	0.003971564	0.049145993	1	root_1	root_1	3.6614945	18.16663663	0	0					0		0
J1	w1	w1	w1	w1	2	w1_2	w1_2_J1	w1-2	lat_41	1.1920465	0.15448354	0.001938994	0.04714603	1	root_1	root_1	4.9463835	10.95823256	0	0					0		0
J1	w1	w1	w1	w1	2	w1_2	w1_2_J1	w1-2	lat_42	2.3690305	0.31031573	0.00331488	0.042036284	1	root_1	root_1	3.0006711	24.62238117	0	0					0		0
J1	w1	w1	w1	w1	2	w1_2	w1_2_J1	w1-2	lat_43	4.501724	0.68035316	0.00871547	0.047238693	1	root_1	root_1	2.006084	23.34560024	0	0					0		0
J1	w1	w1	w1	w1	2	w1_2	w1_2_J1	w1-2	lat_44	4.4122324	0.5141437	0.004949946	0.03588913	1	root_1	root_1	1.9624113	15.86924786	0	0					0		0
J1	w1	w1	w1	w1	2	w1_2	w1_2_J1	w1-2	lat_45	3.25344	0.3944688	0.00406951	0.039240282	1	root_1	root_1	2.5912418	19.9537283	0	0					0		0
J1	w1	w1	w1	w1	2	w1_2	w1_2_J1	w1-2	lat_46	5.595849	0.8400764	0.010491875	0.04814573	1	root_1	root_1	1.2611607	52.5024757	0	0					0		0
J1	w1	w1	w1	w1	2	w1_2	w1_2_J1	w1-2	lat_47	4.2818513	0.57341975	0.006402459	0.04245057	1	root_4	root_4	1.620358	13.84689715	0	0					0		0
J1	w1	w1	w1	w1	2	w1_2	w1_2_J1	w1-2	lat_48	3.1678565	0.35165066	0.003455849	0.036726404	1	root_1	root_1	2.6869564	25.50523776	0	0					0		0
J1	w1	w1	w1	w1	2	w1_2	w1_2_J1	w1-2	lat_49	2.341768	0.3325086	0.005454646	0.044306573	1	root_1	root_1	3.4710517	8.63622779	0	0					0		0
J1	w1	w1	w1	w1	2	w1_2	w1_2_J1	w1-2	lat_50	2.9450135	0.27627295	0.002168529	0.03099872	1	root_1	root_1	3.4063847	32.01569211	0	0					0		0
J1	w1	w1	w1	w1	2	w1_2	w1_2_J1	w1-2	lat_51	2.969177	0.30480897	0.0026422	0.03317108	1	root_1	root_1	3.064629	19.10588326	0	0					0		0
J1	w1	w1	w1	w1	2	w1_2	w1_2_J1	w1-2	lat_52	3.8182502	0.49193543	0.005952648	0.038668398	1	root_1	root_1	2.197228	20.02346453	0	0					0		0
J1	w1	w1	w1	w1	2	w1_2	w1_2_J1	w1-2	lat_53	2.2109456	0.30299684	0.004047157	0.04363971	1	root_1	root_1	2.6968374	55.89582296	0	0					0		0
J1	w1	w1	w1	w1	2	w1_2	w1_2_J1	w1-2	lat_54	1.4869621	0.1299285	0.001011741	0.030436933	1	root_4	root_4	3.3421452	36.82051846	0	0					0		0
J1	w1	w1	w1	w1	2	w1_2	w1_2_J1	w1-2	lat_55	2.1349843	0.22827676	0.00223678	0.032556262	1	root_4	root_4	2.8276756	25.04427512	0	0					0		0
J1	w1	w1	w1	w1	2	w1_2	w1_2_J1	w1-2	lat_56	3.1640363	0.43436843	0.006175546	0.03824026	1	root_4	root_4	2.1051702	24.54995384	0	0					0		0
J1	w1	w1	w1	w1	2	w1_2	w1_2_J1	w1-2	lat_57	2.232845	0.24435425	0.002372284	0.035367545	1	root_4	root_4	2.682505	23.26686865	0	0					0		0
J1	w1	w1	w1	w1	2	w1_2	w1_2_J1	w1-2	lat_58	2.9384065	0.32064655	0.003078712	0.03362094	1	root_4	root_4	2.22707	43.15532767	0	0					0		0
J1	w1	w1	w1	w1	2	w1_2	w1_2_J1	w1-2	lat_59	3.1765552	0.36286724	0.003734086	0.037124082	1	root_4	root_4	0.8314395	35.10715867	0	0					0		0
J1	w1	w1	w1	w1	2	w1_2	w1_2_J1	w1-2	lat_60	4.0811605	0.4634039	0.00458617	0.03511158	1	root_4	root_4	1.8692024	42.31772791	0	0					0		0
J1	w1	w1	w1	w1	3	w1_3	w1_3_J1	w1-3	lat_1	0.07162031	0.005718057	5.61E-05	0.034492217	1	root_1	root_1	6.7887206	9.569163329	0	0					0		0
J1	w1	w1	w1	w1	3	w1_3	w1_3_J1	w1-3	lat_2	0.15617786	0.014769392	1.27E-04	0.0333561	1	root_1	root_1	5.7489243	36.38708831	0	0					0		0
J1	w1	w1	w1	w1	3	w1_3	w1_3_J1	w1-3	lat_3	0.33217728	0.020751406	1.27E-04	0.022094568	1	root_1	root_1	5.707364	26.51055964	0	0					0		0
J1	w1	w1	w1	w1	3	w1_3	w1_3_J1	w1-3	lat_4	1.8678173	0.18169819	0.001525773	0.031527027	1	root_1	root_1	2.7106984	44.88818081	0	0					0		0
J1	w1	w1	w1	w1	3	w1_3	w1_3_J1	w1-3	lat_5	1.0211519	0.08878482	6.51E-04	0.028071998	1	root_1	root_1	3.2708085	35.55323833	0	0					0		0
J1	w1	w1	w1	w1	3	w1_3	w1_3_J1	w1-3	lat_6	1.7552413	0.19486561	0.001832088	0.034534544	1	root_1	root_1	3.1110787	3.666022075	0	0					0		0
J1	w1	w1	w1	w1	3	w1_3	w1_3_J1	w1-3	lat_7	1.6593583	0.21492386	0.002214827	0.039601203	1	root_1	root_1	4.228502	43.48211807	0	0					0		0
J1	w1	w1	w1	w1	3	w1_3	w1_3_J1	w1-3	lat_8	2.629977	0.24915509	0.002039213	0.029503852	1	root_1	root_1	2.2194316	26.17818898	0	0					0		0
J1	w1	w1	w1	w1	3	w1_3	w1_3_J1	w1-3	lat_10	2.203966	0.28566936	0.003197855	0.042376272	1	root_1	root_1	1.8916229	41.53421642	0	0					0		0
J1	w1	w1	w1	w1	3	w1_3	w1_3_J1	w1-3	lat_11	1.2998772	0.17559037	0.002147117	0.04513705	1	root_1	root_1	1.4817646	58.08730282	0	0					0		0
J1	w1	w1	w1	w1	3	w1_3	w1_3_J1	w1-3	lat_12	0.15803151	0.011368441	9.75E-05	0.033807777	1	root_1	root_1	0.5236365	44.25233118	0	0					0		0
J1	w1	w1	w1	w1	3	w1_3	w1_3_J1	w1-3	lat_13	0.33741063	0.030624837	2.31E-04	0.029687533	1	root_1	root_1	5.4564185	42.32363602	0	0					0		0
J1	w1	w1	w1	w1	3	w1_3	w1_3_J1	w1-3	lat_14	1.320793	0.17726278	0.00197553	0.041666087	1	root_1	root_1	4.5906944	32.27123681	0	0					0		0
J1	w1	w1	w1	w1	3	w1_3	w1_3_J1	w1-3	lat_15	1.1004366	0.116086096	0.001046121	0.032719593	1	root_1	root_1	4.410804	19.71168006	0	0					0		0
J1	w1	w1	w1	w1	3	w1_3	w1_3_J1	w1-3	lat_16	1.3425227	0.14236706	0.001230536	0.03442106	1	root_1	root_1	3.484287	34.57307886	0	0					0		0
J1	w1	w1	w1	w1	3	w1_3	w1_3_J1	w1-3	lat_17	0.777056	0.07873797	7.59E-04	0.035954896	1	root_1	root_1	3.347222	26.42777775	0	0					0		0
J1	w1	w1	w1	w1	3	w1_3	w1_3_J1	w1-3	lat_18	1.4557188	0.14876458	0.001349428	0.032928582	1	root_1	root_1	2.8005054	27.6154247	0	0					0		0
J1	w1	w1	w1	w1	3	w1_3	w1_3_J1	w1-3	lat_19	2.3702207	0.26421928	0.002516012	0.033705723	1	root_1	root_1	2.6368225	28.1858138	0	0					0		0
J1	w1	w1	w1	w1	3	w1_3	w1_3_J1	w1-3	lat_20	2.0026624	0.2676212	0.002994333	0.0423495	1	root_1	root_1	2.0458205	55.49124353	1	0	lat_9	0.58566576	lat_9	0.58566576	0.499335285	0	0	0.292443579	0.292443579
J1	w1	w1	w1	w1	3	w1_3	w1_3_J1	w1-3	lat_21	0.5830203	0.06616788	6.28E-04	0.0386367	1	root_1	root_1	1.5642315	66.33407322	0	0					0		0
J1	w1	w1	w1	w1	3	w1_3	w1_3_J1	w1-3	lat_22	0.25394532	0.024629878	2.28E-04	0.036048178	1	root_1	root_1	1.4373996	69.31688513	0	0					0		0
J1	w1	w1	w1	w1	3	w1_3	w1_3_J1	w1-3	lat_23	0.04748723	0.003258022	2.65E-05	0.02910686	1	root_6	root_6	6.3106327	42.31162855	0	0					0		0
J1	w1	w1	w1	w1	3	w1_3	w1_3_J1	w1-3	lat_24	0.08950796	0.005759505	5.78E-05	0.03736703	1	root_6	root_6	5.1795807	45.70567249	0	0					0		0
J1	w1	w1	w1	w1	3	w1_3	w1_3_J1	w1-3	lat_25	0.38193452	0.019546853	1.14E-04	0.022920346	1	root_6	root_6	5.1904135	17.78275267	0	0					0		0
J1	w1	w1	w1	w1	3	w1_3	w1_3_J1	w1-3	lat_26	0.089293055	0.003530467	3.16E-05	0.027083967	1	root_6	root_6	4.760772	43.00893622	0	0					0		0
J1	w1	w1	w1	w1	3	w1_3	w1_3_J1	w1-3	lat_27	0.041457236	0.001336849	6.08E-06	0.018707953	1	root_6	root_6	4.568061	54.67252925	0	0					0		0
J1	w1	w1	w1	w1	3	w1_3	w1_3_J1	w1-3	lat_28	0.99294215	0.092461936	7.42E-04	0.030315382	1	root_6	root_6	4.391711	41.32705678	0	0					0		0
J1	w1	w1	w1	w1	3	w1_3	w1_3_J1	w1-3	lat_29	0.7616656	0.06962359	5.94E-04	0.03187303	1	root_6	root_6	4.102598	23.4900041	0	0					0		0
J1	w1	w1	w1	w1	3	w1_3	w1_3_J1	w1-3	lat_30	1.4715897	0.13730432	0.001109069	0.029762367	1	root_6	root_6	3.8762784	23.71090608	0	0					0		0
J1	w1	w1	w1	w1	3	w1_3	w1_3_J1	w1-3	lat_31	1.2794147	0.09881426	6.17E-04	0.024981594	1	root_6	root_6	3.0181854	21.75148873	0	0					0		0
J1	w1	w1	w1	w1	3	w1_3	w1_3_J1	w1-3	lat_32	1.8263851	0.17828478	0.001597786	0.03143334	1	root_6	root_6	2.9245389	20.74021092	0	0					0		0
J1	w1	w1	w1	w1	3	w1_3	w1_3_J1	w1-3	lat_33	1.4110487	0.13191207	0.001062665	0.030112848	1	root_6	root_6	3.4099529	48.24900271	0	0					0		0
J1	w1	w1	w1	w1	3	w1_3	w1_3_J1	w1-3	lat_34	0.9694091	0.100249864	8.65E-04	0.032442924	1	root_6	root_6	3.2962854	34.92502485	0	0					0		0
J1	w1	w1	w1	w1	3	w1_3	w1_3_J1	w1-3	lat_35	0.3800916	0.030204706	2.29E-04	0.030757988	1	root_6	root_6	3.3907673	42.60620095	0	0					0		0
J1	w1	w1	w1	w1	3	w1_3	w1_3_J1	w1-3	lat_36	1.8372288	0.1588479	0.00117564	0.027970677	1	root_6	root_6	2.3935573	64.13154212	0	0					0		0
J1	w1	w1	w1	w1	3	w1_3	w1_3_J1	w1-3	lat_37	0.7656121	0.0986644	0.001363527	0.054959655	1	root_6	root_6	1.4796213	32.1317097	0	0					0		0
J1	w1	w1	w1	w1	3	w1_3	w1_3_J1	w1-3	lat_38	1.8296617	0.21025576	0.002457756	0.03674546	1	root_6	root_6	1.537068	38.39721982	0	0					0		0
J1	w1	w1	w1	w1	3	w1_3	w1_3_J1	w1-3	lat_39	0.35701382	0.046686407	9.83E-04	0.062686205	1	root_6	root_6	1.499943	28.63537685	0	0					0		0
J1	w1	w1	w1	w1	3	w1_3	w1_3_J1	w1-3	lat_40	0.11332488	0.008693618	9.33E-05	0.034438875	1	root_6	root_6	1.3389481	59.13017708	0	0					0		0
J1	w1	w1	w1	w1	3	w1_3	w1_3_J1	w1-3	lat_41	0.16884331	0.014809997	1.07E-04	0.02915287	1	root_6	root_6	5.8230205	24.50569421	0	0					0		0
J1	w1	w1	w1	w1	3	w1_3	w1_3_J1	w1-3	lat_42	0.38946924	0.045062874	4.34E-04	0.035981793	1	root_6	root_6	4.8641	38.85857177	0	0					0		0
J1	w1	w1	w1	w1	3	w1_3	w1_3_J1	w1-3	lat_43	1.934359	0.19836827	0.001747283	0.032525327	1	root_6	root_6	2.981821	26.61370916	0	0					0		0
J1	w1	w1	w1	w1	3	w1_3	w1_3_J1	w1-3	lat_44	2.1323	0.23285352	0.002140378	0.034793746	1	root_6	root_6	2.4627316	29.40000287	0	0					0		0
J1	w1	w1	w1	w1	3	w1_3	w1_3_J1	w1-3	lat_45	2.4032915	0.2504851	0.002242693	0.03117595	1	root_6	root_6	2.0570035	47.87050778	0	0					0		0
J1	w1	w1	w1	w1	3	w1_3	w1_3_J1	w1-3	lat_46	0.80776083	0.12101184	0.001430177	0.04436186	1	root_6	root_6	1.9188126	37.19983301	0	0					0		0
J1	w1	w1	w1	w1	3	w1_3	w1_3_J1	w1-3	lat_47	0.20303524	0.02317685	2.13E-04	0.037476953	1	root_6	root_6	1.1082287	46.52485806	0	0					0		0
J1	w1	w1	w1	w1	3	w1_3	w1_3_J1	w1-3	lat_48	0.0519115	0.00207323	2.02E-05	0.034358285	1	root_3	root_3	6.9073195	42.74161628	0	0					0		0
J1	w1	w1	w1	w1	3	w1_3	w1_3_J1	w1-3	lat_49	0.01858023	8.13E-04	4.57E-06	0.021296186	1	root_3	root_3	6.371792	68.52171451	0	0					0		0
J1	w1	w1	w1	w1	3	w1_3	w1_3_J1	w1-3	lat_50	0.020990686	9.56E-04	5.82E-06	0.022813013	1	root_3	root_3	5.752994	59.89524706	0	0					0		0
J1	w1	w1	w1	w1	3	w1_3	w1_3_J1	w1-3	lat_51	0.027797893	0.001842554	9.80E-06	0.020213937	1	root_3	root_3	5.3710446	47.14409667	0	0					0		0
J1	w1	w1	w1	w1	3	w1_3	w1_3_J1	w1-3	lat_52	0.44972387	0.028315552	1.82E-04	0.024833012	1	root_3	root_3	4.746439	30.98942887	0	0					0		0
J1	w1	w1	w1	w1	3	w1_3	w1_3_J1	w1-3	lat_53	0.8397712	0.07623998	6.24E-04	0.028407475	1	root_3	root_3	3.7808552	44.72860027	0	0					0		0
J1	w1	w1	w1	w1	3	w1_3	w1_3_J1	w1-3	lat_54	0.9238418	0.08785103	7.34E-04	0.033752445	1	root_3	root_3	3.8009884	30.91025332	0	0					0		0
J1	w1	w1	w1	w1	3	w1_3	w1_3_J1	w1-3	lat_55	1.559697	0.15928905	0.00139836	0.03098291	1	root_3	root_3	3.0850809	37.90026891	0	0					0		0
J1	w1	w1	w1	w1	3	w1_3	w1_3_J1	w1-3	lat_56	0.55430335	0.046186715	3.67E-04	0.030446833	1	root_3	root_3	2.0890112	35.54547923	0	0					0		0
J1	w1	w1	w1	w1	3	w1_3	w1_3_J1	w1-3	lat_57	0.08916183	0.007874544	8.27E-05	0.039075535	1	root_3	root_3	0.86312354	63.06922231	0	0					0		0
J1	w1	w1	w1	w1	3	w1_3	w1_3_J1	w1-3	lat_58	0.08295538	0.005841447	5.28E-05	0.028165678	1	root_3	root_3	0.5091208	58.30353977	0	0					0		0
J1	w1	w1	w1	w1	3	w1_3	w1_3_J1	w1-3	lat_59	0.18649189	0.016903393	1.17E-04	0.028405804	1	root_3	root_3	5.6582537	46.24241608	0	0					0		0
J1	w1	w1	w1	w1	3	w1_3	w1_3_J1	w1-3	lat_60	0.46023917	0.039034516	2.59E-04	0.0259798	1	root_3	root_3	4.2356105	38.06305964	0	0					0		0
J1	w1	w1	w1	w1	3	w1_3	w1_3_J1	w1-3	lat_61	1.8398602	0.16048557	0.001150471	0.028216362	1	root_3	root_3	3.353854	43.22821262	0	0					0		0
J1	w1	w1	w1	w1	3	w1_3	w1_3_J1	w1-3	lat_62	1.7627401	0.19821024	0.001894466	0.03623346	1	root_3	root_3	2.9721131	24.160032	0	0					0		0
J1	w1	w1	w1	w1	3	w1_3	w1_3_J1	w1-3	lat_63	2.0508244	0.24394552	0.002336655	0.0370195	1	root_3	root_3	2.5541608	55.33061798	0	0					0		0
J1	w1	w1	w1	w1	3	w1_3	w1_3_J1	w1-3	lat_64	0.5427967	0.042680986	2.62E-04	0.024661765	1	root_3	root_3	1.964377	54.34140851	0	0					0		0
J1	w1	w1	w1	w1	3	w1_3	w1_3_J1	w1-3	lat_65	0.35945222	0.039251518	3.40E-04	0.0346538	1	root_3	root_3	1.866201	54.55733811	0	0					0		0
J1	w1	w1	w1	w1	3	w1_3	w1_3_J1	w1-3	lat_66	0.11718861	0.015830593	1.75E-04	0.044197414	1	root_3	root_3	1.5927556	55.05676837	0	0					0		0
J1	w1	w1	w1	w1	3	w1_3	w1_3_J1	w1-3	lat_67	0.027950851	7.81E-04	6.06E-06	0.028125858	1	root_4	root_4	4.213033	26.99451952	0	0					0		0
J1	w1	w1	w1	w1	3	w1_3	w1_3_J1	w1-3	lat_68	0.13019948	0.011496742	9.23E-05	0.03223179	1	root_4	root_4	3.8134491	51.14188835	0	0					0		0
J1	w1	w1	w1	w1	3	w1_3	w1_3_J1	w1-3	lat_69	0.026005967	0.001145767	9.91E-06	0.030946333	1	root_4	root_4	3.4729855	14.28495816	0	0					0		0
J1	w1	w1	w1	w1	3	w1_3	w1_3_J1	w1-3	lat_70	0.2911014	0.023908664	1.69E-04	0.028119976	1	root_4	root_4	2.2919915	37.74262815	0	0					0		0
J1	w1	w1	w1	w1	3	w1_3	w1_3_J1	w1-3	lat_71	0.09364555	0.006528318	3.98E-05	0.023738578	1	root_4	root_4	2.8480642	44.62132532	0	0					0		0
J1	w1	w1	w1	w1	3	w1_3	w1_3_J1	w1-3	lat_72	0.6166932	0.06638233	6.17E-04	0.034804728	1	root_4	root_4	2.012218	62.03964642	0	0					0		0
J1	w1	w1	w1	w1	3	w1_3	w1_3_J1	w1-3	lat_73	1.3706812	0.16406102	0.001570982	0.036776286	1	root_4	root_4	1.7111472	30.33584807	0	0					0		0
J1	w1	w1	w1	w1	3	w1_3	w1_3_J1	w1-3	lat_74	0.32275084	0.03100391	2.85E-04	0.03541653	1	root_4	root_4	2.717629	42.16752522	0	0					0		0
J1	w1	w1	w1	w1	3	w1_3	w1_3_J1	w1-3	lat_75	0.54064184	0.051406223	4.02E-04	0.031238576	1	root_4	root_4	0.4722967	52.40112935	0	0					0		0
J1	w1	w1	w1	w1	3	w1_3	w1_3_J1	w1-3	lat_76	0.2015463	0.026564756	3.89E-04	0.05287538	1	root_4	root_4	0.002499151	35.37837183	0	0					0		0
J1	w1	w1	w1	w1	3	w1_3	w1_3_J1	w1-3	lat_77	0.3755292	0.026233315	1.83E-04	0.026001384	1	root_5	root_5	0.70728844	58.77390075	0	0					0		0
J1	w1	w1	w1	w1	3	w1_3	w1_3_J1	w1-3	lat_78	0.04846507	0.001446192	1.27E-05	0.031248907	1	root_5	root_5	4.6349025	17.41638133	0	0					0		0
J1	w1	w1	w1	w1	3	w1_3	w1_3_J1	w1-3	lat_79	0.124540985	0.008310664	6.27E-05	0.028510854	1	root_5	root_5	3.822277	45.17193419	0	0					0		0
J1	w1	w1	w1	w1	3	w1_3	w1_3_J1	w1-3	lat_80	1.393605	0.17129618	0.00172488	0.038746726	1	root_5	root_5	2.0108507	59.82640558	0	0					0		0
J1	w1	w1	w1	w1	3	w1_3	w1_3_J1	w1-3	lat_81	0.41816035	0.042247843	3.65E-04	0.032807734	1	root_5	root_5	3.8102634	38.1287524	0	0					0		0
J1	w1	w1	w1	w1	3	w1_3	w1_3_J1	w1-3	lat_82	0.44481763	0.038437802	2.51E-04	0.025321025	1	root_5	root_5	3.2883751	21.92363682	0	0					0		0
J1	w1	w1	w1	w1	3	w1_3	w1_3_J1	w1-3	lat_83	1.145975	0.09186526	6.00E-04	0.025702232	1	root_5	root_5	2.8951092	42.29992161	0	0					0		0
J1	w1	w1	w1	w1	3	w1_3	w1_3_J1	w1-3	lat_84	1.7562584	0.20751661	0.001988161	0.03674907	1	root_5	root_5	2.600166	47.82389174	0	0					0		0
J1	w1	w1	w1	w1	3	w1_3	w1_3_J1	w1-3	lat_85	0.44695947	0.056763187	5.48E-04	0.036692616	1	root_5	root_5	1.6749337	57.95341745	0	0					0		0
J1	w1	w1	w1	w1	3	w1_3	w1_3_J1	w1-3	lat_86	0.16901751	0.014308718	1.01E-04	0.028189829	1	root_5	root_5	1.5101125	58.87480997	0	0					0		0
J1	w1	w1	w1	w1	3	w1_3	w1_3_J1	w1-3	lat_87	0.15617004	0.033946645	6.69E-04	0.07173493	1	root_5	root_5	0.87330276	37.97113895	0	0					0		0
J1	w2	aw2	w2	w2	1	w2_1	w2_1_J1	w2-1	lat_1	0.20344597	0.030703166	5.11E-04	0.050636847	1	root_1	root_1	3.0816157	8.105399148	0	0					0		0
J1	w2	aw2	w2	w2	1	w2_1	w2_1_J1	w2-1	lat_2	0.061547574	0.002077857	8.75E-06	0.01553791	1	root_1	root_1	3.6333296	70.72356259	0	0					0		0
J1	w2	aw2	w2	w2	1	w2_1	w2_1_J1	w2-1	lat_3	0.04726112	0.001607682	8.56E-06	0.018054688	1	root_1	root_1	3.3929887	11.38905357	0	0					0		0
J1	w2	aw2	w2	w2	1	w2_1	w2_1_J1	w2-1	lat_4	0.46594375	0.032533817	1.99E-04	0.024225025	1	root_3	root_3	0.42180032	68.43686307	0	0					0		0
J1	w2	aw2	w2	w2	1	w2_1	w2_1_J1	w2-1	lat_5	0.2651724	0.030564323	3.93E-04	0.04874253	1	root_3	root_3	0.6969149	30.44752166	0	0					0		0
J1	w2	aw2	w2	w2	1	w2_1	w2_1_J1	w2-1	lat_6	0.8513882	0.080997646	6.56E-04	0.03135449	1	root_3	root_3	1.4479067	49.82185867	0	0					0		0
J1	w2	aw2	w2	w2	1	w2_1	w2_1_J1	w2-1	lat_7	0.58443385	0.053921916	4.21E-04	0.030197905	1	root_2	root_2	0.42103374	54.91616893	0	0					0		0
J1	w2	aw2	w2	w2	1	w2_1	w2_1_J1	w2-1	lat_8	0.7092795	0.065967895	5.07E-04	0.029713158	1	root_2	root_2	0.7585533	44.24336314	0	0					0		0
J1	w2	aw2	w2	w2	1	w2_1	w2_1_J1	w2-1	lat_9	0.8943731	0.06496961	4.40E-04	0.026881943	1	root_2	root_2	1.2587384	23.58596826	0	0					0		0
J1	w2	aw2	w2	w2	1	w2_1	w2_1_J1	w2-1	lat_10	0.30411372	0.021458967	1.31E-04	0.024332246	1	root_2	root_2	1.8266894	44.9144907	0	0					0		0
J1	w2	aw2	w2	w2	1	w2_1	w2_1_J1	w2-1	lat_11	0.07614514	0.002998575	1.47E-05	0.020714829	1	root_2	root_2	1.9628774	15.20204766	0	0					0		0
J1	w2	aw2	w2	w2	1	w2_1	w2_1_J1	w2-1	lat_12	0.02020814	0	0	0.02030152	1	root_3	root_3	1.9395947	129.7650702	0	0					0		0
J1	w2	aw2	w2	w2	1	w2_1	w2_1_J1	w2-1	lat_13	2.378321	0.23442231	0.001902324	0.03189428	1	root_5	root_5	0.7635314	36.58144818	0	0					0		0
J1	w2	aw2	w2	w2	1	w2_1	w2_1_J1	w2-1	lat_14	1.8602226	0.19357339	0.00168217	0.032438025	1	root_5	root_5	0.09739593	36.2626491	0	0					0		0
J1	w2	aw2	w2	w2	1	w2_1	w2_1_J1	w2-1	lat_15	0.24402362	0.025472455	2.64E-04	0.03810554	1	root_6	root_6	0.488286	18.47451423	0	0					0		0
J1	w2	aw2	w2	w2	1	w2_1	w2_1_J1	w2-1	lat_16	1.450963	0.15707	0.001413695	0.03404535	1	root_1	root_1	0.45943227	35.81394665	0	0					0		0
J1	w2	aw2	w2	w2	1	w2_1	w2_1_J1	w2-1	lat_17	1.232462	0.11997669	0.001035022	0.03637789	1	root_1	root_1	0.58887255	27.24387607	0	0					0		0
J1	w2	aw2	w2	w2	1	w2_1	w2_1_J1	w2-1	lat_18	0.84331554	0.06872572	4.69E-04	0.026309023	1	root_1	root_1	0.8523752	29.42720068	0	0					0		0
J1	w2	aw2	w2	w2	1	w2_1	w2_1_J1	w2-1	lat_19	2.2045069	0.26374158	0.002719428	0.036743756	1	root_1	root_1	1.1758753	41.79179651	0	0					0		0
J1	w2	aw2	w2	w2	1	w2_1	w2_1_J1	w2-1	lat_20	1.375506	0.15911414	0.001676218	0.03638799	1	root_1	root_1	1.537207	56.82321238	0	0					0		0
J1	w2	aw2	w2	w2	1	w2_1	w2_1_J1	w2-1	lat_21	1.0667156	0.09987198	8.12E-04	0.031004144	1	root_1	root_1	2.1213586	65.84064669	0	0					0		0
J1	w2	aw2	w2	w2	1	w2_1	w2_1_J1	w2-1	lat_22	0.9216526	0.09273621	7.90E-04	0.032873634	1	root_1	root_1	2.3081658	58.74073335	0	0					0		0
J1	w2	aw2	w2	w2	1	w2_1	w2_1_J1	w2-1	lat_23	1.1080954	0.11305157	9.50E-04	0.032134503	1	root_1	root_1	1.6383252	41.74708609	0	0					0		0
J1	w2	aw2	w2	w2	1	w2_1	w2_1_J1	w2-1	lat_24	1.3117707	0.12927093	0.001086681	0.03124113	1	root_1	root_1	1.8145922	39.73174316	0	0					0		0
J1	w2	aw2	w2	w2	2	w2_2	w2_2_J1	w2-2	root_10	0.1294335	0.009424895	5.97E-05	0.02430792	1	root_3	root_3	1.6453642	27.50991194	0	0					0		0
J1	w2	aw2	w2	w2	2	w2_2	w2_2_J1	w2-2	root_9	1.8366127	0.2604465	0.003133905	0.044522908	1	root_3	root_3	2.0518484	11.29352655	1	0	root_10	0.3207997	root_10	0.3207997	0.544480608	0	0	0.174669216	0.174669216
J1	w2	aw2	w2	w2	2	w2_2	w2_2_J1	w2-2	root_8	0.5734097	0.051198106	3.82E-04	0.03006504	1	root_3	root_3	1.0500015	24.57918705	0	0					0		0
J1	w2	aw2	w2	w2	2	w2_2	w2_2_J1	w2-2	root_8	0.09860084	0.007778465	5.82E-05	0.029652461	1	root_3	root_3	0.8825847	65.37809262	0	0					0		0
J1	w2	aw2	w2	w2	2	w2_2	w2_2_J1	w2-2	lat_18	1.2799891	0.2451728	0.003831348	0.06089933	1	root_3	root_3	0.036904614	72.44039894	0	0					0		0
J1	w2	aw2	w2	w2	2	w2_2	w2_2_J1	w2-2	root_8	0.16407907	0.012706267	1.60E-04	0.041595135	1	root_2	root_2	1.5207237	95.95995044	0	0					0		0
J1	w2	aw2	w2	w2	2	w2_2	w2_2_J1	w2-2	root_8	0.16634086	0.013378808	1.46E-04	0.04197518	1	root_2	root_2	1.5268908	50.15295892	0	0					0		0
J1	w2	aw2	w2	w2	2	w2_2	w2_2_J1	w2-2	root_8	0.11271229	0.006832955	6.63E-05	0.032715723	1	root_2	root_2	1.9121497	64.53378562	0	0					0		0
J1	w2	aw2	w2	w2	2	w2_2	w2_2_J1	w2-2	root_8	0.07482771	0.005156673	4.37E-05	0.03345233	1	root_2	root_2	2.053541	115.5729479	0	0					0		0
J1	w2	aw2	w2	w2	2	w2_2	w2_2_J1	w2-2	root_7	2.074412	0.21684104	0.001910584	0.031745758	1	root_2	root_2	4.0855765	24.07660807	0	0					0		0
J1	w2	aw2	w2	w2	2	w2_2	w2_2_J1	w2-2	root_5	1.267876	0.16319694	0.001810848	0.041365873	1	root_2	root_2	3.39851	54.83111258	0	0					0		0
J1	w2	aw2	w2	w2	2	w2_2	w2_2_J1	w2-2	lat_1	1.1413639	0.12593971	0.001164624	0.036357183	1	root_1	root_1	1.2013998	58.30298653	0	0					0		0
J1	w2	aw2	w2	w2	2	w2_2	w2_2_J1	w2-2	lat_3	0.9121372	0.107493356	0.001121996	0.03983235	1	root_1	root_1	1.4334456	62.16148333	0	0					0		0
J1	w2	aw2	w2	w2	2	w2_2	w2_2_J1	w2-2	lat_4	1.0181736	0.091093235	7.23E-04	0.029869443	1	root_1	root_1	1.8177664	40.11579103	0	0					0		0
J1	w2	aw2	w2	w2	2	w2_2	w2_2_J1	w2-2	lat_5	1.2468873	0.15947855	0.00172292	0.040017713	1	root_1	root_1	2.0133345	49.69976221	0	0					0		0
J1	w2	aw2	w2	w2	2	w2_2	w2_2_J1	w2-2	lat_6	1.3240603	0.1125887	8.47E-04	0.028837208	1	root_1	root_1	2.5176244	55.13205755	0	0					0		0
J1	w2	aw2	w2	w2	2	w2_2	w2_2_J1	w2-2	lat_7	1.404589	0.108338825	6.80E-04	0.02511469	1	root_1	root_1	2.638114	46.18426385	0	0					0		0
J1	w2	aw2	w2	w2	2	w2_2	w2_2_J1	w2-2	lat_8	1.0184335	0.111163445	0.001015672	0.03325363	1	root_1	root_1	2.9618614	60.88906007	0	0					0		0
J1	w2	aw2	w2	w2	2	w2_2	w2_2_J1	w2-2	lat_9	1.09206	0.08722731	5.85E-04	0.027003152	1	root_1	root_1	3.3148706	54.04575694	0	0					0		0
J1	w2	aw2	w2	w2	2	w2_2	w2_2_J1	w2-2	lat_10	1.0754895	0.12091876	0.001149416	0.035937276	1	root_1	root_1	3.7337093	40.67985538	0	0					0		0
J1	w2	aw2	w2	w2	2	w2_2	w2_2_J1	w2-2	lat_11	0.72441643	0.087819755	9.10E-04	0.03913879	1	root_1	root_1	4.1607347	36.96693722	0	0					0		0
J1	w2	aw2	w2	w2	2	w2_2	w2_2_J1	w2-2	lat_13	0.6776989	0.06365471	5.16E-04	0.03180725	1	root_1	root_1	4.473833	33.57461449	0	0					0		0
J1	w2	aw2	w2	w2	2	w2_2	w2_2_J1	w2-2	lat_14	0.23521006	0.01672497	1.11E-04	0.024571618	1	root_1	root_1	5.3025436	48.31391683	0	0					0		0
J1	w2	aw2	w2	w2	2	w2_2	w2_2_J1	w2-2	root_4	0.45413566	0.035418876	2.48E-04	0.026999965	1	root_1	root_1	0.992835	66.38887866	0	0					0		0
J1	w2	aw2	w2	w2	2	w2_2	w2_2_J1	w2-2	root_4	0.41675696	0.04420903	5.23E-04	0.0359183	1	root_1	root_1	5.0599794	18.43323257	0	0					0		0
J1	w2	aw2	w2	w2	2	w2_2	w2_2_J1	w2-2	root_4	0.11441081	0.003416817	1.23E-05	0.014716283	1	root_1	root_1	5.5886106	62.12155405	0	0					0		0
J1	w2	aw2	w2	w2	2	w2_2	w2_2_J1	w2-2	root_4	0.028723657	0	0	0.028123712	1	root_1	root_1	5.7500286	146.1178544	0	0					0		0
J1	w2	aw2	w2	w2	2	w2_2	w2_2_J1	w2-2	root_4	0.03283642	0	0	0.03124991	1	root_1	root_1	6.499929	47.33674899	0	0					0		0
J1	w2	aw2	w2	w2	2	w2_2	w2_2_J1	w2-2	lat_8	0.18543129	0.014651139	1.10E-04	0.030134503	1	root_2	root_2	1.1287112	54.27413456	0	0					0		0
J1	w2	aw2	w2	w2	2	w2_2	w2_2_J1	w2-2	lat_9	0.2601481	0.025515888	2.33E-04	0.037974894	1	root_2	root_2	1.3160192	49.53412671	0	0					0		0
J1	w2	aw2	w2	w2	2	w2_2	w2_2_J1	w2-2	lat_12	0.1990314	0.02219658	2.91E-04	0.051009517	1	root_2	root_2	2.1273274	15.85963437	0	0					0		0
J1	w2	aw2	w2	w2	2	w2_2	w2_2_J1	w2-2	lat_13	0.4521136	0.060900267	7.39E-04	0.04189115	1	root_2	root_2	2.6607623	76.02612531	0	0					0		0
J1	w2	aw2	w2	w2	2	w2_2	w2_2_J1	w2-2	lat_14	0.68948275	0.09619818	0.001194446	0.04848028	1	root_2	root_2	2.9608	55.36436594	0	0					0		0
J1	w2	aw2	w2	w2	2	w2_2	w2_2_J1	w2-2	lat_15	0.6717631	0.07574603	7.39E-04	0.0372828	1	root_2	root_2	3.0502207	49.72960331	0	0					0		0
J1	w2	aw2	w2	w2	2	w2_2	w2_2_J1	w2-2	lat_17	1.6102198	0.2060371	0.002169088	0.03922873	1	root_2	root_2	3.4784718	55.36430447	0	0					0		0
J1	w2	aw2	w2	w2	2	w2_2	w2_2_J1	w2-2	lat_18	2.751388	0.31342396	0.002941615	0.034984495	1	root_2	root_2	3.762046	39.51049967	0	0					0		0
J1	w2	aw2	w2	w2	2	w2_2	w2_2_J1	w2-2	lat_19	1.2019188	0.16583785	0.001873297	0.042934243	1	root_2	root_2	4.220873	55.18732061	0	0					0		0
J1	w2	aw2	w2	w2	2	w2_2	w2_2_J1	w2-2	lat_20	1.9717401	0.26609114	0.002972889	0.042992964	1	root_2	root_2	4.8717465	45.98098376	0	0					0		0
J1	w2	aw2	w2	w2	2	w2_2	w2_2_J1	w2-2	lat_21	1.6684726	0.1974262	0.00197343	0.036150847	1	root_2	root_2	5.1930685	173.5194259	0	0					0		0
J1	w2	aw2	w2	w2	2	w2_2	w2_2_J1	w2-2	lat_22	1.2568094	0.12424836	0.001127667	0.029323688	1	root_2	root_2	5.399077	23.37359036	0	0					0		0
J1	w2	aw2	w2	w2	2	w2_2	w2_2_J1	w2-2	lat_23	1.0463483	0.111559734	0.001049494	0.035156082	1	root_2	root_2	5.754507	51.57002169	0	0					0		0
J1	w2	aw2	w2	w2	2	w2_2	w2_2_J1	w2-2	lat_24	0.8356348	0.06325854	4.11E-04	0.025654396	1	root_2	root_2	6.117527	41.1330316	0	0					0		0
J1	w2	aw2	w2	w2	2	w2_2	w2_2_J1	w2-2	lat_25	0.7438504	0.08125295	7.75E-04	0.035921015	1	root_2	root_2	6.2747216	47.95146943	0	0					0		0
J1	w2	aw2	w2	w2	2	w2_2	w2_2_J1	w2-2	lat_264	0.39761406	0.043131843	4.31E-04	0.032528147	1	root_2	root_2	6.587251	31.57066772	0	0					0		0
J1	w2	aw2	w2	w2	2	w2_2	w2_2_J1	w2-2	root_4	0.24276748	0.018541457	1.76E-04	0.031118784	1	root_2	root_2	7.2360873	21.92048127	0	0					0		0
J1	w2	aw2	w2	w2	2	w2_2	w2_2_J1	w2-2	root_4	0.19194539	0.025521714	4.20E-04	0.050728817	1	root_2	root_2	7.0864406	10.50174284	0	0					0		0
J1	w2	aw2	w2	w2	3	w2_3	w2_3_J1	w2-3	lat_2	1.2960145	0.14492941	0.001320072	0.03523375	1	root_2	root_2	3.5239868	59.60400096	0	0					0		0
J1	w2	aw2	w2	w2	3	w2_3	w2_3_J1	w2-3	lat_3	1.8465093	0.206294	0.001888329	0.035759192	1	root_2	root_2	2.9579227	29.8386786	0	0					0		0
J1	w2	aw2	w2	w2	3	w2_3	w2_3_J1	w2-3	lat_5	1.8903583	0.26985604	0.003192246	0.04610315	1	root_1	root_1	-0.12330934	30.66438017	1	0	lat_4	0.18250266	lat_4	0.18250266	0.529000243	0	0	0.096543951	0.096543951
J1	w2	aw2	w2	w2	3	w2_3	w2_3_J1	w2-3	lat_6	0.2520285	0.017485892	1.44E-04	0.033225823	1	root_3	root_3	3.5987096	38.70349574	0	0					0		0
J1	w2	aw2	w2	w2	3	w2_3	w2_3_J1	w2-3	lat_7	0.3291739	0.024946366	1.84E-04	0.028482158	1	root_3	root_3	2.916786	43.59740483	0	0					0		0
J1	w2	aw2	w2	w2	3	w2_3	w2_3_J1	w2-3	lat_8	0.24434805	0.016132344	1.09E-04	0.026974408	1	root_3	root_3	2.9238663	43.06727287	0	0					0		0
J1	w2	aw2	w2	w2	3	w2_3	w2_3_J1	w2-3	lat_9	0.4731834	0.040721536	3.03E-04	0.028768955	1	root_3	root_3	3.3423936	51.57091303	0	0					0		0
J1	w2	aw2	w2	w2	3	w2_3	w2_3_J1	w2-3	lat_10	1.038598	0.117747106	0.001125251	0.03554544	1	root_3	root_3	2.595616	24.57209731	0	0					0		0
J1	w2	aw2	w2	w2	3	w2_3	w2_3_J1	w2-3	lat_11	0.7882555	0.09427449	9.64E-04	0.03853166	1	root_3	root_3	2.3621027	48.92093282	0	0					0		0
J1	w2	aw2	w2	w2	3	w2_3	w2_3_J1	w2-3	lat_12	0.12390409	0.005257935	3.17E-05	0.021710077	1	root_4	root_4	4.299934	53.58969155	0	0					0		0
J1	w2	aw2	w2	w2	3	w2_3	w2_3_J1	w2-3	lat_13	0.09288644	0.002253437	8.85E-06	0.014513023	1	root_4	root_4	4.1369023	6.33588838	0	0					0		0
J1	w2	aw2	w2	w2	3	w2_3	w2_3_J1	w2-3	lat_14	0.099980354	0.004737695	3.39E-05	0.027034951	1	root_4	root_4	3.7270958	63.03992762	0	0					0		0
J1	w2	aw2	w2	w2	3	w2_3	w2_3_J1	w2-3	lat_15	0.38258043	0.028749537	3.22E-04	0.032864783	1	root_4	root_4	3.3793633	7.436464081	0	0					0		0
J1	w2	aw2	w2	w2	3	w2_3	w2_3_J1	w2-3	lat_16	0.84681875	0.08559861	7.42E-04	0.033445235	1	root_4	root_4	3.0779245	50.95926276	0	0					0		0
J1	w2	aw2	w2	w2	3	w2_3	w2_3_J1	w2-3	lat_17	0.4237667	0.030510344	1.86E-04	0.02446329	1	root_4	root_4	2.740797	51.8034195	0	0					0		0
J1	w2	aw2	w2	w2	3	w2_3	w2_3_J1	w2-3	lat_18	1.3382596	0.15600306	0.001527999	0.03772861	1	root_4	root_4	2.243854	54.49097599	0	0					0		0
J1	w2	aw2	w2	w2	3	w2_3	w2_3_J1	w2-3	lat_19	0.4397134	0.046807647	4.54E-04	0.036704842	1	root_4	root_4	2.593472	51.42075132	0	0					0		0
J1	w2	aw2	w2	w2	3	w2_3	w2_3_J1	w2-3	lat_20	0.19913043	0.020360302	1.94E-04	0.033265702	1	root_2	root_2	6.3587947	36.13805279	0	0					0		0
J1	w2	aw2	w2	w2	3	w2_3	w2_3_J1	w2-3	lat_21	0.5795054	0.06087207	5.55E-04	0.034869757	1	root_2	root_2	5.433463	52.22635847	0	0					0		0
J1	w2	aw2	w2	w2	3	w2_3	w2_3_J1	w2-3	lat_22	0.8105933	0.07100148	5.59E-04	0.03162639	1	root_2	root_2	4.6879544	21.13003714	0	0					0		0
J1	w2	aw2	w2	w2	3	w2_3	w2_3_J1	w2-3	lat_23	0.31447983	0.02161047	1.81E-04	0.034712933	1	root_2	root_2	4.226537	23.19043201	0	0					0		0
J1	w2	aw2	w2	w2	3	w2_3	w2_3_J1	w2-3	lat_24	1.2337612	0.105729856	7.88E-04	0.030015875	1	root_2	root_2	4.0497375	29.43382596	0	0					0		0
J1	w2	aw2	w2	w2	3	w2_3	w2_3_J1	w2-3	lat_25	1.9889252	0.23684366	0.002414043	0.03921966	1	root_2	root_2	3.4630375	30.22149704	0	0					0		0
J1	w2	aw2	w2	w2	3	w2_3	w2_3_J1	w2-3	lat_26	0.92860854	0.06577522	4.60E-04	0.02595883	1	root_2	root_2	2.657926	11.03791355	0	0					0		0
J1	w2	aw2	w2	w2	3	w2_3	w2_3_J1	w2-3	lat_27	1.1583852	0.11580328	0.001004191	0.032208547	1	root_2	root_2	2.6605177	19.16843413	0	0					0		0
J1	w2	aw2	w2	w2	3	w2_3	w2_3_J1	w2-3	lat_28	2.1702106	0.29321003	0.003334841	0.0407847	1	root_2	root_2	2.201286	67.2652534	0	0					0		0
J1	w2	aw2	w2	w2	3	w2_3	w2_3_J1	w2-3	lat_29	0.81684536	0.06884914	4.93E-04	0.028555254	1	root_2	root_2	1.6727189	37.7245418	0	0					0		0
J1	w2	aw2	w2	w2	3	w2_3	w2_3_J1	w2-3	lat_30	2.8069098	0.34081632	0.003465087	0.03838655	1	root_2	root_2	1.432852	39.35724388	0	0					0		0
J1	w2	aw2	w2	w2	3	w2_3	w2_3_J1	w2-3	lat_31	2.3801334	0.27761903	0.00268495	0.03618757	1	root_2	root_2	1.3817931	47.76527505	0	0					0		0
J1	w2	aw2	w2	w2	3	w2_3	w2_3_J1	w2-3	lat_32	3.5082512	0.44852853	0.004765211	0.041345585	1	root_2	root_2	0.89632696	35.12871475	1	0	lat_1	1.3134183	lat_1	1.3134183	0.285042303	0	0	0.374379776	0.374379776
J1	w2	aw2	w2	w2	3	w2_3	w2_3_J1	w2-3	lat_33	3.0877035	0.3551818	0.003634194	0.03409643	1	root_2	root_2	0.047103323	77.00497338	0	0					0		0
J1	w2	aw2	w2	w2	3	w2_3	w2_3_J1	w2-3	lat_34	3.8979719	0.53350556	0.006012763	0.04186569	1	root_2	root_2	1.8231728	34.40911334	0	0					0		0
J1	w2	aw2	w2	w2	3	w2_3	w2_3_J1	w2-3	lat_35	0.016820038	0	0	0.020129394	1	root_2	root_2	5.540014	34.77728786	0	0					0		0
J1	w2	aw2	w2	w2	4	w2_4	w2_4_J1	w2-4	lat_1	1.3905154	0.16433428	0.001502371	0.035491865	1	root_2	root_2	0.77650744	52.57307253	0	0					0		0
J1	w2	aw2	w2	w2	4	w2_4	w2_4_J1	w2-4	lat_2	1.3114017	0.123727515	0.001045094	0.029931147	1	root_2	root_2	1.8494511	51.68640469	0	0					0		0
J1	w2	aw2	w2	w2	4	w2_4	w2_4_J1	w2-4	lat_3	0.20447007	0.012829008	1.12E-04	0.031074453	1	root_2	root_2	3.5640004	51.36978445	0	0					0		0
J1	w2	aw2	w2	w2	4	w2_4	w2_4_J1	w2-4	lat_4	0.66760015	0.052688193	3.88E-04	0.028060256	1	root_2	root_2	3.4145627	18.58535454	0	0					0		0
J1	w2	aw2	w2	w2	4	w2_4	w2_4_J1	w2-4	lat_5	0.08165576	0.002527178	1.23E-05	0.020745477	1	root_2	root_2	3.9269302	24.86819967	0	0					0		0
J1	w2	aw2	w2	w2	4	w2_4	w2_4_J1	w2-4	lat_6	0.906413	0.10703996	0.001098643	0.03977119	1	root_2	root_2	2.5535057	23.23616695	0	0					0		0
J1	w2	aw2	w2	w2	4	w2_4	w2_4_J1	w2-4	lat_7	1.4002589	0.14814302	0.001396501	0.037161883	1	root_2	root_2	2.2828035	28.93223053	0	0					0		0
J1	w2	aw2	w2	w2	4	w2_4	w2_4_J1	w2-4	lat_8	1.1868228	0.13009351	0.00121047	0.037081737	1	root_2	root_2	1.6004089	48.59843519	0	0					0		0
J1	w2	aw2	w2	w2	4	w2_4	w2_4_J1	w2-4	lat_9	1.7353791	0.23748903	0.002728118	0.044017814	1	root_2	root_2	1.2834166	38.63704142	0	0					0		0
J1	w2	aw2	w2	w2	4	w2_4	w2_4_J1	w2-4	lat_10	1.2321876	0.12737368	0.001149588	0.033020623	1	root_2	root_2	0.8132073	54.34166806	0	0					0		0
J1	w2	aw2	w2	w2	4	w2_4	w2_4_J1	w2-4	lat_11	0.53171074	0.044798985	3.54E-04	0.029282782	1	root_5	root_5	2.8301847	33.89846108	0	0					0		0
J1	w2	aw2	w2	w2	4	w2_4	w2_4_J1	w2-4	lat_12	1.3363833	0.14574976	0.001456744	0.03704695	1	root_5	root_5	2.5063112	18.82659682	0	0					0		0
J1	w2	aw2	w2	w2	4	w2_4	w2_4_J1	w2-4	lat_13	1.3612245	0.13767014	0.001262584	0.030569587	1	root_5	root_5	2.156717	9.091842389	0	0					0		0
J1	w2	aw2	w2	w2	4	w2_4	w2_4_J1	w2-4	lat_14	1.035674	0.13132116	0.001437802	0.042737406	1	root_5	root_5	2.2230422	39.63967221	0	0					0		0
J1	w2	aw2	w2	w2	4	w2_4	w2_4_J1	w2-4	lat_15	0.6610972	0.07898012	8.11E-04	0.036536135	1	root_5	root_5	1.0958945	41.0966062	0	0					0		0
J1	w2	aw2	w2	w2	4	w2_4	w2_4_J1	w2-4	lat_16	1.2881294	0.14406589	0.001360014	0.035153035	1	root_5	root_5	0.426769	40.73519357	0	0					0		0
J1	w2	aw2	w2	w2	4	w2_4	w2_4_J1	w2-4	lat_17	1.2779161	0.17570128	0.002082977	0.0457033	1	root_5	root_5	1.5197976	46.11322988	0	0					0		0
J1	w2	aw2	w2	w2	4	w2_4	w2_4_J1	w2-4	lat_18	1.8636204	0.24318796	0.002748377	0.04294907	1	root_5	root_5	0.76912975	41.08754937	0	0					0		0
J1	w2	aw2	w2	w2	4	w2_4	w2_4_J1	w2-4	lat_19	0.06988112	0.006132035	8.25E-05	0.042997956	1	root_4	root_4	2.9505837	45.64131162	0	0					0		0
J1	w2	aw2	w2	w2	4	w2_4	w2_4_J1	w2-4	lat_20	0.3123162	0.02894707	3.37E-04	0.04137853	1	root_4	root_4	2.2185361	24.18053964	0	0					0		0
J1	w2	aw2	w2	w2	4	w2_4	w2_4_J1	w2-4	lat_21	0.10158875	0.007197096	6.51E-05	0.034409788	1	root_4	root_4	2.5218983	48.39504582	0	0					0		0
J1	w2	aw2	w2	w2	4	w2_4	w2_4_J1	w2-4	lat_22	1.9741039	0.24686232	0.002582048	0.040738862	1	root_5	root_5	1.6261097	31.5496683	0	0					0		0
J1	w2	aw2	w2	w2	4	w2_4	w2_4_J1	w2-4	lat_23	1.9419873	0.23896828	0.002460602	0.040114414	1	root_2	root_2	0.94841975	41.00073766	0	0					0		0
J1	wbd	wbd	awbd	wbd	1	wbd_1	wbd_1_J1	wbd-1	lat_1	0.145172	0.013543684	1.48E-04	0.038404297	1	root_6	root_6	0.79973423	92.66255368	0	0					0		0
J1	wbd	wbd	awbd	wbd	1	wbd_1	wbd_1_J1	wbd-1	lat_2	0.039584775	9.64E-04	9.40E-06	0.034374814	1	root_6	root_6	0.9986276	149.8286825	0	0					0		0
J1	wbd	wbd	awbd	wbd	1	wbd_1	wbd_1_J1	wbd-1	lat_3	0.11402464	0.010794412	1.40E-04	0.04762222	1	root_5	root_5	2.9333205	24.92125658	0	0					0		0
J1	wbd	wbd	awbd	wbd	1	wbd_1	wbd_1_J1	wbd-1	lat_4	0.050714266	0.00104014	3.25E-06	0.0125	1	root_5	root_5	2.6950219	36.29178668	0	0					0		0
J1	wbd	wbd	awbd	wbd	1	wbd_1	wbd_1_J1	wbd-1	lat_5	0.35168797	0.052387025	5.01E-04	0.03677809	1	root_5	root_5	1.2934183	79.41794261	0	0					0		0
J1	wbd	wbd	awbd	wbd	1	wbd_1	wbd_1_J1	wbd-1	lat_6	0.26968074	0.027015673	2.56E-04	0.0360735	1	root_5	root_5	1.4093008	71.23163304	0	0					0		0
J1	wbd	wbd	awbd	wbd	1	wbd_1	wbd_1_J1	wbd-1	lat_7	0.1200065	0.011499071	1.07E-04	0.031846125	1	root_5	root_5	1.6035519	82.74003734	0	0					0		0
J1	wbd	wbd	awbd	wbd	1	wbd_1	wbd_1_J1	wbd-1	lat_8	0.15843765	0.014392722	1.31E-04	0.028140271	1	root_5	root_5	2.235301	81.55647484	0	0					0		0
J1	wbd	wbd	awbd	wbd	1	wbd_1	wbd_1_J1	wbd-1	lat_9	0.13011292	0.02617156	4.57E-04	0.068396024	1	root_5	root_5	3.490188	60.55088375	0	0					0		0
J1	wbd	wbd	awbd	wbd	1	wbd_1	wbd_1_J1	wbd-1	lat_10	0.112400435	0.012070349	1.30E-04	0.039988182	1	root_5	root_5	4.01527	85.04948822	0	0					0		0
J1	wbd	wbd	awbd	wbd	1	wbd_1	wbd_1_J1	wbd-1	lat_11	0.07896372	0.00781433	1.16E-04	0.04919765	1	root_5	root_5	4.353765	8.382704829	0	0					0		0
J1	wbd	wbd	awbd	wbd	1	wbd_1	wbd_1_J1	wbd-1	lat_12	0.08052944	0.007254268	6.35E-05	0.034932297	1	root_6	root_6	0.87510407	66.21882061	0	0					0		0
J1	wbd	wbd	awbd	wbd	1	wbd_1	wbd_1_J1	wbd-1	lat_13	0.1850398	0.024651473	2.70E-04	0.043749698	1	root_6	root_6	0.5788664	59.77718724	0	0					0		0
J1	wbd	wbd	awbd	wbd	1	wbd_1	wbd_1_J1	wbd-1	lat_14	0.27888894	0.037683576	3.92E-04	0.04165455	1	root_5	root_5	3.7329366	63.25960017	0	0					0		0
J1	wbd	wbd	awbd	wbd	1	wbd_1	wbd_1_J1	wbd-1	lat_15	0.4066286	0.04758762	4.84E-04	0.038807977	1	root_5	root_5	2.8141007	75.53813562	0	0					0		0
J1	wbd	wbd	awbd	wbd	1	wbd_1	wbd_1_J1	wbd-1	lat_16	0.22093378	0.018554296	1.21E-04	0.027083842	1	root_5	root_5	2.0919785	67.88631567	0	0					0		0
J1	wbd	wbd	awbd	wbd	1	wbd_1	wbd_1_J1	wbd-1	lat_17	1.1966841	0.18223064	0.002207786	0.04725134	1	root_5	root_5	2.0873146	74.75748598	0	0					0		0
J1	wbd	wbd	awbd	wbd	1	wbd_1	wbd_1_J1	wbd-1	lat_18	0.12514496	0.013158641	1.20E-04	0.03744738	1	root_5	root_5	1.7305082	69.35958747	0	0					0		0
J1	wbd	wbd	awbd	wbd	1	wbd_1	wbd_1_J1	wbd-1	lat_19	0.30886787	0.028510673	2.76E-04	0.03583311	1	root_4	root_4	1.5944709	70.38891064	0	0					0		0
J1	wbd	wbd	awbd	wbd	1	wbd_1	wbd_1_J1	wbd-1	lat_20	0.21023487	0.0295911	4.37E-04	0.048068684	1	root_4	root_4	0.9652352	54.59137977	0	0					0		0
J1	wbd	wbd	awbd	wbd	1	wbd_1	wbd_1_J1	wbd-1	lat_21	0.048019614	0.008817347	1.40E-04	0.053126235	1	root_4	root_4	2.0815058	9.08212986	0	0					0		0
J1	wbd	wbd	awbd	wbd	1	wbd_1	wbd_1_J1	wbd-1	lat_22	0.05649792	0.001955833	3.58E-05	0.068355225	1	root_4	root_4	1.9230798	7.831918374	0	0					0		0
J1	wbd	wbd	awbd	wbd	1	wbd_1	wbd_1_J1	wbd-1	lat_23	0.28335094	0.038466584	4.00E-04	0.04163629	1	root_4	root_4	1.8566198	62.37413444	0	0					0		0
J1	wbd	wbd	awbd	wbd	1	wbd_1	wbd_1_J1	wbd-1	lat_24	0.24013901	0.03254906	3.35E-04	0.041232973	1	root_4	root_4	0.9419451	85.26927688	0	0					0		0
J1	wbd	wbd	awbd	wbd	1	wbd_1	wbd_1_J1	wbd-1	lat_25	0.3014514	0.026009906	2.08E-04	0.030966854	1	root_4	root_4	0.5586213	100.6116508	0	0					0		0
J1	wbd	wbd	awbd	wbd	1	wbd_1	wbd_1_J1	wbd-1	lat_26	0.062499683	0.004024998	2.52E-05	0.02499911	1	root_4	root_4	-0.04504872	1.539647582	0	0					0		0
J1	wbd	wbd	awbd	wbd	1	wbd_1	wbd_1_J1	wbd-1	lat_27	0.07742852	0.005940754	5.62E-05	0.030753309	1	root_2	root_2	0.82956594	13.72436355	0	0					0		0
J1	wbd	wbd	awbd	wbd	1	wbd_1	wbd_1_J1	wbd-1	lat_28	0.9715417	0.11523274	0.001243671	0.040667556	1	root_2	root_2	0.6198835	61.49148959	0	0					0		0
J1	wbd	wbd	awbd	wbd	1	wbd_1	wbd_1_J1	wbd-1	lat_29	0.20695654	0.019457642	2.13E-04	0.043748718	1	root_3	root_3	2.160291	48.7222392	0	0					0		0
J1	wbd	wbd	awbd	wbd	1	wbd_1	wbd_1_J1	wbd-1	lat_30	0.25641504	0.024200229	2.61E-04	0.046213366	1	root_3	root_3	1.9137497	67.98663749	0	0					0		0
J1	wbd	wbd	awbd	wbd	1	wbd_1	wbd_1_J1	wbd-1	lat_31	1.2186593	0.16430958	0.001878006	0.04319487	1	root_3	root_3	1.3108884	113.2199341	0	0					0		0
J1	wbd	wbd	awbd	wbd	1	wbd_1	wbd_1_J1	wbd-1	lat_32	0.36505046	0.033412877	2.69E-04	0.03427911	1	root_3	root_3	2.5081928	83.92094973	0	0					0		0
J1	wbd	wbd	awbd	wbd	1	wbd_1	wbd_1_J1	wbd-1	lat_33	0.2812462	0.029292665	2.95E-04	0.042329073	1	root_3	root_3	3.3948429	76.37047613	0	0					0		0
J1	wbd	wbd	awbd	wbd	1	wbd_1	wbd_1_J1	wbd-1	lat_34	0.27479616	0.026889455	2.46E-04	0.033069987	1	root_3	root_3	3.5516248	71.82913799	0	0					0		0
J1	wbd	wbd	awbd	wbd	1	wbd_1	wbd_1_J1	wbd-1	lat_35	0.12496569	0.011228816	1.50E-04	0.047712494	1	root_3	root_3	3.955911	15.53288836	0	0					0		0
J1	wbd	wbd	awbd	wbd	1	wbd_1	wbd_1_J1	wbd-1	lat_36	0.22088993	0.019415138	1.84E-04	0.033521384	1	root_3	root_3	1.6940268	74.22232699	0	0					0		0
J1	wbd	wbd	awbd	wbd	1	wbd_1	wbd_1_J1	wbd-1	lat_37	0.06000955	0.003739701	3.39E-05	0.027620757	1	root_3	root_3	1.7900056	1.718407293	0	0					0		0
J1	wbd	wbd	awbd	wbd	1	wbd_1	wbd_1_J1	wbd-1	lat_38	0.13913003	0.010523808	9.26E-05	0.034627777	1	root_3	root_3	2.0291708	52.82522946	0	0					0		0
J1	wbd	wbd	awbd	wbd	1	wbd_1	wbd_1_J1	wbd-1	lat_39	0.12911487	0.003959116	1.92E-05	0.030809496	1	root_3	root_3	3.0220907	25.6816069	0	0					0		0
J1	wbd	wbd	awbd	wbd	1	wbd_1	wbd_1_J1	wbd-1	lat_40	0.1880928	0.01647514	1.84E-04	0.0399467	1	root_3	root_3	2.8179832	29.32966558	0	0					0		0
J1	wbd	wbd	awbd	wbd	1	wbd_1	wbd_1_J1	wbd-1	lat_41	0.16502427	0.00989733	8.08E-05	0.029486036	1	root_3	root_3	3.1412785	48.19441584	0	0					0		0
J1	wbd	wbd	awbd	wbd	1	wbd_1	wbd_1_J1	wbd-1	lat_42	0.11417544	0.007721686	1.12E-04	0.049526326	1	root_3	root_3	3.2075024	92.164025	0	0					0		0
J1	wbd	wbd	awbd	wbd	2	wbd_2	wbd_2_J1	wbd-2	lat_1	0.0580565	0.002368237	1.51E-05	0.02291711	1	root_4	root_4	7.08056	85.33423881	0	0					0		0
J1	wbd	wbd	awbd	wbd	2	wbd_2	wbd_2_J1	wbd-2	lat_2	0.30760407	0.01415799	7.04E-05	0.019762892	1	root_4	root_4	5.335366	22.71439514	0	0					0		0
J1	wbd	wbd	awbd	wbd	2	wbd_2	wbd_2_J1	wbd-2	lat_3	0.44605088	0.022524813	1.24E-04	0.022253197	1	root_4	root_4	5.4265876	19.57789031	0	0					0		0
J1	wbd	wbd	awbd	wbd	2	wbd_2	wbd_2_J1	wbd-2	lat_4	0.47595292	0.026799217	1.55E-04	0.021150686	1	root_4	root_4	5.794401	10.40945418	0	0					0		0
J1	wbd	wbd	awbd	wbd	2	wbd_2	wbd_2_J1	wbd-2	lat_5	0.20326824	0.008139049	2.99E-05	0.014859239	1	root_4	root_4	6.443535	15.60465999	0	0					0		0
J1	wbd	wbd	awbd	wbd	2	wbd_2	wbd_2_J1	wbd-2	lat_6	0.77114695	0.061045773	4.26E-04	0.026893977	1	root_4	root_4	4.336527	56.04153822	0	0					0		0
J1	wbd	wbd	awbd	wbd	2	wbd_2	wbd_2_J1	wbd-2	lat_7	0.8303903	0.058025345	3.80E-04	0.024111604	1	root_4	root_4	4.2148943	24.31298726	0	0					0		0
J1	wbd	wbd	awbd	wbd	2	wbd_2	wbd_2_J1	wbd-2	lat_8	0.6779402	0.05891234	4.43E-04	0.029870955	1	root_4	root_4	4.035884	45.27740597	0	0					0		0
J1	wbd	wbd	awbd	wbd	2	wbd_2	wbd_2_J1	wbd-2	lat_9	0.72310686	0.051864598	3.78E-04	0.02205485	1	root_4	root_4	3.7711568	26.51561398	0	0					0		0
J1	wbd	wbd	awbd	wbd	2	wbd_2	wbd_2_J1	wbd-2	lat_10	0.53245085	0.021076297	7.93E-05	0.015941082	1	root_4	root_4	3.2475965	13.11426373	0	0					0		0
J1	wbd	wbd	awbd	wbd	2	wbd_2	wbd_2_J1	wbd-2	lat_11	0.77138984	0.06472879	4.75E-04	0.027705897	1	root_4	root_4	3.3508909	33.26348571	0	0					0		0
J1	wbd	wbd	awbd	wbd	2	wbd_2	wbd_2_J1	wbd-2	lat_12	0.6563924	0.05157924	3.79E-04	0.026612151	1	root_4	root_4	2.9898229	28.22602995	0	0					0		0
J1	wbd	wbd	awbd	wbd	2	wbd_2	wbd_2_J1	wbd-2	lat_13	0.32055208	0.014228929	9.97E-05	0.021428537	1	root_4	root_4	2.3611138	13.42585696	0	0					0		0
J1	wbd	wbd	awbd	wbd	2	wbd_2	wbd_2_J1	wbd-2	lat_14	0.5283103	0.047986623	4.74E-04	0.03665279	1	root_4	root_4	2.4826329	87.10676852	0	0					0		0
J1	wbd	wbd	awbd	wbd	2	wbd_2	wbd_2_J1	wbd-2	lat_15	0.6951076	0.06452669	5.87E-04	0.037250835	1	root_4	root_4	2.4310296	16.3705974	0	0					0		0
J1	wbd	wbd	awbd	wbd	2	wbd_2	wbd_2_J1	wbd-2	lat_16	0.78584856	0.068419985	5.28E-04	0.029610729	1	root_4	root_4	2.7627347	32.71717986	0	0					0		0
J1	wbd	wbd	awbd	wbd	2	wbd_2	wbd_2_J1	wbd-2	lat_17	2.4303901	0.30041328	0.003390944	0.037732393	1	root_4	root_4	2.578367	75.61205192	0	0					0		0
J1	wbd	wbd	awbd	wbd	2	wbd_2	wbd_2_J1	wbd-2	lat_18	0.45628357	0.038095053	3.01E-04	0.030374	1	root_4	root_4	2.2781365	32.14907205	0	0					0		0
J1	wbd	wbd	awbd	wbd	2	wbd_2	wbd_2_J1	wbd-2	lat_19	1.3628911	0.12366886	9.51E-04	0.029371133	1	root_4	root_4	1.4161984	33.39809508	0	0					0		0
J1	wbd	wbd	awbd	wbd	2	wbd_2	wbd_2_J1	wbd-2	lat_20	0.93088406	0.082482904	6.02E-04	0.027562419	1	root_4	root_4	1.810165	39.30637264	0	0					0		0
J1	wbd	wbd	awbd	wbd	2	wbd_2	wbd_2_J1	wbd-2	lat_21	0.34016684	0.02589723	2.51E-04	0.033788715	1	root_2	root_2	3.678494	21.20045639	0	0					0		0
J1	wbd	wbd	awbd	wbd	2	wbd_2	wbd_2_J1	wbd-2	lat_22	1.481182	0.19178796	0.002426547	0.03869634	1	root_2	root_2	2.4380052	16.83817166	0	0					0		0
J1	wbd	wbd	awbd	wbd	2	wbd_2	wbd_2_J1	wbd-2	lat_23	1.0833064	0.093887605	7.86E-04	0.03214124	1	root_2	root_2	3.6715724	33.67566031	0	0					0		0
J1	wbd	wbd	awbd	wbd	2	wbd_2	wbd_2_J1	wbd-2	lat_24	0.4441397	0.039868094	3.64E-04	0.032975204	1	root_2	root_2	3.212738	36.5006607	0	0					0		0
J1	wbd	wbd	awbd	wbd	2	wbd_2	wbd_2_J1	wbd-2	lat_25	0.796269	0.06477652	4.61E-04	0.027241126	1	root_2	root_2	3.857109	50.6666233	0	0					0		0
J1	wbd	wbd	awbd	wbd	2	wbd_2	wbd_2_J1	wbd-2	lat_26	0.8593945	0.09804538	0.001045114	0.042409897	1	root_3	root_3	1.1272186	32.83679013	1	0	lat_70	0.31690398	lat_70	0.31690398	1.16360996	0	0	0.368752628	0.368752628
J1	wbd	wbd	awbd	wbd	2	wbd_2	wbd_2_J1	wbd-2	lat_27	3.335081	0.49578238	0.006652538	0.044081762	1	root_3	root_3	1.0500863	7.320282564	0	0					0		0
J1	wbd	wbd	awbd	wbd	2	wbd_2	wbd_2_J1	wbd-2	lat_28	1.0137572	0.11838291	0.001252432	0.041773718	1	root_3	root_3	1.8895903	25.73585226	0	0					0		0
J1	wbd	wbd	awbd	wbd	2	wbd_2	wbd_2_J1	wbd-2	lat_29	1.3670478	0.17583033	0.001926085	0.039197065	1	root_3	root_3	2.0878274	30.61133692	0	0					0		0
J1	wbd	wbd	awbd	wbd	2	wbd_2	wbd_2_J1	wbd-2	lat_30	0.77295583	0.084727235	8.75E-04	0.040742476	1	root_3	root_3	2.5092716	20.51486932	0	0					0		0
J1	wbd	wbd	awbd	wbd	2	wbd_2	wbd_2_J1	wbd-2	lat_31	2.0213819	0.21137355	0.002000217	0.033399444	1	root_3	root_3	2.779733	21.23427949	0	0					0		0
J1	wbd	wbd	awbd	wbd	2	wbd_2	wbd_2_J1	wbd-2	lat_32	1.0008636	0.073615626	4.71E-04	0.024413826	1	root_3	root_3	2.9775822	25.92458405	0	0					0		0
J1	wbd	wbd	awbd	wbd	2	wbd_2	wbd_2_J1	wbd-2	lat_33	0.7886681	0.08767329	9.12E-04	0.039876364	1	root_3	root_3	3.5513191	16.53954896	0	0					0		0
J1	wbd	wbd	awbd	wbd	2	wbd_2	wbd_2_J1	wbd-2	lat_34	1.1290842	0.15146963	0.001758725	0.042585302	1	root_3	root_3	3.8705106	41.95935471	0	0					0		0
J1	wbd	wbd	awbd	wbd	2	wbd_2	wbd_2_J1	wbd-2	lat_35	0.24381304	0.016240885	9.93E-05	0.02497868	1	root_3	root_3	4.430085	48.95628246	0	0					0		0
J1	wbd	wbd	awbd	wbd	2	wbd_2	wbd_2_J1	wbd-2	lat_36	0.7483805	0.07033159	6.89E-04	0.03320909	1	root_3	root_3	4.8403597	9.069753557	0	0					0		0
J1	wbd	wbd	awbd	wbd	2	wbd_2	wbd_2_J1	wbd-2	lat_37	0.5566236	0.058267873	6.14E-04	0.040847577	1	root_6	root_6	0.6740539	18.48145371	0	0					0		0
J1	wbd	wbd	awbd	wbd	2	wbd_2	wbd_2_J1	wbd-2	lat_38	0.54386044	0.057035226	5.75E-04	0.03958353	1	root_6	root_6	4.550593	23.49978493	0	0					0		0
J1	wbd	wbd	awbd	wbd	2	wbd_2	wbd_2_J1	wbd-2	lat_39	0.61444473	0.07113253	7.41E-04	0.037718635	1	root_6	root_6	0.9537822	29.91060049	0	0					0		0
J1	wbd	wbd	awbd	wbd	2	wbd_2	wbd_2_J1	wbd-2	lat_40	1.9787533	0.25586504	0.002740685	0.041577294	1	root_6	root_6	1.5437382	32.35423727	0	0					0		0
J1	wbd	wbd	awbd	wbd	2	wbd_2	wbd_2_J1	wbd-2	lat_41	1.4183784	0.16967432	0.001757601	0.038194697	1	root_6	root_6	1.7518736	73.02247449	0	0					0		0
J1	wbd	wbd	awbd	wbd	2	wbd_2	wbd_2_J1	wbd-2	lat_42	1.3329343	0.16910577	0.001826472	0.0386792	1	root_6	root_6	2.021965	35.63093856	0	0					0		0
J1	wbd	wbd	awbd	wbd	2	wbd_2	wbd_2_J1	wbd-2	lat_43	0.9726679	0.11862774	0.001211719	0.038284015	1	root_6	root_6	2.706288	34.40572557	0	0					0		0
J1	wbd	wbd	awbd	wbd	2	wbd_2	wbd_2_J1	wbd-2	lat_44	1.4739043	0.14542638	0.00130454	0.03152233	1	root_6	root_6	3.187755	24.06413614	0	0					0		0
J1	wbd	wbd	awbd	wbd	2	wbd_2	wbd_2_J1	wbd-2	lat_45	0.93301743	0.091034204	8.03E-04	0.035484094	1	root_6	root_6	3.3903816	22.26175851	0	0					0		0
J1	wbd	wbd	awbd	wbd	2	wbd_2	wbd_2_J1	wbd-2	lat_46	2.0807872	0.28012803	0.003138516	0.043516766	1	root_2	root_2	1.2237774	29.52899782	0	0					0		0
J1	wbd	wbd	awbd	wbd	2	wbd_2	wbd_2_J1	wbd-2	lat_47	0.7557124	0.07666083	7.05E-04	0.031730674	1	root_2	root_2	3.310906	27.78085871	0	0					0		0
J1	wbd	wbd	awbd	wbd	2	wbd_2	wbd_2_J1	wbd-2	lat_48	1.238696	0.1304714	0.00122732	0.033452068	1	root_2	root_2	1.7487376	40.23947893	0	0					0		0
J1	wbd	wbd	awbd	wbd	2	wbd_2	wbd_2_J1	wbd-2	lat_49	0.7760566	0.10504677	0.001333149	0.04283278	1	root_2	root_2	0.96249974	1.377246174	0	0					0		0
J1	wbd	wbd	awbd	wbd	2	wbd_2	wbd_2_J1	wbd-2	lat_50	1.0729686	0.10182163	8.91E-04	0.034684606	1	root_2	root_2	2.7827716	30.16084496	0	0					0		0
J1	wbd	wbd	awbd	wbd	2	wbd_2	wbd_2_J1	wbd-2	lat_51	0.90725356	0.0852016	7.10E-04	0.03353974	1	root_2	root_2	4.238321	40.50547382	0	0					0		0
J1	wbd	wbd	awbd	wbd	2	wbd_2	wbd_2_J1	wbd-2	lat_52	0.20151989	0.019620975	2.13E-04	0.038898643	1	root_2	root_2	5.1843724	30.5208574	0	0					0		0
J1	wbd	wbd	awbd	wbd	2	wbd_2	wbd_2_J1	wbd-2	lat_53	0.50940055	0.05385705	4.91E-04	0.035156265	1	root_4	root_4	1.1187147	1.485456861	0	0					0		0
J1	wbd	wbd	awbd	wbd	2	wbd_2	wbd_2_J1	wbd-2	lat_54	0.49380174	0.05050055	4.85E-04	0.03332834	1	root_4	root_4	1.614958	37.5482273	0	0					0		0
J1	wbd	wbd	awbd	wbd	2	wbd_2	wbd_2_J1	wbd-2	lat_55	0.7413651	0.055024706	3.48E-04	0.025367085	1	root_4	root_4	1.9951404	32.29310708	0	0					0		0
J1	wbd	wbd	awbd	wbd	2	wbd_2	wbd_2_J1	wbd-2	lat_56	1.0452908	0.11290951	0.001023589	0.0349194	1	root_4	root_4	2.9153466	29.50969571	0	0					0		0
J1	wbd	wbd	awbd	wbd	2	wbd_2	wbd_2_J1	wbd-2	lat_57	2.0047195	0.22176038	0.002072306	0.037061803	1	root_4	root_4	3.2806706	78.96583873	0	0					0		0
J1	wbd	wbd	awbd	wbd	2	wbd_2	wbd_2_J1	wbd-2	lat_58	0.9438465	0.097445264	8.92E-04	0.031123418	1	root_4	root_4	3.5810242	57.3755288	0	0					0		0
J1	wbd	wbd	awbd	wbd	2	wbd_2	wbd_2_J1	wbd-2	lat_59	0.40803233	0.036802977	2.86E-04	0.030430987	1	root_4	root_4	4.4467916	37.88195034	0	0					0		0
J1	wbd	wbd	awbd	wbd	2	wbd_2	wbd_2_J1	wbd-2	lat_60	0.09746929	0.00389957	3.04E-05	0.031210268	1	root_4	root_4	6.8338237	115.3819349	0	0					0		0
J1	wbd	wbd	awbd	wbd	2	wbd_2	wbd_2_J1	wbd-2	lat_61	0.020871136	0	0	0.015464231	1	root_3	root_3	8.367735	127.4589251	0	0					0		0
J1	wbd	wbd	awbd	wbd	2	wbd_2	wbd_2_J1	wbd-2	lat_62	0.03423025	0	0	0.031250544	1	root_3	root_3	7.174484	16.48680624	0	0					0		0
J1	wbd	wbd	awbd	wbd	2	wbd_2	wbd_2_J1	wbd-2	lat_63	0.017546369	0	0	0.020145236	1	root_3	root_3	6.5646043	37.7681389	0	0					0		0
J1	wbd	wbd	awbd	wbd	2	wbd_2	wbd_2_J1	wbd-2	lat_64	0.041222252	0	0	0.031249017	1	root_3	root_3	6.1510596	28.32255419	0	0					0		0
J1	wbd	wbd	awbd	wbd	2	wbd_2	wbd_2_J1	wbd-2	lat_65	0.016360072	0	0	0.022981396	1	root_3	root_3	5.6240745	129.6600492	0	0					0		0
J1	wbd	wbd	awbd	wbd	2	wbd_2	wbd_2_J1	wbd-2	lat_66	1.482939	0.13397464	0.001051595	0.031898867	1	root_3	root_3	4.245417	0.97088407	0	0					0		0
J1	wbd	wbd	awbd	wbd	2	wbd_2	wbd_2_J1	wbd-2	lat_67	0.70871013	0.06442199	4.90E-04	0.03010027	1	root_3	root_3	3.03093	53.33899629	0	0					0		0
J1	wbd	wbd	awbd	wbd	2	wbd_2	wbd_2_J1	wbd-2	lat_68	0.5222645	0.04812568	4.41E-04	0.034248304	1	root_3	root_3	3.392468	40.62817816	0	0					0		0
J1	wbd	wbd	awbd	wbd	2	wbd_2	wbd_2_J1	wbd-2	lat_69	1.3650658	0.12662539	0.001010763	0.029637968	1	root_3	root_3	1.8061322	56.96023964	0	0					0		0
J1	wbd	wbd	awbd	wbd	2	wbd_2	wbd_2_J1	wbd-2	lat_71	1.1779659	0.11070232	8.63E-04	0.030422276	1	root_6	root_6	1.9717591	65.57260958	0	0					0		0
J1	wbd	wbd	awbd	wbd	2	wbd_2	wbd_2_J1	wbd-2	lat_72	1.7791998	0.19046856	0.001721771	0.034599613	1	root_6	root_6	2.4407651	34.15739355	0	0					0		0
J1	wbd	wbd	awbd	wbd	2	wbd_2	wbd_2_J1	wbd-2	lat_73	1.4316168	0.16225676	0.001571775	0.03712424	1	root_6	root_6	1.6303768	41.47457521	0	0					0		0
J1	wbd	wbd	awbd	wbd	2	wbd_2	wbd_2_J1	wbd-2	lat_74	0.23315258	0.03151333	5.93E-04	0.052466393	1	root_6	root_6	2.0130072	12.28156805	0	0					0		0
J1	wbd	wbd	awbd	wbd	2	wbd_2	wbd_2_J1	wbd-2	lat_75	0.35826978	0.030409053	2.79E-04	0.03847636	1	root_6	root_6	3.1910098	30.57438559	0	0					0		0
J1	wbd	wbd	awbd	wbd	2	wbd_2	wbd_2_J1	wbd-2	lat_76	0.5785231	0.05326428	4.62E-04	0.030958047	1	root_6	root_6	3.5687253	34.63516528	0	0					0		0
J1	wbd	wbd	awbd	wbd	2	wbd_2	wbd_2_J1	wbd-2	lat_77	0.959346	0.07343157	5.27E-04	0.030517071	1	root_6	root_6	3.0102205	13.23526737	0	0					0		0
J1	wbd	wbd	awbd	wbd	2	wbd_2	wbd_2_J1	wbd-2	lat_78	1.0636196	0.096735165	7.46E-04	0.030794833	1	root_6	root_6	4.1696124	27.29157811	0	0					0		0
J1	wbd	wbd	awbd	wbd	2	wbd_2	wbd_2_J1	wbd-2	lat_79	0.1542769	0.004584109	1.64E-05	0.0146747	1	root_6	root_6	5.802404	24.72715627	0	0					0		0
J1	wbd	wbd	awbd	wbd	2	wbd_2	wbd_2_J1	wbd-2	lat_80	0.029254416	0	0	0.028124241	1	root_6	root_6	5.3889465	39.36406041	0	0					0		0
J1	wbd	wbd	awbd	wbd	2	wbd_2	wbd_2_J1	wbd-2	lat_81	0.019764235	0	0	0.021874866	1	root_6	root_6	6.5418253	28.112963	0	0					0		0
J1	wbd	wbd	awbd	wbd	2	wbd_2	wbd_2_J1	wbd-2	lat_82	0.033257797	0	0	0.028125351	1	root_6	root_6	6.242404	132.7545347	0	0					0		0
J1	wbd	wbd	awbd	wbd	2	wbd_2	wbd_2_J1	wbd-2	lat_83	0.04189465	0	0	0.031249017	1	root_6	root_6	7.1039033	21.20141262	0	0					0		0
J1	wbd	wbd	awbd	wbd	2	wbd_2	wbd_2_J1	wbd-2	lat_84	0.93587935	0.09322823	7.81E-04	0.033045735	1	root_5	root_5	1.6991194	61.8749569	0	0					0		0
J1	wbd	wbd	awbd	wbd	2	wbd_2	wbd_2_J1	wbd-2	lat_85	1.5549307	0.19969709	0.002110973	0.039182138	1	root_5	root_5	1.8717736	54.8133336	0	0					0		0
J1	wbd	wbd	awbd	wbd	2	wbd_2	wbd_2_J1	wbd-2	lat_86	0.5545068	0.058798462	5.41E-04	0.03685159	1	root_5	root_5	2.3343747	37.33796676	0	0					0		0
J1	wbd	wbd	awbd	wbd	2	wbd_2	wbd_2_J1	wbd-2	lat_87	1.2046037	0.12053859	0.001019483	0.032109868	1	root_5	root_5	2.5124464	30.54384099	0	0					0		0
J1	wbd	wbd	awbd	wbd	2	wbd_2	wbd_2_J1	wbd-2	lat_88	2.2559438	0.22895066	0.002097504	0.032378513	1	root_5	root_5	2.8869998	11.77945353	0	0					0		0
J1	wbd	wbd	awbd	wbd	2	wbd_2	wbd_2_J1	wbd-2	lat_89	0.7048895	0.071642816	6.12E-04	0.03248798	1	root_5	root_5	3.7288148	36.69778679	0	0					0		0
J1	wbd	wbd	awbd	wbd	2	wbd_2	wbd_2_J1	wbd-2	lat_90	0.5105988	0.04992682	4.25E-04	0.030675977	1	root_5	root_5	4.5237117	37.3272297	0	0					0		0
J1	wbd	wbd	awbd	wbd	2	wbd_2	wbd_2_J1	wbd-2	lat_91	0.5404629	0.05329795	4.84E-04	0.03607777	1	root_5	root_5	5.3724437	39.56736782	0	0					0		0
J1	wbd	wbd	awbd	wbd	2	wbd_2	wbd_2_J1	wbd-2	lat_92	0.3588189	0.029274985	2.14E-04	0.027794356	1	root_5	root_5	5.2447886	38.70086271	0	0					0		0
J1	wbd	wbd	awbd	wbd	2	wbd_2	wbd_2_J1	wbd-2	lat_93	0.6297614	0.05452967	4.58E-04	0.028290171	1	root_5	root_5	1.2791027	23.35378281	0	0					0		0
J1	wbd	wbd	awbd	wbd	2	wbd_2	wbd_2_J1	wbd-2	lat_94	0.532713	0.043721963	4.00E-04	0.03257232	1	root_5	root_5	0.88457173	16.22128947	0	0					0		0
J1	wbd	wbd	awbd	wbd	2	wbd_2	wbd_2_J1	wbd-2	lat_95	0.5447325	0.05590708	6.30E-04	0.041892324	1	root_5	root_5	0.9729066	19.58305394	0	0					0		0
J1	wbd	wbd	awbd	wbd	2	wbd_2	wbd_2_J1	wbd-2	lat_96	0.49170452	0.034706958	2.34E-04	0.025649905	1	root_5	root_5	3.1131694	27.82933257	0	0					0		0
J1	wbd	wbd	awbd	wbd	2	wbd_2	wbd_2_J1	wbd-2	lat_97	0.22790761	0.007918838	3.60E-05	0.01747914	1	root_5	root_5	3.4160156	46.97784987	0	0					0		0
J1	wbd	wbd	awbd	wbd	2	wbd_2	wbd_2_J1	wbd-2	lat_98	0.4226566	0.032326844	2.40E-04	0.027558586	1	root_5	root_5	4.86476	48.17395259	0	0					0		0
J1	wbd	wbd	awbd	wbd	2	wbd_2	wbd_2_J1	wbd-2	lat_99	0.028291969	0	0	0.031249965	1	root_5	root_5	6.0158634	172.782148	0	0					0		0
J1	wbd	wbd	awbd	wbd	2	wbd_2	wbd_2_J1	wbd-2	lat_100	0.047914926	0	0	0.031250324	1	root_5	root_5	6.8000207	165.7013865	0	0					0		0
J1	wbd	wbd	awbd	wbd	2	wbd_2	wbd_2_J1	wbd-2	lat_101	0.03924445	0	0	0.049518704	1	root_5	root_5	7.645612	139.7441814	0	0					0		0
J1	wbd	wbd	awbd	wbd	2	wbd_2	wbd_2_J1	wbd-2	lat_102	0.7113767	0.059017684	4.36E-04	0.029370362	1	root_2	root_2	2.0422473	37.84989627	0	0					0		0
J1	wbd	wbd	awbd	wbd	2	wbd_2	wbd_2_J1	wbd-2	lat_103	0.35083613	0.022237295	1.40E-04	0.023598798	1	root_2	root_2	4.8053885	42.75742817	0	0					0		0
J1	wbd	wbd	awbd	wbd	3	wbd_3	wbd_3_J1	wbd-3	root_9	0.023913613	0.00576618	7.66E-05	0.0530905	1	root_2	root_2	11.103839	128.0552962	0	0					0		0
J1	wbd	wbd	awbd	wbd	3	wbd_3	wbd_3_J1	wbd-3	root_9	0.03645065	0.001388361	1.21E-05	0.031250704	1	root_2	root_2	8.313703	11.74511133	0	0					0		0
J1	wbd	wbd	awbd	wbd	3	wbd_3	wbd_3_J1	wbd-3	root_9	0	0	0	0.04375271	1	root_2	root_2	7.9662666	98.7160957	0	0					0		0
J1	wbd	wbd	awbd	wbd	3	wbd_3	wbd_3_J1	wbd-3	root_9	0.038628556	0.002908295	2.26E-05	0.028125796	1	root_2	root_2	8.6962805	6.973076727	0	0					0		0
J1	wbd	wbd	awbd	wbd	3	wbd_3	wbd_3_J1	wbd-3	lat_1	0.19911008	0.03631614	7.21E-04	0.06384711	1	root_2	root_2	1.1787972	136.3881816	0	0					0		0
J1	wbd	wbd	awbd	wbd	3	wbd_3	wbd_3_J1	wbd-3	lat_2	0.12898652	0.007945978	8.94E-05	0.03671391	1	root_2	root_2	1.3100078	85.0414286	0	0					0		0
J1	wbd	wbd	awbd	wbd	3	wbd_3	wbd_3_J1	wbd-3	lat_3	0.28455672	0.02656013	2.93E-04	0.03824557	1	root_2	root_2	1.1007403	40.34702026	0	0					0		0
J1	wbd	wbd	awbd	wbd	3	wbd_3	wbd_3_J1	wbd-3	lat_4	0.47522736	0.046313297	3.71E-04	0.032327306	1	root_2	root_2	1.9797643	40.04613676	0	0					0		0
J1	wbd	wbd	awbd	wbd	3	wbd_3	wbd_3_J1	wbd-3	lat_5	0.28102466	0.025385426	2.30E-04	0.031953044	1	root_2	root_2	1.6818947	20.72987002	0	0					0		0
J1	wbd	wbd	awbd	wbd	3	wbd_3	wbd_3_J1	wbd-3	lat_6	2.3770254	0.28761256	0.003096366	0.037750922	1	root_2	root_2	2.1597805	34.97616931	0	0					0		0
J1	wbd	wbd	awbd	wbd	3	wbd_3	wbd_3_J1	wbd-3	lat_7	0.83335036	0.09162285	0.001045128	0.036042195	1	root_2	root_2	2.315691	36.61555131	0	0					0		0
J1	wbd	wbd	awbd	wbd	3	wbd_3	wbd_3_J1	wbd-3	lat_8	4.40786	0.61024904	0.006879917	0.043183636	1	root_2	root_2	2.3706715	41.43594366	0	0					0		0
J1	wbd	wbd	awbd	wbd	3	wbd_3	wbd_3_J1	wbd-3	lat_9	1.4540184	0.14816962	0.001229435	0.030994592	1	root_2	root_2	2.5553148	35.07971497	0	0					0		0
J1	wbd	wbd	awbd	wbd	3	wbd_3	wbd_3_J1	wbd-3	lat_10	1.0485817	0.11148046	9.65E-04	0.0329944	1	root_2	root_2	3.128315	44.54384365	0	0					0		0
J1	wbd	wbd	awbd	wbd	3	wbd_3	wbd_3_J1	wbd-3	lat_11	0.4042738	0.033758182	3.03E-04	0.032785363	1	root_2	root_2	3.979725	16.18806743	0	0					0		0
J1	wbd	wbd	awbd	wbd	3	wbd_3	wbd_3_J1	wbd-3	lat_12	0.30175954	0.021811405	1.57E-04	0.026547313	1	root_1	root_1	2.1677353	32.7894979	0	0					0		0
J1	wbd	wbd	awbd	wbd	3	wbd_3	wbd_3_J1	wbd-3	lat_13	0.38718805	0.028333362	2.01E-04	0.026530499	1	root_1	root_1	1.6896639	45.12145909	0	0					0		0
J1	wbd	wbd	awbd	wbd	3	wbd_3	wbd_3_J1	wbd-3	lat_14	0.045382705	0.001352871	5.22E-06	0.014345939	1	root_1	root_1	1.5089273	177.1827979	0	0					0		0
J1	wbd	wbd	awbd	wbd	3	wbd_3	wbd_3_J1	wbd-3	lat_15	0.17355917	0.008647665	5.26E-05	0.021223549	1	root_1	root_1	1.5021676	37.50883077	0	0					0		0
J1	wbd	wbd	awbd	wbd	3	wbd_3	wbd_3_J1	wbd-3	lat_16	0.25938725	0.016258946	1.01E-04	0.023866752	1	root_1	root_1	6.691133	42.78690043	0	0					0		0
J1	wbd	wbd	awbd	wbd	3	wbd_3	wbd_3_J1	wbd-3	lat_17	0.7119679	0.076720096	7.36E-04	0.0362834	1	root_1	root_1	6.1617756	38.28042358	0	0					0		0
J1	wbd	wbd	awbd	wbd	3	wbd_3	wbd_3_J1	wbd-3	lat_18	0.9806639	0.07409225	4.75E-04	0.025893077	1	root_1	root_1	5.359024	45.77060027	0	0					0		0
J1	wbd	wbd	awbd	wbd	3	wbd_3	wbd_3_J1	wbd-3	lat_19	1.2322224	0.1465925	0.001426267	0.038253307	1	root_1	root_1	5.3205523	34.02833029	0	0					0		0
J1	wbd	wbd	awbd	wbd	3	wbd_3	wbd_3_J1	wbd-3	lat_20	0.47307846	0.044661302	3.78E-04	0.028842935	1	root_1	root_1	4.9020166	54.55725615	0	0					0		0
J1	wbd	wbd	awbd	wbd	3	wbd_3	wbd_3_J1	wbd-3	lat_21	1.2783208	0.14629273	0.001437949	0.033427015	1	root_1	root_1	3.7185712	51.93132162	0	0					0		0
J1	wbd	wbd	awbd	wbd	3	wbd_3	wbd_3_J1	wbd-3	lat_22	0.64809865	0.06302703	6.79E-04	0.03013123	1	root_1	root_1	3.0310674	10.78978644	0	0					0		0
J1	wbd	wbd	awbd	wbd	3	wbd_3	wbd_3_J1	wbd-3	lat_23	0.5362145	0.05229001	5.13E-04	0.034374993	1	root_1	root_1	2.3913455	15.60963237	0	0					0		0
J1	wbd	wbd	awbd	wbd	3	wbd_3	wbd_3_J1	wbd-3	lat_24	1.7846386	0.23430042	0.002727911	0.04215902	1	root_1	root_1	2.3702445	19.36538947	0	0					0		0
J1	wbd	wbd	awbd	wbd	3	wbd_3	wbd_3_J1	wbd-3	lat_25	0.035518628	0	0	0.028123712	1	root_3	root_3	6.995836	136.1571573	0	0					0		0
J1	wbd	wbd	awbd	wbd	3	wbd_3	wbd_3_J1	wbd-3	lat_26	0.14588395	0.011059741	1.25E-04	0.03966208	1	root_3	root_3	6.5120897	69.781338	0	0					0		0
J1	wbd	wbd	awbd	wbd	3	wbd_3	wbd_3_J1	wbd-3	lat_27	0.036774475	0	0	0.031251747	1	root_3	root_3	6.277063	174.2583021	0	0					0		0
J1	wbd	wbd	awbd	wbd	3	wbd_3	wbd_3_J1	wbd-3	lat_28	0.13515568	0.008991856	8.48E-05	0.02922386	1	root_3	root_3	5.792825	52.11871469	0	0					0		0
J1	wbd	wbd	awbd	wbd	3	wbd_3	wbd_3_J1	wbd-3	lat_29	0.33893076	0.02486397	1.79E-04	0.027778393	1	root_3	root_3	5.5604753	41.89146263	0	0					0		0
J1	wbd	wbd	awbd	wbd	3	wbd_3	wbd_3_J1	wbd-3	lat_30	0.53906035	0.041111268	3.23E-04	0.030494232	1	root_3	root_3	4.285745	21.07334657	0	0					0		0
J1	wbd	wbd	awbd	wbd	3	wbd_3	wbd_3_J1	wbd-3	lat_31	0.14635123	0.009145102	5.95E-05	0.024589404	1	root_3	root_3	5.3407125	63.80372036	0	0					0		0
J1	wbd	wbd	awbd	wbd	3	wbd_3	wbd_3_J1	wbd-3	lat_32	0.5384066	0.044202197	3.35E-04	0.02830414	1	root_3	root_3	4.8939595	31.93599746	0	0					0		0
J1	wbd	wbd	awbd	wbd	3	wbd_3	wbd_3_J1	wbd-3	lat_33	0.94976807	0.07629979	5.35E-04	0.028582573	1	root_3	root_3	4.4945273	42.02997887	0	0					0		0
J1	wbd	wbd	awbd	wbd	3	wbd_3	wbd_3_J1	wbd-3	lat_34	1.2830665	0.104203	7.26E-04	0.025071809	1	root_3	root_3	3.4283502	44.5464118	0	0					0		0
J1	wbd	wbd	awbd	wbd	3	wbd_3	wbd_3_J1	wbd-3	lat_35	1.2806246	0.11565664	8.75E-04	0.028822834	1	root_3	root_3	3.7679977	50.3103538	0	0					0		0
J1	wbd	wbd	awbd	wbd	3	wbd_3	wbd_3_J1	wbd-3	lat_36	1.1457518	0.09429147	7.03E-04	0.02835538	1	root_3	root_3	3.1453207	29.80022463	0	0					0		0
J1	wbd	wbd	awbd	wbd	3	wbd_3	wbd_3_J1	wbd-3	lat_37	0.6264646	0.03638519	1.95E-04	0.022661647	1	root_3	root_3	2.3356006	24.20285729	0	0					0		0
J1	wbd	wbd	awbd	wbd	3	wbd_3	wbd_3_J1	wbd-3	lat_38	2.3187397	0.20940271	0.001600349	0.029432496	1	root_3	root_3	2.3984778	39.35325505	0	0					0		0
J1	wbd	wbd	awbd	wbd	3	wbd_3	wbd_3_J1	wbd-3	lat_39	1.2031109	0.09530073	7.65E-04	0.030583352	1	root_3	root_3	1.7394781	25.96600232	0	0					0		0
J1	wbd	wbd	awbd	wbd	3	wbd_3	wbd_3_J1	wbd-3	lat_40	1.2497036	0.11314624	8.76E-04	0.030184811	1	root_3	root_3	1.4480771	84.35427059	0	0					0		0
J1	wbd	wbd	awbd	wbd	3	wbd_3	wbd_3_J1	wbd-3	lat_41	0.07229393	0	0	0.0343749	1	root_3	root_3	1.1663655	135.0610076	0	0					0		0
J1	wbd	wbd	awbd	wbd	3	wbd_3	wbd_3_J1	wbd-3	lat_42	0.06368729	0	0	0.037500054	1	root_3	root_3	0.86248934	170.8834647	0	0					0		0
J1	wbd	wbd	awbd	wbd	3	wbd_3	wbd_3_J1	wbd-3	lat_43	0.6150916	0.052967515	3.99E-04	0.02879176	1	root_3	root_3	3.3362024	42.51372019	0	0					0		0
J1	wbd	wbd	awbd	wbd	3	wbd_3	wbd_3_J1	wbd-3	lat_44	2.666243	0.3180381	0.003351548	0.036610436	1	root_3	root_3	2.7671058	20.20602183	0	0					0		0
J1	wbd	wbd	awbd	wbd	3	wbd_3	wbd_3_J1	wbd-3	lat_45	0.19314665	0.015969506	1.86E-04	0.040486027	1	root_3	root_3	5.925176	33.7765422	0	0					0		0
J1	wbd	wbd	awbd	wbd	3	wbd_3	wbd_3_J1	wbd-3	lat_46	1.422336	0.16153319	0.001594439	0.035326745	1	root_3	root_3	2.2209144	21.10186944	0	0					0		0
J1	wbd	wbd	awbd	wbd	3	wbd_3	wbd_3_J1	wbd-3	lat_47	2.120686	0.24120653	0.002253196	0.036408324	1	root_3	root_3	3.026946	43.51051799	0	0					0		0
J1	wbd	wbd	awbd	wbd	3	wbd_3	wbd_3_J1	wbd-3	lat_48	1.340257	0.119356796	0.001102347	0.030124975	1	root_3	root_3	1.6780871	16.69929343	0	0					0		0
J1	wbd	wbd	awbd	wbd	3	wbd_3	wbd_3_J1	wbd-3	lat_49	0.3248375	0.03424324	4.28E-04	0.04874946	1	root_3	root_3	1.1057354	9.154010771	0	0					0		0
J1	wbd	wbd	awbd	wbd	3	wbd_3	wbd_3_J1	wbd-3	lat_50	0.43078136	0.03628428	3.03E-04	0.034004938	1	root_4	root_4	0.12360068	70.70046289	0	0					0		0
J1	wbd	wbd	awbd	wbd	3	wbd_3	wbd_3_J1	wbd-3	lat_51	0.64751107	0.07075437	6.77E-04	0.03733166	1	root_4	root_4	4.4028497	48.90429106	0	0					0		0
J1	wbd	wbd	awbd	wbd	3	wbd_3	wbd_3_J1	wbd-3	lat_52	0.49555013	0.044751775	4.06E-04	0.033332508	1	root_4	root_4	4.919987	31.7467739	0	0					0		0
J1	wbd	wbd	awbd	wbd	3	wbd_3	wbd_3_J1	wbd-3	lat_53	0.8413947	0.10365918	0.001099454	0.037979	1	root_4	root_4	1.8775984	75.47490172	0	0					0		0
J1	wbd	wbd	awbd	wbd	3	wbd_3	wbd_3_J1	wbd-3	lat_54	0.60902923	0.078006424	9.12E-04	0.04342204	1	root_4	root_4	1.9731371	24.91371605	0	0					0		0
J1	wbd	wbd	awbd	wbd	3	wbd_3	wbd_3_J1	wbd-3	lat_55	1.1593827	0.11066067	9.26E-04	0.029818727	1	root_4	root_4	2.6296515	33.45352889	0	0					0		0
J1	wbd	wbd	awbd	wbd	3	wbd_3	wbd_3_J1	wbd-3	lat_56	2.1803436	0.23974836	0.002293305	0.031883698	1	root_4	root_4	2.421559	10.93081618	0	0					0		0
J1	wbd	wbd	awbd	wbd	3	wbd_3	wbd_3_J1	wbd-3	lat_57	0.8647019	0.0934259	8.57E-04	0.03576084	1	root_4	root_4	2.857317	174.5844027	0	0					0		0
J1	wbd	wbd	awbd	wbd	3	wbd_3	wbd_3_J1	wbd-3	lat_58	1.3454794	0.13973393	0.00124964	0.031470787	1	root_4	root_4	3.0194924	26.94766443	0	0					0		0
J1	wbd	wbd	awbd	wbd	3	wbd_3	wbd_3_J1	wbd-3	lat_59	0.8157739	0.10526434	0.001182705	0.038316187	1	root_4	root_4	3.5437906	173.4876245	0	0					0		0
J1	wbd	wbd	awbd	wbd	3	wbd_3	wbd_3_J1	wbd-3	lat_60	0.5721739	0.042652473	3.47E-04	0.032295264	1	root_4	root_4	3.8258095	16.03187466	0	0					0		0
J1	wbd	wbd	awbd	wbd	3	wbd_3	wbd_3_J1	wbd-3	lat_61	1.4617034	0.12570456	9.40E-04	0.029826626	1	root_4	root_4	3.9714506	26.99651394	0	0					0		0
J1	wbd	wbd	awbd	wbd	3	wbd_3	wbd_3_J1	wbd-3	lat_62	1.3216714	0.14743888	0.001385544	0.036819875	1	root_4	root_4	4.102544	85.62464479	0	0					0		0
J1	wbd	wbd	awbd	wbd	3	wbd_3	wbd_3_J1	wbd-3	lat_63	1.2077656	0.14482944	0.001492564	0.03845203	1	root_4	root_4	4.2043076	36.47124307	0	0					0		0
J1	wbd	wbd	awbd	wbd	3	wbd_3	wbd_3_J1	wbd-3	lat_64	0.043873258	0.00111971	5.44E-06	0.016666766	1	root_4	root_4	1.0741855	53.54647011	0	0					0		0
J1	wbd	wbd	awbd	wbd	3	wbd_3	wbd_3_J1	wbd-3	lat_65	0.05364227	6.14E-04	1.92E-06	0.0125	1	root_4	root_4	0.9957201	135.6600288	0	0					0		0
J1	wbd	wbd	awbd	wbd	3	wbd_3	wbd_3_J1	wbd-3	lat_66	0.05041449	7.46E-04	2.33E-06	0.0125	1	root_4	root_4	1.2994462	146.8299563	0	0					0		0
J1	wbd	wbd	awbd	wbd	3	wbd_3	wbd_3_J1	wbd-3	lat_67	0.0764717	0.001525311	4.77E-06	0.016124947	1	root_4	root_4	1.3759183	135.582233	0	0					0		0
J1	wbd	wbd	awbd	wbd	3	wbd_3	wbd_3_J1	wbd-3	lat_68	0.11603575	0.004697721	2.32E-05	0.018268509	1	root_4	root_4	1.4937003	161.4873783	0	0					0		0
J1	wbd	wbd	awbd	wbd	3	wbd_3	wbd_3_J1	wbd-3	lat_69	1.4577307	0.13213325	0.001047572	0.03135766	1	root_4	root_4	2.0843332	72.14788926	0	0					0		0
J1	wbd	wbd	awbd	wbd	3	wbd_3	wbd_3_J1	wbd-3	lat_70	0.90428334	0.07262683	5.39E-04	0.029026875	1	root_4	root_4	2.4481082	15.66711524	0	0					0		0
J1	wbd	wbd	awbd	wbd	3	wbd_3	wbd_3_J1	wbd-3	lat_71	0.6410689	0.05476794	4.19E-04	0.027940307	1	root_4	root_4	2.333912	56.50981598	0	0					0		0
J1	wbd	wbd	awbd	wbd	3	wbd_3	wbd_3_J1	wbd-3	lat_72	1.390997	0.13315412	0.001068792	0.030222028	1	root_4	root_4	2.8382525	46.70491551	0	0					0		0
J1	wbd	wbd	awbd	wbd	3	wbd_3	wbd_3_J1	wbd-3	lat_73	1.9021577	0.17587605	0.001351454	0.030104129	1	root_4	root_4	3.1376066	52.08043831	0	0					0		0
J1	wbd	wbd	awbd	wbd	3	wbd_3	wbd_3_J1	wbd-3	lat_74	0.58761346	0.053663224	4.51E-04	0.030997882	1	root_4	root_4	3.1467302	41.55074548	0	0					0		0
J1	wbd	wbd	awbd	wbd	3	wbd_3	wbd_3_J1	wbd-3	lat_75	0.4924707	0.03682539	2.52E-04	0.027359113	1	root_4	root_4	3.6719468	39.26612916	0	0					0		0
J1	wbd	wbd	awbd	wbd	3	wbd_3	wbd_3_J1	wbd-3	lat_76	0.9315333	0.09177362	8.22E-04	0.030344343	1	root_4	root_4	3.3782952	46.76054057	0	0					0		0
J1	wbd	wbd	awbd	wbd	3	wbd_3	wbd_3_J1	wbd-3	lat_77	0.6217329	0.051443197	3.93E-04	0.031152664	1	root_4	root_4	4.7000113	45.88865326	0	0					0		0
J1	wbd	wbd	awbd	wbd	3	wbd_3	wbd_3_J1	wbd-3	lat_78	0.45380354	0.032820795	2.25E-04	0.026341423	1	root_4	root_4	5.316026	87.74189415	0	0					0		0
J1	wbd	wbd	awbd	wbd	3	wbd_3	wbd_3_J1	wbd-3	lat_79	0.11038709	0.005832779	4.50E-05	0.026066555	1	root_4	root_4	6.1451316	28.84408011	0	0					0		0
J1	wbd	wbd	awbd	wbd	3	wbd_3	wbd_3_J1	wbd-3	lat_80	0.050659012	0.00117049	8.24E-06	0.022855897	1	root_4	root_4	6.7265663	178.340993	0	0					0		0
J1	wbd	wbd	awbd	wbd	3	wbd_3	wbd_3_J1	wbd-3	lat_81	0.036840703	0.001196082	7.22E-06	0.019249082	1	root_4	root_4	7.466437	145.1401538	0	0					0		0
J1	wbd	wbd	awbd	wbd	3	wbd_3	wbd_3_J1	wbd-3	lat_82	0.042196512	0	0	0.025000041	1	root_4	root_4	10.639953	173.0483478	0	0					0		0
J1	wbd	wbd	awbd	wbd	3	wbd_3	wbd_3_J1	wbd-3	lat_83	0.01662484	0	0	0.037458308	1	root_4	root_4	8.484409	132.7424452	0	0					0		0
J1	wbd	wbd	awbd	wbd	3	wbd_3	wbd_3_J1	wbd-3	lat_85	0.026712557	0	0	0.037136246	1	root_4	root_4	8.8244505	136.2098591	0	0					0		0
J1	wbd	wbd	awbd	wbd	3	wbd_3	wbd_3_J1	wbd-3	lat_86	0.034177132	0	0	0.046877023	1	root_4	root_4	9.276385	146.0541014	0	0					0		0
J1	wbd	wbd	awbd	wbd	3	wbd_3	wbd_3_J1	wbd-3	lat_87	0.033797245	0	0	0.025000626	1	root_4	root_4	8.078735	92.21706142	0	0					0		0
J1	wbd	wbd	awbd	wbd	3	wbd_3	wbd_3_J1	wbd-3	lat_88	0.9716627	0.08302329	6.14E-04	0.02939852	1	root_1	root_1	2.4799795	179.7631614	0	0					0		0
J1	wbd	wbd	awbd	wbd	3	wbd_3	wbd_3_J1	wbd-3	lat_89	0.65415186	0.0451045	2.92E-04	0.0252037	1	root_1	root_1	3.1719441	64.75606729	0	0					0		0
J1	wbd	wbd	awbd	wbd	3	wbd_3	wbd_3_J1	wbd-3	lat_90	0.78732014	0.06451224	5.15E-04	0.031234354	1	root_1	root_1	3.334482	44.47398448	0	0					0		0
J1	wbd	wbd	awbd	wbd	3	wbd_3	wbd_3_J1	wbd-3	lat_91	1.3880718	0.10833508	7.03E-04	0.025984293	1	root_1	root_1	4.5352387	170.241905	0	0					0		0
J1	wbd	wbd	awbd	wbd	3	wbd_3	wbd_3_J1	wbd-3	lat_92	0.9973508	0.07177517	4.37E-04	0.024356192	1	root_1	root_1	4.7881637	32.93192101	0	0					0		0
J1	wbd	wbd	awbd	wbd	3	wbd_3	wbd_3_J1	wbd-3	root_5	0.50872666	0.060648542	6.91E-04	0.038125344	1	root_1	root_1	4.607445	68.14105441	0	0					0		0
J1	wbd	wbd	awbd	wbd	3	wbd_3	wbd_3_J1	wbd-3	lat_93	0.13509636	0.00459353	2.20E-05	0.017561132	1	root_1	root_1	6.08748	52.57620076	0	0					0		0
J1	wbd	wbd	awbd	wbd	3	wbd_3	wbd_3_J1	wbd-3	lat_94	0.21171336	0.025220493	3.55E-04	0.05156445	1	root_2	root_2	6.1261134	14.45994761	0	0					0		0
J1	wbd	wbd	awbd	wbd	3	wbd_3	wbd_3_J1	wbd-3	lat_95	0.94588816	0.08186591	6.76E-04	0.030972367	1	root_2	root_2	3.2136338	15.15651762	0	0					0		0
J1	wbd	wbd	awbd	wbd	3	wbd_3	wbd_3_J1	wbd-3	lat_96	2.8943412	0.36071432	0.003760007	0.03983132	1	root_2	root_2	3.999617	51.4382366	0	0					0		0
J1	wbd	wbd	awbd	wbd	3	wbd_3	wbd_3_J1	wbd-3	lat_97	0.14801471	0.010705039	7.08E-05	0.024979357	1	root_2	root_2	1.5145489	40.93966211	0	0					0		0
J1	wbd	wbd	awbd	wbd	3	wbd_3	wbd_3_J1	wbd-3	lat_98	0.28417766	0.024952117	2.73E-04	0.043749172	1	root_2	root_2	1.7077764	29.30571894	0	0					0		0
J1	wbd	wbd	awbd	wbd	3	wbd_3	wbd_3_J1	wbd-3	lat_99	1.0263922	0.12489567	0.00128102	0.04017938	1	root_2	root_2	2.797323	21.9653966	0	0					0		0
J1	wbd	wbd	awbd	wbd	3	wbd_3	wbd_3_J1	wbd-3	lat_100	1.8502659	0.19676906	0.001933785	0.03541223	1	root_2	root_2	3.3348076	36.77300083	0	0					0		0
J1	wbd	wbd	awbd	wbd	3	wbd_3	wbd_3_J1	wbd-3	lat_101	0.7093729	0.06937983	6.26E-04	0.034896288	1	root_2	root_2	6.5353713	34.60097335	0	0					0		0
J1	wbd	wbd	awbd	wbd	3	wbd_3	wbd_3_J1	wbd-3	lat_102	0.8684296	0.09880824	9.90E-04	0.039399207	1	root_2	root_2	6.9256883	24.04620007	0	0					0		0
J1	wbd	wbd	awbd	wbd	3	wbd_3	wbd_3_J1	wbd-3	lat_103	0.7172445	0.06019819	4.96E-04	0.02989397	1	root_2	root_2	5.780863	97.50749372	0	0					0		0
J1	wbd	wbd	awbd	wbd	3	wbd_3	wbd_3_J1	wbd-3	lat_104	1.0629454	0.10395048	0.001099616	0.03260341	1	root_2	root_2	5.3438745	33.83959851	0	0					0		0
J1	wbd	wbd	awbd	wbd	3	wbd_3	wbd_3_J1	wbd-3	lat_105	0.38359877	0.02626411	1.84E-04	0.032739203	1	root_2	root_2	5.501267	3.707454002	0	0					0		0
J1	wbd	wbd	awbd	wbd	3	wbd_3	wbd_3_J1	wbd-3	lat_106	0.8889621	0.08375944	6.87E-04	0.031462368	1	root_2	root_2	5.1914153	36.60891237	0	0					0		0
J1	wbd	wbd	awbd	wbd	3	wbd_3	wbd_3_J1	wbd-3	lat_107	0.959623	0.085199	6.45E-04	0.030312557	1	root_2	root_2	4.7287445	48.51835805	0	0					0		0
J1	wbd	wbd	awbd	wbd	3	wbd_3	wbd_3_J1	wbd-3	lat_108	0.24266736	0.010420485	4.71E-05	0.021327972	1	root_2	root_2	4.7201576	18.51325507	0	0					0		0
J1	wbd	wbd	awbd	wbd	3	wbd_3	wbd_3_J1	wbd-3	lat_109	1.0546517	0.08582484	6.05E-04	0.027988715	1	root_2	root_2	4.4501314	70.79461022	0	0					0		0
J1	wbd	wbd	awbd	wbd	3	wbd_3	wbd_3_J1	wbd-3	lat_110	1.1141442	0.096541114	7.02E-04	0.027275398	1	root_2	root_2	4.1667156	60.64721674	0	0					0		0
J1	wbd	wbd	awbd	wbd	4	wbd_4	wbd_4_J1	wbd-4	lat_1	0.0986855	0.006036064	5.29E-05	0.033124223	1	root_6	root_6	0.6629459	36.73282566	0	0					0		0
J1	wbd	wbd	awbd	wbd	4	wbd_4	wbd_4_J1	wbd-4	lat_2	0.8305277	0.07828961	6.53E-04	0.03371915	1	root_1	root_1	1.4654543	25.11892226	0	0					0		0
J1	wbd	wbd	awbd	wbd	4	wbd_4	wbd_4_J1	wbd-4	lat_3	1.396079	0.13161556	0.001031528	0.030453777	1	root_1	root_1	0.5846798	59.76183297	0	0					0		0
J1	wbd	wbd	awbd	wbd	4	wbd_4	wbd_4_J1	wbd-4	lat_7	0.12228077	0.007467967	5.39E-05	0.027096648	1	root_1	root_1	3.0316374	43.74262148	0	0					0		0
J1	wbd	wbd	awbd	wbd	4	wbd_4	wbd_4_J1	wbd-4	lat_8	0.37926596	0.041369494	4.04E-04	0.037499912	1	root_1	root_1	2.5782075	43.7849345	0	0					0		0
J1	wbd	wbd	awbd	wbd	4	wbd_4	wbd_4_J1	wbd-4	lat_9	0.19155832	0.02315179	4.87E-04	0.079995446	1	root_2	root_2	2.5723155	90.26605886	0	0					0		0
J1	wbd	wbd	awbd	wbd	4	wbd_4	wbd_4_J1	wbd-4	lat_10	0.2574552	0.028693689	3.58E-04	0.043767896	1	root_2	root_2	2.3217387	49.33814468	0	0					0		0
J1	wbd	wbd	awbd	wbd	4	wbd_4	wbd_4_J1	wbd-4	lat_11	0.28000078	0.027697597	2.92E-04	0.040623493	1	root_2	root_2	2.0204005	65.05742207	0	0					0		0
J1	wbd	wbd	awbd	wbd	4	wbd_4	wbd_4_J1	wbd-4	lat_12	0.29155752	0.036322705	5.41E-04	0.052749272	1	root_2	root_2	2.4121096	33.00218316	0	0					0		0
J1	wbd	wbd	awbd	wbd	4	wbd_4	wbd_4_J1	wbd-4	lat_13	0.22471586	0.018002909	1.42E-04	0.03172062	1	root_2	root_2	1.8270782	46.80447234	0	0					0		0
J1	wbd	wbd	awbd	wbd	4	wbd_4	wbd_4_J1	wbd-4	lat_14	0.257487	0.01605702	1.03E-04	0.024241181	1	root_2	root_2	1.6639522	34.47807093	0	0					0		0
J1	wbd	wbd	awbd	wbd	4	wbd_4	wbd_4_J1	wbd-4	lat_15	0.7179412	0.08478936	8.44E-04	0.03743015	1	root_2	root_2	0.79236305	42.00492574	0	0					0		0
J1	wbd	wbd	awbd	wbd	4	wbd_4	wbd_4_J1	wbd-4	lat_16	0.06203387	0.001376463	7.27E-06	0.017596738	1	root_3	root_3	3.4300816	70.24192497	0	0					0		0
J1	wbd	wbd	awbd	wbd	4	wbd_4	wbd_4_J1	wbd-4	lat_17	0.20900683	0.014872658	1.15E-04	0.027976468	1	root_3	root_3	3.7437665	78.37062873	0	0					0		0
J1	wbd	wbd	awbd	wbd	4	wbd_4	wbd_4_J1	wbd-4	lat_18	0.4482901	0.032534115	2.24E-04	0.02525765	1	root_3	root_3	2.9912622	32.50497954	0	0					0		0
J1	wbd	wbd	awbd	wbd	4	wbd_4	wbd_4_J1	wbd-4	lat_19	0.913029	0.08116518	6.15E-04	0.028359516	1	root_3	root_3	1.4821651	46.46146024	0	0					0		0
J1	wbd	wbd	awbd	wbd	4	wbd_4	wbd_4_J1	wbd-4	lat_20	1.3589963	0.14673232	0.001446445	0.033424534	1	root_3	root_3	0.786653	65.07600702	0	0					0		0
J1	wbd	wbd	awbd	wbd	4	wbd_4	wbd_4_J1	wbd-4	lat_21	0.20144577	0.013022468	8.13E-05	0.02500782	1	root_3	root_3	3.2215497	61.61468571	0	0					0		0
J1	wbd	wbd	awbd	wbd	4	wbd_4	wbd_4_J1	wbd-4	lat_22	0.40876123	0.030729324	2.21E-04	0.024006948	1	root_4	root_4	0.6054505	38.54061281	0	0					0		0
J1	wbd	wbd	awbd	wbd	4	wbd_4	wbd_4_J1	wbd-4	lat_23	0.013282441	0	0	0.022813573	1	root_4	root_4	2.0417602	145.2844211	0	0					0		0
J1	wbd	wbd	awbd	wbd	4	wbd_4	wbd_4_J1	wbd-4	lat_24	0.30076298	0.021666056	1.38E-04	0.027026309	1	root_4	root_4	1.1246313	32.6485228	0	0					0		0
J1	wbd	wbd	awbd	wbd	4	wbd_4	wbd_4_J1	wbd-4	lat_26	0.4187626	0.030972315	2.33E-04	0.02910308	1	root_1	root_1	2.3410673	41.83198535	0	0					0		0
J1	wbd	wbd	awbd	wbd	4	wbd_4	wbd_4_J1	wbd-4	lat_27	0.23309807	0.013341325	8.73E-05	0.023888534	1	root_1	root_1	2.8358164	58.75365607	0	0					0		0
J1	wbd	wbd	awbd	wbd	4	wbd_4	wbd_4_J1	wbd-4	lat_28	1.1300013	0.13132074	0.001312833	0.033093005	1	root_5	root_5	0.28274927	70.83161618	0	0					0		0
J1	wbd	wbd	awbd	wbd	4	wbd_4	wbd_4_J1	wbd-4	lat_29	0.50495815	0.039597172	2.92E-04	0.028658433	1	root_5	root_5	0.40922332	28.81301641	0	0					0		0
J1	wbd	wbd	awbd	wbd	4	wbd_4	wbd_4_J1	wbd-4	lat_30	0.5957758	0.052648235	4.05E-04	0.030500023	1	root_5	root_5	0.5536699	29.53886061	0	0					0		0
J1	wbd	wbd	awbd	wbd	4	wbd_4	wbd_4_J1	wbd-4	lat_31	0.35662425	0.03367216	2.62E-04	0.031094512	1	root_5	root_5	0.92189425	27.50066386	0	0					0		0
J1	wbd	wbd	awbd	wbd	4	wbd_4	wbd_4_J1	wbd-4	lat_32	0.43112665	0.036781892	2.96E-04	0.032756116	1	root_5	root_5	0.71576434	68.15528169	0	0					0		0
J1	wbd	wbd	awbd	wbd	4	wbd_4	wbd_4_J1	wbd-4	lat_33	0.63996905	0.07011941	7.43E-04	0.03777192	1	root_5	root_5	0.447289	59.10413357	0	0					0		0
J1	wbd	wbd	awbd	wbd	4	wbd_4	wbd_4_J1	wbd-4	lat_36	0.592948	0.069585264	6.86E-04	0.03635372	1	root_6	root_6	-0.04624736	59.56700183	0	0					0		0
J1	wbd	wbd	awbd	wbd	4	wbd_4	wbd_4_J1	wbd-4	lat_37	0.44428393	0.032129135	2.00E-04	0.025033161	1	root_6	root_6	0.44932777	64.73492103	0	0					0		0
J1	wbd	wbd	awbd	wbd	4	wbd_4	wbd_4_J1	wbd-4	lat_38	0.32010803	0.035172094	3.42E-04	0.038263664	1	root_6	root_6	0.71816874	25.19540672	0	0					0		0
J1	wbd	wbd	awbd	wbd	4	wbd_4	wbd_4_J1	wbd-4	lat_39	0.47893253	0.042000774	3.26E-04	0.031218126	1	root_6	root_6	0.5719926	48.81954207	0	0					0		0
J1	wbg	wbg	wbg	awbg	1	wbg_1	wbg_1_J1	wbg-1	lat_3	0.5414175	0.027697815	1.40E-04	0.018569436	1	root_1	root_1	11.546489	18.2073992	0	0					0		0
J1	wbg	wbg	wbg	awbg	1	wbg_1	wbg_1_J1	wbg-1	lat_4	0.034598086	0.003699814	3.24E-05	0.031250145	1	root_1	root_1	11.684031	130.6948228	0	0					0		0
J1	wbg	wbg	wbg	awbg	1	wbg_1	wbg_1_J1	wbg-1	lat_5	0.04955457	0.003803245	3.42E-05	0.03314968	1	root_1	root_1	10.394565	100.1460778	0	0					0		0
J1	wbg	wbg	wbg	awbg	1	wbg_1	wbg_1_J1	wbg-1	lat_6	0.020602938	0.001229754	9.49E-06	0.02800936	1	root_1	root_1	9.041347	64.20483005	0	0					0		0
J1	wbg	wbg	wbg	awbg	1	wbg_1	wbg_1_J1	wbg-1	lat_7	0.098312564	0.006280344	4.75E-05	0.024963308	1	root_1	root_1	8.755637	169.4103704	0	0					0		0
J1	wbg	wbg	wbg	awbg	1	wbg_1	wbg_1_J1	wbg-1	lat_8	0.03931932	0.002186543	1.29E-05	0.024609081	1	root_1	root_1	9.845647	96.72983571	0	0					0		0
J1	wbg	wbg	wbg	awbg	1	wbg_1	wbg_1_J1	wbg-1	lat_9	0.07228526	0.003659442	2.96E-05	0.03279994	1	root_1	root_1	7.7087984	75.66710325	0	0					0		0
J1	wbg	wbg	wbg	awbg	1	wbg_1	wbg_1_J1	wbg-1	lat_10	0.06749817	0.003453249	2.87E-05	0.029041696	1	root_1	root_1	7.1928086	85.03030905	0	0					0		0
J1	wbg	wbg	wbg	awbg	1	wbg_1	wbg_1_J1	wbg-1	lat_11	0.41293445	0.037432384	3.15E-04	0.027969748	1	root_1	root_1	4.680399	19.7041566	0	0					0		0
J1	wbg	wbg	wbg	awbg	1	wbg_1	wbg_1_J1	wbg-1	lat_12	0.18979354	0.02140282	2.18E-04	0.03580193	1	root_1	root_1	4.8447394	40.27645757	0	0					0		0
J1	wbg	wbg	wbg	awbg	1	wbg_1	wbg_1_J1	wbg-1	lat_13	0.76441926	0.07651836	6.77E-04	0.033771034	1	root_1	root_1	3.9040036	27.3520048	0	0					0		0
J1	wbg	wbg	wbg	awbg	1	wbg_1	wbg_1_J1	wbg-1	lat_14	0.32206556	0.044510193	4.47E-04	0.038258906	1	root_1	root_1	6.7454348	28.72069957	0	0					0		0
J1	wbg	wbg	wbg	awbg	1	wbg_1	wbg_1_J1	wbg-1	lat_15	0.245836	0.021566078	1.68E-04	0.031413466	1	root_1	root_1	6.4845824	40.25380184	0	0					0		0
J1	wbg	wbg	wbg	awbg	1	wbg_1	wbg_1_J1	wbg-1	lat_16	0.37341982	0.035447378	2.64E-04	0.030376274	1	root_1	root_1	6.2394624	20.34451416	0	0					0		0
J1	wbg	wbg	wbg	awbg	1	wbg_1	wbg_1_J1	wbg-1	lat_17	0.5139131	0.0402065	2.65E-04	0.026499024	1	root_1	root_1	6.1986666	14.35552767	0	0					0		0
J1	wbg	wbg	wbg	awbg	1	wbg_1	wbg_1_J1	wbg-1	lat_18	0.39478186	0.03167247	2.03E-04	0.026030917	1	root_1	root_1	5.875415	50.96337453	0	0					0		0
J1	wbg	wbg	wbg	awbg	1	wbg_1	wbg_1_J1	wbg-1	lat_19	0.20172743	0.020031177	1.49E-04	0.030214524	1	root_1	root_1	5.6992755	39.28656167	0	0					0		0
J1	wbg	wbg	wbg	awbg	1	wbg_1	wbg_1_J1	wbg-1	lat_20	0.7482833	0.058911264	3.65E-04	0.025026962	1	root_1	root_1	5.463308	47.78814253	0	0					0		0
J1	wbg	wbg	wbg	awbg	1	wbg_1	wbg_1_J1	wbg-1	lat_21	0.22237955	0.021567287	1.79E-04	0.03537379	1	root_1	root_1	5.3612933	40.08259631	0	0					0		0
J1	wbg	wbg	wbg	awbg	1	wbg_1	wbg_1_J1	wbg-1	lat_22	0.5972776	0.06414604	5.69E-04	0.03538693	1	root_1	root_1	5.3089705	35.01185363	0	0					0		0
J1	wbg	wbg	wbg	awbg	1	wbg_1	wbg_1_J1	wbg-1	lat_23	1.1078315	0.13698064	0.001422584	0.039036218	1	root_1	root_1	4.496556	51.5100458	0	0					0		0
J1	wbg	wbg	wbg	awbg	1	wbg_1	wbg_1_J1	wbg-1	lat_24	0.73123235	0.08430816	8.36E-04	0.037269514	1	root_1	root_1	4.2145305	44.60538366	0	0					0		0
J1	wbg	wbg	wbg	awbg	1	wbg_1	wbg_1_J1	wbg-1	lat_25	0.98544616	0.11062473	0.001045989	0.03642232	1	root_1	root_1	3.8549542	60.33751547	0	0					0		0
J1	wbg	wbg	wbg	awbg	1	wbg_1	wbg_1_J1	wbg-1	lat_26	1.3184569	0.1399467	0.001264989	0.035116624	1	root_1	root_1	3.8812737	22.17588254	0	0					0		0
J1	wbg	wbg	wbg	awbg	1	wbg_1	wbg_1_J1	wbg-1	lat_27	0.5602197	0.051064942	4.58E-04	0.03660557	1	root_1	root_1	3.576048	7.120294625	0	0					0		0
J1	wbg	wbg	wbg	awbg	1	wbg_1	wbg_1_J1	wbg-1	lat_28	1.1690439	0.1559347	0.001745772	0.0418495	1	root_1	root_1	3.7460809	46.211448	0	0					0		0
J1	wbg	wbg	wbg	awbg	1	wbg_1	wbg_1_J1	wbg-1	lat_29	0.8262907	0.092748076	8.92E-04	0.037968773	1	root_1	root_1	3.587787	32.5616906	0	0					0		0
J1	wbg	wbg	wbg	awbg	1	wbg_1	wbg_1_J1	wbg-1	lat_30	0.5829949	0.07364692	7.48E-04	0.03936085	1	root_1	root_1	3.4292314	55.95426206	0	0					0		0
J1	wbg	wbg	wbg	awbg	1	wbg_1	wbg_1_J1	wbg-1	lat_31	0.75072515	0.08484023	8.57E-04	0.03851801	1	root_1	root_1	3.0861447	23.04820698	0	0					0		0
J1	wbg	wbg	wbg	awbg	1	wbg_1	wbg_1_J1	wbg-1	lat_32	1.0794427	0.10896552	9.52E-04	0.030372217	1	root_1	root_1	3.2294571	179.7470694	0	0					0		0
J1	wbg	wbg	wbg	awbg	1	wbg_1	wbg_1_J1	wbg-1	lat_33	0.9802348	0.0778373	4.87E-04	0.025252674	1	root_1	root_1	2.7183921	169.3674632	0	0					0		0
J1	wbg	wbg	wbg	awbg	1	wbg_1	wbg_1_J1	wbg-1	lat_34	0.8269486	0.07963289	6.95E-04	0.033500027	1	root_1	root_1	2.763677	33.33229304	0	0					0		0
J1	wbg	wbg	wbg	awbg	1	wbg_1	wbg_1_J1	wbg-1	lat_35	0.5546837	0.07114918	7.53E-04	0.038536247	1	root_1	root_1	2.4860518	30.50363166	0	0					0		0
J1	wbg	wbg	wbg	awbg	1	wbg_1	wbg_1_J1	wbg-1	lat_36	2.9607842	0.3097053	0.002694179	0.033055793	1	root_1	root_1	2.2997198	48.66287119	0	0					0		0
J1	wbg	wbg	wbg	awbg	1	wbg_1	wbg_1_J1	wbg-1	lat_37	1.5433913	0.2098142	0.002383459	0.04404387	1	root_1	root_1	2.4066608	45.26051491	0	0					0		0
J1	wbg	wbg	wbg	awbg	1	wbg_1	wbg_1_J1	wbg-1	lat_38	1.3937016	0.16737413	0.001735039	0.03741293	1	root_1	root_1	2.1106384	48.75194711	0	0					0		0
J1	wbg	wbg	wbg	awbg	1	wbg_1	wbg_1_J1	wbg-1	lat_40	0.065805	0.003223514	2.64E-05	0.027066339	1	root_5	root_5	9.5648	119.1114777	0	0					0		0
J1	wbg	wbg	wbg	awbg	1	wbg_1	wbg_1_J1	wbg-1	lat_41	0.02924112	8.24E-04	3.26E-06	0.015624625	1	root_5	root_5	9.125819	79.92735178	0	0					0		0
J1	wbg	wbg	wbg	awbg	1	wbg_1	wbg_1_J1	wbg-1	lat_42	0.039785396	0.002142688	1.54E-05	0.023861064	1	root_5	root_5	8.526872	77.92106567	0	0					0		0
J1	wbg	wbg	wbg	awbg	1	wbg_1	wbg_1_J1	wbg-1	lat_43	0.054569192	0.001562491	1.04E-05	0.024362262	1	root_5	root_5	8.047513	85.81261843	0	0					0		0
J1	wbg	wbg	wbg	awbg	1	wbg_1	wbg_1_J1	wbg-1	lat_44	0.04818129	0.002210317	1.27E-05	0.020832565	1	root_5	root_5	7.601478	125.4541826	0	0					0		0
J1	wbg	wbg	wbg	awbg	1	wbg_1	wbg_1_J1	wbg-1	lat_45	0.0481725	0.002208763	1.03E-05	0.017690403	1	root_5	root_5	7.2245708	98.13124026	0	0					0		0
J1	wbg	wbg	wbg	awbg	1	wbg_1	wbg_1_J1	wbg-1	lat_46	0.17401254	0.017289706	1.89E-04	0.033448547	1	root_5	root_5	5.841829	139.6723552	0	0					0		0
J1	wbg	wbg	wbg	awbg	1	wbg_1	wbg_1_J1	wbg-1	lat_47	1.1562687	0.11305492	9.80E-04	0.030578151	1	root_5	root_5	4.9876285	47.87110201	0	0					0		0
J1	wbg	wbg	wbg	awbg	1	wbg_1	wbg_1_J1	wbg-1	lat_48	0.23105116	0.01672952	1.60E-04	0.03553571	1	root_5	root_5	5.5173435	19.00370021	0	0					0		0
J1	wbg	wbg	wbg	awbg	1	wbg_1	wbg_1_J1	wbg-1	lat_49	0.946709	0.092756055	9.87E-04	0.0312478	1	root_5	root_5	4.692778	114.0321734	0	0					0		0
J1	wbg	wbg	wbg	awbg	1	wbg_1	wbg_1_J1	wbg-1	lat_50	0.6949207	0.055871103	4.03E-04	0.026449695	1	root_5	root_5	5.273738	51.89758048	0	0					0		0
J1	wbg	wbg	wbg	awbg	1	wbg_1	wbg_1_J1	wbg-1	lat_51	0.20400588	0.017077452	2.09E-04	0.038959518	1	root_5	root_5	3.8672616	30.47043353	0	0					0		0
J1	wbg	wbg	wbg	awbg	1	wbg_1	wbg_1_J1	wbg-1	lat_52	0.7632499	0.081375964	8.56E-04	0.039611336	1	root_5	root_5	3.7438583	72.18609051	0	0					0		0
J1	wbg	wbg	wbg	awbg	1	wbg_1	wbg_1_J1	wbg-1	lat_53	0.13710009	0.005260134	3.03E-05	0.025973622	1	root_2	root_2	5.299742	48.39503216	0	0					0		0
J1	wbg	wbg	wbg	awbg	1	wbg_1	wbg_1_J1	wbg-1	lat_54	0.37661427	0.030839073	2.29E-04	0.027632987	1	root_2	root_2	4.770015	48.38195917	0	0					0		0
J1	wbg	wbg	wbg	awbg	1	wbg_1	wbg_1_J1	wbg-1	lat_55	0.41435072	0.030683028	2.03E-04	0.02859695	1	root_2	root_2	4.1793604	48.78858766	0	0					0		0
J1	wbg	wbg	wbg	awbg	1	wbg_1	wbg_1_J1	wbg-1	lat_56	0.9777549	0.09162998	7.30E-04	0.03094971	1	root_2	root_2	3.8298955	35.42696179	0	0					0		0
J1	wbg	wbg	wbg	awbg	1	wbg_1	wbg_1_J1	wbg-1	lat_57	0.92753285	0.09461088	8.05E-04	0.032744896	1	root_2	root_2	3.6766126	48.20952422	0	0					0		0
J1	wbg	wbg	wbg	awbg	1	wbg_1	wbg_1_J1	wbg-1	lat_58	0.2285341	0.01483709	9.91E-05	0.02387424	1	root_2	root_2	4.0530505	60.7616224	0	0					0		0
J1	wbg	wbg	wbg	awbg	1	wbg_1	wbg_1_J1	wbg-1	lat_59	1.3179798	0.12501474	9.88E-04	0.030506426	1	root_2	root_2	3.1143112	37.81116226	0	0					0		0
J1	wbg	wbg	wbg	awbg	1	wbg_1	wbg_1_J1	wbg-1	lat_60	0.86207885	0.082150266	7.13E-04	0.033201676	1	root_2	root_2	2.9696853	11.41820482	0	0					0		0
J1	wbg	wbg	wbg	awbg	1	wbg_1	wbg_1_J1	wbg-1	lat_61	0.722756	0.06775781	5.24E-04	0.030331776	1	root_2	root_2	1.7320675	37.81225509	0	0					0		0
J1	wbg	wbg	wbg	awbg	1	wbg_1	wbg_1_J1	wbg-1	lat_62	0.93272907	0.10228231	0.001004548	0.036078695	1	root_2	root_2	1.3755785	52.69496409	0	0					0		0
J1	wbg	wbg	wbg	awbg	1	wbg_1	wbg_1_J1	wbg-1	lat_63	0.6314403	0.063831255	5.56E-04	0.03106663	1	root_2	root_2	2.5133474	43.34334228	0	0					0		0
J1	wbg	wbg	wbg	awbg	1	wbg_1	wbg_1_J1	wbg-1	lat_64	1.1031027	0.11364518	9.80E-04	0.03476055	1	root_2	root_2	2.2660177	52.8131127	0	0					0		0
J1	wbg	wbg	wbg	awbg	1	wbg_1	wbg_1_J1	wbg-1	lat_65	1.1694497	0.1474948	0.001540079	0.038525976	1	root_2	root_2	2.0465264	46.07200286	0	0					0		0
J1	wbg	wbg	wbg	awbg	1	wbg_1	wbg_1_J1	wbg-1	lat_66	1.1387104	0.13436972	0.001359284	0.03946143	1	root_2	root_2	0.9916437	37.16353739	0	0					0		0
J1	wbg	wbg	wbg	awbg	1	wbg_1	wbg_1_J1	wbg-1	lat_67	1.0019144	0.109425806	0.001017626	0.03632759	1	root_2	root_2	0.7790829	48.56373783	0	0					0		0
J1	wbg	wbg	wbg	awbg	1	wbg_1	wbg_1_J1	wbg-1	lat_68	1.4213864	0.14101358	0.001121237	0.031912684	1	root_2	root_2	0.7427411	54.36558738	0	0					0		0
J1	wbg	wbg	wbg	awbg	1	wbg_1	wbg_1_J1	wbg-1	lat_69	1.3514696	0.12796293	0.001075141	0.032061167	1	root_4	root_4	1.1463965	23.64155234	0	0					0		0
J1	wbg	wbg	wbg	awbg	1	wbg_1	wbg_1_J1	wbg-1	lat_70	0.5300673	0.054752	5.95E-04	0.03886176	1	root_4	root_4	1.4476689	28.98991831	0	0					0		0
J1	wbg	wbg	wbg	awbg	1	wbg_1	wbg_1_J1	wbg-1	lat_71	1.1501777	0.14853811	0.00196081	0.04283526	1	root_4	root_4	1.2708213	105.4302263	0	0					0		0
J1	wbg	wbg	wbg	awbg	1	wbg_1	wbg_1_J1	wbg-1	lat_72	0.67844933	0.07514143	7.16E-04	0.036367547	1	root_4	root_4	1.5664591	66.96842704	0	0					0		0
J1	wbg	wbg	wbg	awbg	1	wbg_1	wbg_1_J1	wbg-1	lat_73	0.116586044	0.005657002	4.27E-05	0.02780326	1	root_4	root_4	2.3943238	41.79522868	0	0					0		0
J1	wbg	wbg	wbg	awbg	1	wbg_1	wbg_1_J1	wbg-1	lat_74	0.38547578	0.024816638	1.54E-04	0.024813844	1	root_4	root_4	1.9792904	28.17988519	0	0					0		0
J1	wbg	wbg	wbg	awbg	1	wbg_1	wbg_1_J1	wbg-1	lat_75	0.13219526	0.00893868	7.11E-05	0.026144266	1	root_4	root_4	2.2499306	68.33272317	0	0					0		0
J1	wbg	wbg	wbg	awbg	1	wbg_1	wbg_1_J1	wbg-1	lat_76	0.04280153	0	0	0.025000298	1	root_4	root_4	2.2196805	119.9314146	0	0					0		0
J1	wbg	wbg	wbg	awbg	1	wbg_1	wbg_1_J1	wbg-1	lat_77	0.039841972	0	0	0.02812413	1	root_4	root_4	2.4703543	126.109348	0	0					0		0
J1	wbg	wbg	wbg	awbg	1	wbg_1	wbg_1_J1	wbg-1	lat_78	0.07004979	0.002098748	1.63E-05	0.022916317	1	root_4	root_4	2.6925418	169.3152669	0	0					0		0
J1	wbg	wbg	wbg	awbg	1	wbg_1	wbg_1_J1	wbg-1	lat_79	0.031235764	0	0	0.03125104	1	root_4	root_4	3.1391907	115.5703115	0	0					0		0
J1	wbg	wbg	wbg	awbg	1	wbg_1	wbg_1_J1	wbg-1	lat_80	0.039537463	0	0	0.03708202	1	root_4	root_4	3.9446855	104.7284653	0	0					0		0
J1	wbg	wbg	wbg	awbg	1	wbg_1	wbg_1_J1	wbg-1	lat_81	0.030368844	0	0	0.028125664	1	root_4	root_4	4.8631635	89.65914874	0	0					0		0
J1	wbg	wbg	wbg	awbg	1	wbg_1	wbg_1_J1	wbg-1	lat_82	0.039048437	0	0	0.028124928	1	root_4	root_4	5.481287	107.5240959	0	0					0		0
J1	wbg	wbg	wbg	awbg	1	wbg_1	wbg_1_J1	wbg-1	lat_83	0.019207578	0	0	0.021876093	1	root_4	root_4	5.695706	117.2003498	0	0					0		0
J1	wbg	wbg	wbg	awbg	1	wbg_1	wbg_1_J1	wbg-1	lat_84	0.85688066	0.073823325	8.24E-04	0.03887427	1	root_4	root_4	1.3494102	103.025624	0	0					0		0
J1	wbg	wbg	wbg	awbg	1	wbg_1	wbg_1_J1	wbg-1	lat_85	1.4140024	0.16330187	0.001567825	0.0360018	1	root_3	root_3	1.133761	154.1320705	0	0					0		0
J1	wbg	wbg	wbg	awbg	1	wbg_1	wbg_1_J1	wbg-1	lat_86	1.0985883	0.097451136	7.34E-04	0.028027836	1	root_3	root_3	1.7139896	47.62207331	0	0					0		0
J1	wbg	wbg	wbg	awbg	1	wbg_1	wbg_1_J1	wbg-1	lat_87	1.408032	0.14829032	0.001341191	0.0329075	1	root_3	root_3	1.891013	25.63685209	0	0					0		0
J1	wbg	wbg	wbg	awbg	1	wbg_1	wbg_1_J1	wbg-1	lat_88	0.63878477	0.07086675	6.94E-04	0.03718917	1	root_3	root_3	2.2526138	8.662325943	0	0					0		0
J1	wbg	wbg	wbg	awbg	1	wbg_1	wbg_1_J1	wbg-1	lat_89	1.1022553	0.12769288	0.001262757	0.038959872	1	root_3	root_3	2.282677	62.46329573	0	0					0		0
J1	wbg	wbg	wbg	awbg	1	wbg_1	wbg_1_J1	wbg-1	lat_90	1.2675769	0.1618479	0.001725514	0.043011997	1	root_3	root_3	2.811449	49.02241918	0	0					0		0
J1	wbg	wbg	wbg	awbg	1	wbg_1	wbg_1_J1	wbg-1	lat_91	0.9536549	0.07305183	4.70E-04	0.025801439	1	root_3	root_3	3.0280282	45.00230644	0	0					0		0
J1	wbg	wbg	wbg	awbg	1	wbg_1	wbg_1_J1	wbg-1	lat_92	0.600233	0.056187868	4.69E-04	0.02935013	1	root_3	root_3	3.0771084	45.18690596	0	0					0		0
J1	wbg	wbg	wbg	awbg	1	wbg_1	wbg_1_J1	wbg-1	lat_93	0.33302394	0.022250911	1.39E-04	0.02428152	1	root_3	root_3	3.7210312	41.48118	0	0					0		0
J1	wbg	wbg	wbg	awbg	1	wbg_1	wbg_1_J1	wbg-1	lat_94	0.70902556	0.0793061	7.70E-04	0.035391867	1	root_3	root_3	3.7843754	80.92368514	0	0					0		0
J1	wbg	wbg	wbg	awbg	1	wbg_1	wbg_1_J1	wbg-1	lat_95	0.46313033	0.033399694	2.29E-04	0.028300336	1	root_3	root_3	4.0416074	30.20511142	0	0					0		0
J1	wbg	wbg	wbg	awbg	1	wbg_1	wbg_1_J1	wbg-1	lat_96	0.42373487	0.030328292	2.05E-04	0.02543812	1	root_3	root_3	4.4722056	21.24448038	0	0					0		0
J1	wbg	wbg	wbg	awbg	1	wbg_1	wbg_1_J1	wbg-1	lat_97	0.46633044	0.042492542	3.52E-04	0.031655204	1	root_3	root_3	4.6514544	43.67568221	0	0					0		0
J1	wbg	wbg	wbg	awbg	1	wbg_1	wbg_1_J1	wbg-1	lat_98	0.43761045	0.03467872	2.53E-04	0.02910918	1	root_3	root_3	2.0040681	174.6063412	0	0					0		0
J1	wbg	wbg	wbg	awbg	1	wbg_1	wbg_1_J1	wbg-1	lat_99	0.66099226	0.06320227	5.38E-04	0.03271405	1	root_3	root_3	3.288449	54.24453594	0	0					0		0
J1	wbg	wbg	wbg	awbg	1	wbg_1	wbg_1_J1	wbg-1	lat_100	0.9303829	0.07882277	6.53E-04	0.03274916	1	root_3	root_3	2.9749691	26.97424752	0	0					0		0
J1	wbg	wbg	wbg	awbg	1	wbg_1	wbg_1_J1	wbg-1	lat_101	0.36908498	0.03128873	2.31E-04	0.029129455	1	root_3	root_3	3.9929397	58.29476298	0	0					0		0
J1	wbg	wbg	wbg	awbg	1	wbg_1	wbg_1_J1	wbg-1	lat_102	0.172123	0.007299625	3.49E-05	0.019538054	1	root_3	root_3	5.2656016	54.77500258	0	0					0		0
J1	wbg	wbg	wbg	awbg	1	wbg_1	wbg_1_J1	wbg-1	lat_103	0.27434143	0.016574146	1.08E-04	0.026163599	1	root_3	root_3	5.4553294	62.75717145	0	0					0		0
J1	wbg	wbg	wbg	awbg	1	wbg_1	wbg_1_J1	wbg-1	lat_104	0.19416605	0.009554947	5.63E-05	0.023290602	1	root_3	root_3	6.116307	62.89492271	0	0					0		0
J1	wbg	wbg	wbg	awbg	1	wbg_1	wbg_1_J1	wbg-1	lat_105	0.1243261	0.005113121	2.70E-05	0.01867473	1	root_3	root_3	6.619699	59.07854085	0	0					0		0
J1	wbg	wbg	wbg	awbg	1	wbg_1	wbg_1_J1	wbg-1	lat_106	0.07367929	0.002174258	1.90E-05	0.025000382	1	root_3	root_3	6.815198	171.4191154	0	0					0		0
J1	wbg	wbg	wbg	awbg	1	wbg_1	wbg_1_J1	wbg-1	lat_107	0.08746244	0.002657356	1.32E-05	0.017187422	1	root_3	root_3	6.9276857	70.27212807	0	0					0		0
J1	wbg	wbg	wbg	awbg	1	wbg_1	wbg_1_J1	wbg-1	lat_108	0.025336055	0	0	0.03226776	1	root_3	root_3	7.602801	27.5996316	0	0					0		0
J1	wbg	wbg	wbg	awbg	1	wbg_1	wbg_1_J1	wbg-1	lat_109	0.43879032	0.06011001	8.73E-04	0.046973187	1	root_3	root_3	2.5998137	29.12848236	0	0					0		0
J1	wbg	wbg	wbg	awbg	1	wbg_1	wbg_1_J1	wbg-1	lat_110	0.743601	0.05902777	4.28E-04	0.027033666	1	root_3	root_3	2.2884657	44.25204773	0	0					0		0
J1	wbg	wbg	wbg	awbg	1	wbg_1	wbg_1_J1	wbg-1	lat_111	1.0908645	0.15573092	0.002234694	0.045337617	1	root_3	root_3	1.2284198	16.55430559	0	0					0		0
J1	wbg	wbg	wbg	awbg	1	wbg_1	wbg_1_J1	wbg-1	lat_112	1.5120853	0.13691065	0.001311405	0.036051363	1	root_3	root_3	1.7368288	38.65422276	0	0					0		0
J1	wbg	wbg	wbg	awbg	1	wbg_1	wbg_1_J1	wbg-1	lat_113	0.3988821	0.058328692	8.74E-04	0.052362382	1	root_3	root_3	1.9808224	25.11485488	0	0					0		0
J1	wbg	wbg	wbg	awbg	1	wbg_1	wbg_1_J1	wbg-1	lat_114	2.9060209	0.42292452	0.005214321	0.048342247	1	root_5	root_5	3.5630605	41.62518429	0	0					0		0
J1	wbg	wbg	wbg	awbg	1	wbg_1	wbg_1_J1	wbg-1	lat_115	1.1925848	0.15627006	0.001700735	0.04257161	1	root_5	root_5	2.338011	38.06732851	0	0					0		0
J1	wbg	wbg	wbg	awbg	1	wbg_1	wbg_1_J1	wbg-1	lat_116	1.4018494	0.19538759	0.002273519	0.042706877	1	root_5	root_5	2.551857	46.11786758	0	0					0		0
J1	wbg	wbg	wbg	awbg	1	wbg_1	wbg_1_J1	wbg-1	lat_117	1.529004	0.18237606	0.001809531	0.03809058	1	root_5	root_5	2.4680297	49.87273675	0	0					0		0
J1	wbg	wbg	wbg	awbg	1	wbg_1	wbg_1_J1	wbg-1	lat_118	1.3078928	0.12865028	0.001062692	0.031357393	1	root_5	root_5	3.1577723	65.74506503	0	0					0		0
J1	wbg	wbg	wbg	awbg	1	wbg_1	wbg_1_J1	wbg-1	lat_119	1.0857567	0.11810336	0.001063637	0.034517225	1	root_5	root_5	3.3524785	61.13516545	0	0					0		0
J1	wbg	wbg	wbg	awbg	1	wbg_1	wbg_1_J1	wbg-1	lat_120	1.0707439	0.15015447	0.001742421	0.043267462	1	root_5	root_5	4.1502514	22.19497292	0	0					0		0
J1	wbg	wbg	wbg	awbg	1	wbg_1	wbg_1_J1	wbg-1	lat_121	1.8874003	0.2302162	0.002313958	0.039333884	1	root_5	root_5	4.518507	14.331009	0	0					0		0
J1	wbg	wbg	wbg	awbg	1	wbg_1	wbg_1_J1	wbg-1	lat_122	1.0336705	0.102729276	9.68E-04	0.030315518	1	root_5	root_5	4.571452	15.07847075	0	0					0		0
J1	wbg	wbg	wbg	awbg	1	wbg_1	wbg_1_J1	wbg-1	lat_123	0.7510893	0.08497035	0.001128743	0.035913732	1	root_5	root_5	5.081503	0.86728376	0	0					0		0
J1	wbg	wbg	wbg	awbg	1	wbg_1	wbg_1_J1	wbg-1	lat_124	1.0120726	0.0759977	5.26E-04	0.02712364	1	root_5	root_5	4.8820124	20.21487375	0	0					0		0
J1	wbg	wbg	wbg	awbg	1	wbg_1	wbg_1_J1	wbg-1	lat_125	0.86916685	0.06788412	4.90E-04	0.028283304	1	root_5	root_5	5.2208934	18.7501192	0	0					0		0
J1	wbg	wbg	wbg	awbg	1	wbg_1	wbg_1_J1	wbg-1	lat_126	0.3232839	0.023355978	1.47E-04	0.025607308	1	root_5	root_5	5.9211845	42.63278404	0	0					0		0
J1	wbg	wbg	wbg	awbg	1	wbg_1	wbg_1_J1	wbg-1	lat_127	0.13676643	0.008925169	6.00E-05	0.02820061	1	root_5	root_5	6.1365156	38.27326896	0	0					0		0
J1	wbg	wbg	wbg	awbg	1	wbg_1	wbg_1_J1	wbg-1	lat_128	0.43581793	0.03404981	2.43E-04	0.028836915	1	root_5	root_5	6.606084	38.36738213	0	0					0		0
J1	wbg	wbg	wbg	awbg	1	wbg_1	wbg_1_J1	wbg-1	lat_129	0.29535756	0.02249012	1.58E-04	0.02701891	1	root_5	root_5	6.696687	49.83416668	0	0					0		0
J1	wbg	wbg	wbg	awbg	1	wbg_1	wbg_1_J1	wbg-1	lat_130	0.92516005	0.09326941	8.19E-04	0.032725282	1	root_5	root_5	2.6863487	43.88863044	0	0					0		0
J1	wbg	wbg	wbg	awbg	2	wbg_2	wbg_2_J1	wbg-2	lat_1	0.66700095	0.05815046	5.06E-04	0.033868946	1	root_2	root_2	3.567791	45.24908118	0	0					0		0
J1	wbg	wbg	wbg	awbg	2	wbg_2	wbg_2_J1	wbg-2	lat_2	2.262795	0.26936892	0.002824834	0.04005238	1	root_2	root_2	1.5254059	20.23492719	0	0					0		0
J1	wbg	wbg	wbg	awbg	2	wbg_2	wbg_2_J1	wbg-2	lat_3	0.2115233	0.020077767	1.55E-04	0.030959545	1	root_2	root_2	5.291599	52.07101265	0	0					0		0
J1	wbg	wbg	wbg	awbg	2	wbg_2	wbg_2_J1	wbg-2	lat_4	0.2775622	0.023235353	1.66E-04	0.026997095	1	root_2	root_2	5.2427044	50.71987146	0	0					0		0
J1	wbg	wbg	wbg	awbg	2	wbg_2	wbg_2_J1	wbg-2	lat_5	0.47530538	0.04555539	4.00E-04	0.036555644	1	root_2	root_2	4.897048	37.50958209	0	0					0		0
J1	wbg	wbg	wbg	awbg	2	wbg_2	wbg_2_J1	wbg-2	lat_6	0.21173115	0.019818952	1.63E-04	0.030015359	1	root_2	root_2	4.5790095	50.11242175	0	0					0		0
J1	wbg	wbg	wbg	awbg	2	wbg_2	wbg_2_J1	wbg-2	lat_7	0.9928212	0.11855519	0.001282133	0.042794865	1	root_2	root_2	3.7525766	20.27310112	0	0					0		0
J1	wbg	wbg	wbg	awbg	2	wbg_2	wbg_2_J1	wbg-2	lat_8	1.2564249	0.16665955	0.001821911	0.04153963	1	root_2	root_2	3.4826417	39.44650763	0	0					0		0
J1	wbg	wbg	wbg	awbg	2	wbg_2	wbg_2_J1	wbg-2	lat_9	1.6883026	0.24296044	0.002879223	0.045920577	1	root_2	root_2	2.484254	37.50204156	0	0					0		0
J1	wbg	wbg	wbg	awbg	2	wbg_2	wbg_2_J1	wbg-2	lat_10	2.5169733	0.3360472	0.003660433	0.040420726	1	root_2	root_2	1.0712649	32.37937919	0	0					0		0
J1	wbg	wbg	wbg	awbg	2	wbg_2	wbg_2_J1	wbg-2	lat_11	2.236044	0.29122174	0.003167444	0.041897	1	root_2	root_2	1.2047771	83.99678532	0	0					0		0
J1	wbg	wbg	wbg	awbg	2	wbg_2	wbg_2_J1	wbg-2	lat_12	2.3065493	0.3002844	0.003232569	0.04088035	1	root_2	root_2	0.78181434	35.25012478	0	0					0		0
J1	wbg	wbg	wbg	awbg	2	wbg_2	wbg_2_J1	wbg-2	lat_13	0.020932136	0.004922438	3.90E-05	0.029556328	1	root_1	root_1	0.3550156	175.1412953	0	0					0		0
J1	wbg	wbg	wbg	awbg	2	wbg_2	wbg_2_J1	wbg-2	lat_14	0.1837713	0.01563193	1.19E-04	0.027156377	1	root_1	root_1	0.77202344	117.1229091	0	0					0		0
J1	wbg	wbg	wbg	awbg	2	wbg_2	wbg_2_J1	wbg-2	lat_15	0.637592	0.05090713	3.42E-04	0.026635388	1	root_1	root_1	0.10932205	68.33112491	0	0					0		0
J1	wbg	wbg	wbg	awbg	2	wbg_2	wbg_2_J1	wbg-2	lat_16	1.1651119	0.11793569	0.00109314	0.03458968	1	root_4	root_4	1.4931047	48.79293507	0	0					0		0
J1	wbg	wbg	wbg	awbg	2	wbg_2	wbg_2_J1	wbg-2	lat_17	0.038803264	0	0	0.04062488	1	root_4	root_4	5.199775	2.320959752	0	0					0		0
J1	wbg	wbg	wbg	awbg	2	wbg_2	wbg_2_J1	wbg-2	lat_18	0.069849476	0.004103736	4.34E-05	0.0339778	1	root_4	root_4	5.6533375	23.86773405	0	0					0		0
J1	wbg	wbg	wbg	awbg	2	wbg_2	wbg_2_J1	wbg-2	lat_19	0.04149438	0	0	0.03125025	1	root_4	root_4	5.6567297	70.09044504	0	0					0		0
J1	wbg	wbg	wbg	awbg	2	wbg_2	wbg_2_J1	wbg-2	lat_20	0.25401375	0.02166934	1.97E-04	0.034444544	1	root_4	root_4	5.2864127	41.73539623	1	0	lat_38	0.17976461	lat_38	0.17976461	3.93679476	0	0	0.707696375	0.707696375
J1	wbg	wbg	wbg	awbg	2	wbg_2	wbg_2_J1	wbg-2	lat_21	0.36930427	0.022790832	1.55E-04	0.026249325	1	root_4	root_4	4.6433268	16.02494202	0	0					0		0
J1	wbg	wbg	wbg	awbg	2	wbg_2	wbg_2_J1	wbg-2	lat_22	1.2332156	0.13786055	0.001354041	0.03657909	1	root_4	root_4	3.7066953	24.50404814	0	0					0		0
J1	wbg	wbg	wbg	awbg	2	wbg_2	wbg_2_J1	wbg-2	lat_23	0.33733723	0.033178594	2.99E-04	0.036614206	1	root_4	root_4	3.5506322	51.62290443	0	0					0		0
J1	wbg	wbg	wbg	awbg	2	wbg_2	wbg_2_J1	wbg-2	lat_24	1.2376779	0.15260077	0.001574193	0.040255606	1	root_4	root_4	2.1858697	43.67133821	0	0					0		0
J1	wbg	wbg	wbg	awbg	2	wbg_2	wbg_2_J1	wbg-2	lat_25	1.4129101	0.16983156	0.001692106	0.038270433	1	root_4	root_4	1.8492419	25.15744452	0	0					0		0
J1	wbg	wbg	wbg	awbg	2	wbg_2	wbg_2_J1	wbg-2	lat_26	1.3642472	0.12886965	0.001057793	0.029922364	1	root_4	root_4	1.4365866	36.16057192	0	0					0		0
J1	wbg	wbg	wbg	awbg	2	wbg_2	wbg_2_J1	wbg-2	lat_27	2.4866014	0.3439517	0.004256064	0.04438936	1	root_4	root_4	0.9248047	10.91890433	0	0					0		0
J1	wbg	wbg	wbg	awbg	2	wbg_2	wbg_2_J1	wbg-2	lat_28	1.3009404	0.18057334	0.002119654	0.04584838	1	root_4	root_4	1.063577	43.11036112	0	0					0		0
J1	wbg	wbg	wbg	awbg	2	wbg_2	wbg_2_J1	wbg-2	lat_29	1.3562697	0.17315696	0.00183784	0.041310634	1	root_4	root_4	0.45259237	48.09279629	0	0					0		0
J1	wbg	wbg	wbg	awbg	2	wbg_2	wbg_2_J1	wbg-2	lat_30	1.0768027	0.11459096	0.001079815	0.031543367	1	root_4	root_4	0.60481715	36.13880752	0	0					0		0
J1	wbg	wbg	wbg	awbg	2	wbg_2	wbg_2_J1	wbg-2	lat_31	3.1853492	0.35861593	0.003554343	0.03535109	1	root_4	root_4	1.3022206	20.95971954	0	0					0		0
J1	wbg	wbg	wbg	awbg	2	wbg_2	wbg_2_J1	wbg-2	lat_32	0.016289284	0	0	0.025968516	1	root_6	root_6	3.7232559	95.44905912	0	0					0		0
J1	wbg	wbg	wbg	awbg	2	wbg_2	wbg_2_J1	wbg-2	lat_33	1.0530117	0.093950786	6.95E-04	0.028819932	1	root_5	root_5	1.1288611	59.66314357	0	0					0		0
J1	wbg	wbg	wbg	awbg	2	wbg_2	wbg_2_J1	wbg-2	lat_34	0.20398636	0.016797448	1.36E-04	0.030103926	1	root_5	root_5	1.5385123	69.86653777	0	0					0		0
J1	wbg	wbg	wbg	awbg	2	wbg_2	wbg_2_J1	wbg-2	lat_35	0.13370104	0.007826561	7.32E-05	0.03535011	1	root_6	root_6	0.6262829	61.55315937	0	0					0		0
J1	wbg	wbg	wbg	awbg	2	wbg_2	wbg_2_J1	wbg-2	lat_36	1.2462429	0.13309883	0.001198139	0.0355878	1	root_4	root_4	3.7210698	27.80199132	0	0					0		0
J1	wbg	wbg	wbg	awbg	2	wbg_2	wbg_2_J1	wbg-2	lat_37	0.4076905	0.03387552	2.58E-04	0.028986854	1	root_4	root_4	3.3699758	56.14957132	0	0					0		0
J1	wbg	wbg	wbg	awbg	2	wbg_2	wbg_2_J1	wbg-2	lat_39	0.5226425	0.035530474	2.28E-04	0.027001036	1	root_4	root_4	3.0110948	22.76275971	0	0					0		0
J1	wbg	wbg	wbg	awbg	2	wbg_2	wbg_2_J1	wbg-2	lat_40	1.6604141	0.18130155	0.001653943	0.03500806	1	root_4	root_4	1.8080395	59.24761535	0	0					0		0
J1	wbg	wbg	wbg	awbg	2	wbg_2	wbg_2_J1	wbg-2	lat_41	0.9471151	0.08139	6.32E-04	0.030067444	1	root_4	root_4	2.8571007	32.20427363	0	0					0		0
J1	wbg	wbg	wbg	awbg	2	wbg_2	wbg_2_J1	wbg-2	lat_42	1.5150298	0.14306782	0.001137041	0.031221855	1	root_4	root_4	2.6510684	50.37806147	0	0					0		0
J1	wbg	wbg	wbg	awbg	2	wbg_2	wbg_2_J1	wbg-2	lat_43	1.4006647	0.13278547	0.001060748	0.032396432	1	root_4	root_4	2.262925	59.10752817	0	0					0		0
J1	wbg	wbg	wbg	awbg	2	wbg_2	wbg_2_J1	wbg-2	lat_44	1.5425214	0.13711934	0.001158644	0.03157475	1	root_4	root_4	2.0774105	30.07774888	0	0					0		0
J1	wbg	wbg	wbg	awbg	2	wbg_2	wbg_2_J1	wbg-2	lat_45	4.224542	0.60412735	0.007179018	0.045140434	1	root_3	root_3	1.1023468	28.06573907	0	0					0		0
J1	wbg	wbg	wbg	awbg	2	wbg_2	wbg_2_J1	wbg-2	lat_46	1.4040636	0.1930549	0.00219753	0.042607162	1	root_3	root_3	1.2455777	30.21352279	0	0					0		0
J1	wbg	wbg	wbg	awbg	2	wbg_2	wbg_2_J1	wbg-2	lat_47	3.0409353	0.41074046	0.004558437	0.042916294	1	root_3	root_3	1.05807	33.6672421	0	0					0		0
J1	wbg	wbg	wbg	awbg	3	wbg_3	wbg_3_J1	wbg-3	lat_1	0.023708737	4.54E-04	2.69E-06	0.021167142	1	root_1	root_1	5.334871	12.19489295	0	0					0		0
J1	wbg	wbg	wbg	awbg	3	wbg_3	wbg_3_J1	wbg-3	lat_2	0.005859179	3.14E-04	6.64E-07	0.008466667	1	root_1	root_1	5.447631	152.8207835	0	0					0		0
J1	wbg	wbg	wbg	awbg	3	wbg_3	wbg_3_J1	wbg-3	lat_3	0.033476304	0.00145326	9.82E-06	0.02451961	1	root_1	root_1	4.9433365	108.9750808	0	0					0		0
J1	wbg	wbg	wbg	awbg	3	wbg_3	wbg_3_J1	wbg-3	lat_4	0.024415333	6.40E-04	4.23E-06	0.023283836	1	root_1	root_1	4.7598677	128.495256	0	0					0		0
J1	wbg	wbg	wbg	awbg	3	wbg_3	wbg_3_J1	wbg-3	lat_5	0.04562739	0.003106945	2.99E-05	0.032484796	1	root_1	root_1	4.283097	5.706240561	0	0					0		0
J1	wbg	wbg	wbg	awbg	3	wbg_3	wbg_3_J1	wbg-3	lat_6	0.036113825	9.71E-04	5.73E-06	0.01965046	1	root_1	root_1	4.0695643	0.425247578	0	0					0		0
J1	wbg	wbg	wbg	awbg	3	wbg_3	wbg_3_J1	wbg-3	lat_7	0.13133709	0.007477588	4.69E-05	0.021996439	1	root_1	root_1	3.559509	32.48989849	0	0					0		0
J1	wbg	wbg	wbg	awbg	3	wbg_3	wbg_3_J1	wbg-3	lat_8	0.044421226	0.001500776	8.74E-06	0.019623717	1	root_1	root_1	3.4292545	0.534066152	0	0					0		0
J1	wbg	wbg	wbg	awbg	3	wbg_3	wbg_3_J1	wbg-3	lat_9	0.062931165	0.004544601	3.04E-05	0.02497296	1	root_1	root_1	3.3452494	107.2073186	0	0					0		0
J1	wbg	wbg	wbg	awbg	3	wbg_3	wbg_3_J1	wbg-3	lat_10	0.035978597	8.49E-04	2.84E-06	0.013004932	1	root_1	root_1	2.9735649	105.0952602	0	0					0		0
J1	wbg	wbg	wbg	awbg	3	wbg_3	wbg_3_J1	wbg-3	lat_11	0.025337366	6.54E-04	2.95E-06	0.016693491	1	root_1	root_1	2.898423	83.769743	0	0					0		0
J1	wbg	wbg	wbg	awbg	3	wbg_3	wbg_3_J1	wbg-3	lat_12	0.067387104	0.003768665	3.19E-05	0.03315954	1	root_1	root_1	2.784678	62.75396126	0	0					0		0
J1	wbg	wbg	wbg	awbg	3	wbg_3	wbg_3_J1	wbg-3	lat_13	0.08292322	0.004389491	2.50E-05	0.019869236	1	root_1	root_1	1.0732138	66.11628581	0	0					0		0
J1	wbg	wbg	wbg	awbg	3	wbg_3	wbg_3_J1	wbg-3	lat_14	0.091786884	0.006007847	3.21E-05	0.021902721	1	root_1	root_1	3.1380332	64.27407451	0	0					0		0
J1	wbg	wbg	wbg	awbg	3	wbg_3	wbg_3_J1	wbg-3	lat_15	0.07560513	0.006560141	4.98E-05	0.03104507	1	root_1	root_1	2.5579333	22.93623969	0	0					0		0
J1	wbg	wbg	wbg	awbg	3	wbg_3	wbg_3_J1	wbg-3	lat_16	0.13638356	0.00875427	4.65E-05	0.02155295	1	root_1	root_1	2.3057196	58.80646709	0	0					0		0
J1	wbg	wbg	wbg	awbg	3	wbg_3	wbg_3_J1	wbg-3	lat_17	0.24107736	0.017992964	1.16E-04	0.023786863	1	root_1	root_1	2.0873034	42.72878918	0	0					0		0
J1	wbg	wbg	wbg	awbg	3	wbg_3	wbg_3_J1	wbg-3	lat_18	0.20256607	0.01472328	8.84E-05	0.023188848	1	root_1	root_1	1.985733	54.83581858	0	0					0		0
J1	wbg	wbg	wbg	awbg	3	wbg_3	wbg_3_J1	wbg-3	lat_19	0.5231996	0.030541128	1.54E-04	0.018222554	1	root_1	root_1	1.8315574	40.6353362	0	0					0		0
J1	wbg	wbg	wbg	awbg	3	wbg_3	wbg_3_J1	wbg-3	lat_20	0.46154305	0.031167457	1.71E-04	0.021448957	1	root_1	root_1	1.7183063	27.79130207	0	0					0		0
J1	wbg	wbg	wbg	awbg	3	wbg_3	wbg_3_J1	wbg-3	lat_21	0.14769001	0.011045584	6.95E-05	0.024552383	1	root_1	root_1	1.6150275	26.80898427	0	0					0		0
J1	wbg	wbg	wbg	awbg	3	wbg_3	wbg_3_J1	wbg-3	lat_22	0.35597768	0.026057994	1.70E-04	0.023686208	1	root_1	root_1	1.3371551	38.57606149	0	0					0		0
J1	wbg	wbg	wbg	awbg	3	wbg_3	wbg_3_J1	wbg-3	lat_23	0.22363994	0.015111155	8.08E-05	0.019954322	1	root_1	root_1	1.4277374	46.92222481	0	0					0		0
J1	wbg	wbg	wbg	awbg	3	wbg_3	wbg_3_J1	wbg-3	lat_24	0.21857424	0.010499638	4.59E-05	0.017805073	1	root_1	root_1	1.2839049	67.0542347	0	0					0		0
J1	wbg	wbg	wbg	awbg	3	wbg_3	wbg_3_J1	wbg-3	lat_25	0.10529427	0.004039587	1.84E-05	0.01901307	1	root_1	root_1	1.0724483	43.23785684	0	0					0		0
J1	wbg	wbg	wbg	awbg	3	wbg_3	wbg_3_J1	wbg-3	lat_26	0.015676178	1.57E-04	6.19E-07	0.014817022	1	root_2	root_2	5.280975	175.4817119	0	0					0		0
J1	wbg	wbg	wbg	awbg	3	wbg_3	wbg_3_J1	wbg-3	lat_27	0.021656366	6.41E-04	2.94E-06	0.01693371	1	root_2	root_2	4.9366417	47.97744122	0	0					0		0
J1	wbg	wbg	wbg	awbg	3	wbg_3	wbg_3_J1	wbg-3	lat_28	0.020755272	4.69E-04	2.46E-06	0.019050395	1	root_2	root_2	4.6390243	159.617778	0	0					0		0
J1	wbg	wbg	wbg	awbg	3	wbg_3	wbg_3_J1	wbg-3	lat_29	0.02171916	7.87E-04	4.13E-06	0.019049574	1	root_2	root_2	4.0459414	164.4379791	0	0					0		0
J1	wbg	wbg	wbg	awbg	3	wbg_3	wbg_3_J1	wbg-3	lat_30	0.013126165	5.02E-04	1.85E-06	0.014042153	1	root_2	root_2	4.076322	161.8748686	0	0					0		0
J1	wbg	wbg	wbg	awbg	3	wbg_3	wbg_3_J1	wbg-3	lat_31	0.01877168	6.93E-04	4.07E-06	0.021003677	1	root_2	root_2	3.2991812	60.59340167	0	0					0		0
J1	wbg	wbg	wbg	awbg	3	wbg_3	wbg_3_J1	wbg-3	lat_32	0.08654961	0.004388137	2.70E-05	0.023159195	1	root_2	root_2	2.5189137	48.4054482	0	0					0		0
J1	wbg	wbg	wbg	awbg	3	wbg_3	wbg_3_J1	wbg-3	lat_33	0.04871716	0.002568668	1.83E-05	0.024962785	1	root_2	root_2	2.3927426	44.82619001	0	0					0		0
J1	wbg	wbg	wbg	awbg	3	wbg_3	wbg_3_J1	wbg-3	lat_34	0.021781858	4.88E-04	3.23E-06	0.023283836	1	root_2	root_2	1.6938348	38.17945289	0	0					0		0
J1	wbg	wbg	wbg	awbg	3	wbg_3	wbg_3_J1	wbg-3	lat_35	0.05816609	0.0023128	1.80E-05	0.026945367	1	root_2	root_2	1.5194848	8.635906771	0	0					0		0
J1	wbg	wbg	wbg	awbg	3	wbg_3	wbg_3_J1	wbg-3	lat_36	0.1413632	0.007714254	4.41E-05	0.025350705	1	root_2	root_2	1.0524123	47.21654449	0	0					0		0
J1	wbg	wbg	wbg	awbg	3	wbg_3	wbg_3_J1	wbg-3	lat_37	0.072538964	0.003689325	2.85E-05	0.026394034	1	root_2	root_2	0.665853	15.07902912	0	0					0		0
J1	wbg	wbg	wbg	awbg	3	wbg_3	wbg_3_J1	wbg-3	lat_38	0.10647616	0.006045121	3.23E-05	0.022215173	1	root_2	root_2	3.2113688	49.26989743	0	0					0		0
J1	wbg	wbg	wbg	awbg	3	wbg_3	wbg_3_J1	wbg-3	lat_39	0.08988266	0.004804473	1.98E-05	0.016703758	1	root_2	root_2	2.880591	57.81807042	0	0					0		0
J1	wbg	wbg	wbg	awbg	3	wbg_3	wbg_3_J1	wbg-3	lat_40	0.09568112	0.005694056	3.27E-05	0.022874318	1	root_3	root_3	4.567054	30.70317564	0	0					0		0
J1	wbg	wbg	wbg	awbg	3	wbg_3	wbg_3_J1	wbg-3	lat_41	0.14102621	0.006398729	6.08E-05	0.035983913	1	root_3	root_3	3.652389	9.287472667	0	0					0		0
J1	wbg	wbg	wbg	awbg	3	wbg_3	wbg_3_J1	wbg-3	lat_42	0.068349645	0.004004529	3.36E-05	0.027437316	1	root_3	root_3	4.1398635	66.7468557	0	0					0		0
J1	wbg	wbg	wbg	awbg	3	wbg_3	wbg_3_J1	wbg-3	lat_43	0.029739542	0.002503765	1.87E-05	0.027015977	1	root_3	root_3	3.472079	12.7618328	0	0					0		0
J1	wbg	wbg	wbg	awbg	3	wbg_3	wbg_3_J1	wbg-3	lat_44	0.059716545	0.00394009	3.67E-05	0.030274024	1	root_3	root_3	2.5818734	29.64485149	0	0					0		0
J1	wbg	wbg	wbg	awbg	3	wbg_3	wbg_3_J1	wbg-3	lat_45	0.52584064	0.033786014	2.08E-04	0.022114465	1	root_3	root_3	1.0557548	31.89138267	0	0					0		0
J1	wbg	wbg	wbg	awbg	3	wbg_3	wbg_3_J1	wbg-3	lat_46	0.067702584	0.002372238	1.83E-05	0.026985917	1	root_6	root_6	1.747882	5.935092879	0	0					0		0
J1	wbg	wbg	wbg	awbg	3	wbg_3	wbg_3_J1	wbg-3	lat_47	0.024542473	0	0	0.019050324	1	root_6	root_6	2.2961802	64.9122464	0	0					0		0
J1	wbg	wbg	wbg	awbg	3	wbg_3	wbg_3_J1	wbg-3	lat_48	0.30253652	0.01849878	1.00E-04	0.021503894	1	root_6	root_6	2.4872644	56.05970993	0	0					0		0
J1	wbg	wbg	wbg	awbg	3	wbg_3	wbg_3_J1	wbg-3	lat_49	0.3380955	0.019400949	1.07E-04	0.022648323	1	root_6	root_6	2.7273955	45.21827702	0	0					0		0
J1	wbg	wbg	wbg	awbg	3	wbg_3	wbg_3_J1	wbg-3	lat_50	0.14546202	0.008151399	5.20E-05	0.025924968	1	root_6	root_6	2.917689	30.27109104	0	0					0		0
J1	wbg	wbg	wbg	awbg	3	wbg_3	wbg_3_J1	wbg-3	lat_51	0.076714076	0.004270478	3.27E-05	0.02187284	1	root_6	root_6	3.1394618	51.08621548	0	0					0		0
J1	wbg	wbg	wbg	awbg	3	wbg_3	wbg_3_J1	wbg-3	lat_52	0.057013344	0.001407625	1.35E-05	0.02673675	1	root_6	root_6	3.5543602	8.788179009	0	0					0		0
J1	wbg	wbg	wbg	awbg	3	wbg_3	wbg_3_J1	wbg-3	lat_53	0.0258597	0	0	0.023283323	1	root_6	root_6	3.7435102	96.32338481	0	0					0		0
J1	wbg	wbg	wbg	awbg	3	wbg_3	wbg_3_J1	wbg-3	lat_54	0.02411581	0	0	0.027516887	1	root_6	root_6	4.2229795	14.49328576	0	0					0		0
J1	wbg	wbg	wbg	awbg	3	wbg_3	wbg_3_J1	wbg-3	lat_55	0.021221157	0	0	0.021166824	1	root_6	root_6	4.337219	9.100796767	0	0					0		0
J1	wbg	wbg	wbg	awbg	3	wbg_3	wbg_3_J1	wbg-3	lat_56	0.023279404	0	0	0.021166824	1	root_6	root_6	4.5947127	96.86405575	0	0					0		0
J1	wbg	wbg	wbg	awbg	3	wbg_3	wbg_3_J1	wbg-3	lat_57	0.027330102	0	0	0.021166824	1	root_4	root_4	3.8708122	76.67608611	0	0					0		0
J1	wbg	wbg	wbg	awbg	3	wbg_3	wbg_3_J1	wbg-3	lat_58	0.023482164	0	0	0.021166965	1	root_4	root_4	3.828672	77.41524235	0	0					0		0
J1	wbg	wbg	wbg	awbg	3	wbg_3	wbg_3_J1	wbg-3	lat_59	0.017818028	0	0	0.021166824	1	root_4	root_4	3.4386072	84.39115361	0	0					0		0
J1	wbg	wbg	wbg	awbg	3	wbg_3	wbg_3_J1	wbg-3	lat_60	0.022069285	0	0	0.024199579	1	root_4	root_4	2.9088678	3.156483132	0	0					0		0
J1	wbg	wbg	wbg	awbg	3	wbg_3	wbg_3_J1	wbg-3	lat_61	0.1929704	0.012395693	7.89E-05	0.02515627	1	root_4	root_4	2.440866	41.5136234	0	0					0		0
J1	wbg	wbg	wbg	awbg	3	wbg_3	wbg_3_J1	wbg-3	lat_62	0.009281145	0	0	0.015656758	1	root_4	root_4	2.1961098	93.31403078	0	0					0		0
J1	wbg	wbg	wbg	awbg	3	wbg_3	wbg_3_J1	wbg-3	lat_63	0.016609434	0	0	0.014912825	1	root_4	root_4	2.09742	83.22612141	0	0					0		0
J1	wbg	wbg	wbg	awbg	3	wbg_3	wbg_3_J1	wbg-3	lat_64	0.04922098	0.001982276	1.05E-05	0.018277414	1	root_4	root_4	1.8035516	62.41461015	0	0					0		0
J1	wbg	wbg	wbg	awbg	3	wbg_3	wbg_3_J1	wbg-3	lat_65	0.20248315	0.012712425	9.53E-05	0.02785423	1	root_4	root_4	1.3453977	30.74932381	0	0					0		0
J1	wbg	wbg	wbg	awbg	3	wbg_3	wbg_3_J1	wbg-3	lat_66	0.1619079	0.008296017	4.11E-05	0.019072725	1	root_4	root_4	1.0837198	51.76846259	0	0					0		0
J1	wbg	wbg	wbg	awbg	3	wbg_3	wbg_3_J1	wbg-3	lat_67	0.02134073	0	0	0.018853217	1	root_4	root_4	0.73457193	4.57934131	0	0					0		0
J1	wbg	wbg	wbg	awbg	3	wbg_3	wbg_3_J1	wbg-3	lat_68	0.0899949	0.004031795	3.07E-05	0.028523577	1	root_4	root_4	0.3668221	38.07359179	0	0					0		0
J1	wbg	wbg	wbg	awbg	3	wbg_3	wbg_3_J1	wbg-3	lat_69	0.18642965	0.014094537	1.18E-04	0.03250783	1	root_4	root_4	1.6773993	8.971897437	0	0					0		0
J1	wbg	wbg	wbg	awbg	3	wbg_3	wbg_3_J1	wbg-3	lat_70	0.10409881	0.006661626	4.26E-05	0.024064653	1	root_4	root_4	0.91837585	69.76912562	0	0					0		0
J1	wbg	wbg	wbg	awbg	3	wbg_3	wbg_3_J1	wbg-3	lat_71	0.023211967	0	0	0.019050526	1	root_6	root_6	1.5445939	88.89408559	0	0					0		0
J1	wbg	wbg	wbg	awbg	3	wbg_3	wbg_3_J1	wbg-3	lat_72	0.03003271	0	0	0.014032301	1	root_6	root_6	0.49138996	104.2019944	0	0					0		0
J1	wbg	wbg	wbg	awbg	3	wbg_3	wbg_3_J1	wbg-3	lat_73	0.06996525	0.002923227	1.53E-05	0.019581504	1	root_6	root_6	0.32590866	79.41226672	0	0					0		0
J1	wbg	wbg	wbg	awbg	3	wbg_3	wbg_3_J1	wbg-3	lat_74	0.72553045	0.052752808	3.31E-04	0.024481202	1	root_3	root_3	1.4810965	17.14673912	0	0					0		0
J1	wbg	wbg	wbg	awbg	3	wbg_3	wbg_3_J1	wbg-3	lat_75	0.24018937	0.014475655	7.77E-05	0.02051002	1	root_3	root_3	1.016959	84.12365608	0	0					0		0
J1	wbg	wbg	wbg	awbg	3	wbg_3	wbg_3_J1	wbg-3	lat_76	0.46312508	0.033078864	2.28E-04	0.024847668	1	root_3	root_3	1.0160618	24.40094643	0	0					0		0
J1	wbg	wbg	wbg	awbg	3	wbg_3	wbg_3_J1	wbg-3	lat_77	0.5064496	0.03026723	1.51E-04	0.01924708	1	root_3	root_3	1.9991363	28.57513458	0	0					0		0
J1	wbg	wbg	wbg	awbg	3	wbg_3	wbg_3_J1	wbg-3	lat_78	0.7433063	0.048359998	3.80E-04	0.024150087	1	root_3	root_3	1.9148043	5.570654476	0	0					0		0
J1	wbg	wbg	wbg	awbg	3	wbg_3	wbg_3_J1	wbg-3	lat_79	0.11514226	0.006766339	3.67E-05	0.021752058	1	root_3	root_3	1.0874361	52.07691393	0	0					0		0
J1	wbg	wbg	wbg	awbg	4	wbg_4	wbg_4_J1	wbg-4	lat_1	0.27274403	0.018571507	1.39E-04	0.02795302	1	root_2	root_2	3.349674	26.75290841	0	0					0		0
J1	wbg	wbg	wbg	awbg	4	wbg_4	wbg_4_J1	wbg-4	lat_2	0.04246077	8.09E-04	7.08E-06	0.031250004	1	root_2	root_2	3.099923	165.4828341	0	0					0		0
J1	wbg	wbg	wbg	awbg	4	wbg_4	wbg_4_J1	wbg-4	lat_3	0.19771315	0.011148565	6.35E-05	0.022379903	1	root_2	root_2	2.8281686	38.99782225	0	0					0		0
J1	wbg	wbg	wbg	awbg	4	wbg_4	wbg_4_J1	wbg-4	lat_4	0.20341015	0.008424917	3.84E-05	0.01968368	1	root_2	root_2	2.4902928	79.36435978	0	0					0		0
J1	wbg	wbg	wbg	awbg	4	wbg_4	wbg_4_J1	wbg-4	lat_5	0.06680744	0.001693955	5.29E-06	0.0125	1	root_2	root_2	2.1811938	117.2230123	0	0					0		0
J1	wbg	wbg	wbg	awbg	4	wbg_4	wbg_4_J1	wbg-4	lat_6	0.4659905	0.042081103	3.38E-04	0.03255012	1	root_2	root_2	1.7839025	28.21092157	0	0					0		0
J1	wbg	wbg	wbg	awbg	4	wbg_4	wbg_4_J1	wbg-4	lat_7	0.31680948	0.028832177	2.36E-04	0.028933732	1	root_2	root_2	1.8615363	56.79931697	0	0					0		0
J1	wbg	wbg	wbg	awbg	4	wbg_4	wbg_4_J1	wbg-4	lat_8	0.84404945	0.06860481	5.16E-04	0.029883338	1	root_2	root_2	1.612029	39.23350476	0	0					0		0
J1	wbg	wbg	wbg	awbg	4	wbg_4	wbg_4_J1	wbg-4	lat_9	1.5257895	0.15715462	0.001386008	0.034644615	1	root_2	root_2	0.89507115	6.680389461	0	0					0		0
J1	wbg	wbg	wbg	awbg	4	wbg_4	wbg_4_J1	wbg-4	lat_10	0.032603823	0	0	0.031250704	1	root_5	root_5	2.8471775	83.40877433	0	0					0		0
J1	wbg	wbg	wbg	awbg	4	wbg_4	wbg_4_J1	wbg-4	lat_11	0.032795038	0	0	0.031250704	1	root_5	root_5	2.3071852	66.54908074	0	0					0		0
J1	wbg	wbg	wbg	awbg	4	wbg_4	wbg_4_J1	wbg-4	lat_12	0.020047812	0	0	0.031248411	1	root_5	root_5	2.148575	94.75474307	0	0					0		0
J1	wbg	wbg	wbg	awbg	4	wbg_4	wbg_4_J1	wbg-4	lat_13	0.040776342	0	0	0.034330625	1	root_5	root_5	1.7349173	60.864608	0	0					0		0
J1	wbg	wbg	wbg	awbg	4	wbg_4	wbg_4_J1	wbg-4	lat_14	0.051758405	0.002553316	1.71E-05	0.02200559	1	root_5	root_5	1.4386942	49.91215378	0	0					0		0
J1	wbg	wbg	wbg	awbg	4	wbg_4	wbg_4_J1	wbg-4	lat_15	0.10878154	0.004531627	4.34E-05	0.02656289	1	root_5	root_5	0.9652926	30.06917358	0	0					0		0
J1	wbg	wbg	wbg	awbg	4	wbg_4	wbg_4_J1	wbg-4	lat_16	2.074023	0.23221171	0.002249623	0.03540072	1	root_3	root_3	1.034675	47.84208736	0	0					0		0
J1	wbg	wbg	wbg	awbg	4	wbg_4	wbg_4_J1	wbg-4	lat_17	2.2754939	0.23597138	0.002208653	0.03327513	1	root_3	root_3	0.86365205	146.708215	0	0					0		0
J1	wbg	wbg	wbg	awbg	4	wbg_4	wbg_4_J1	wbg-4	lat_18	2.040352	0.21750708	0.002042942	0.03426641	1	root_3	root_3	1.2431701	161.8046543	0	0					0		0
J1	wbg	wbg	wbg	awbg	4	wbg_4	wbg_4_J1	wbg-4	lat_19	1.528631	0.14286204	0.001165165	0.03044273	1	root_3	root_3	1.4306306	69.62612878	0	0					0		0
J1	wbg	wbg	wbg	awbg	4	wbg_4	wbg_4_J1	wbg-4	lat_20	1.3136398	0.14380029	0.001426682	0.035821196	1	root_3	root_3	1.5720556	52.09748646	0	0					0		0
J1	wbg	wbg	wbg	awbg	4	wbg_4	wbg_4_J1	wbg-4	lat_21	0.25304666	0.016496181	1.09E-04	0.023905402	1	root_3	root_3	1.692069	38.23941512	0	0					0		0
J1	wbg	wbg	wbg	awbg	4	wbg_4	wbg_4_J1	wbg-4	lat_22	2.1503718	0.2811204	0.003053284	0.04240811	1	root_3	root_3	0.7177153	51.05008378	0	0					0		0
J1	wbg	wbg	wbg	awbg	4	wbg_4	wbg_4_J1	wbg-4	lat_23	0.32228392	0.02694781	2.21E-04	0.029482538	1	root_1	root_1	0.97271633	108.2890361	0	0					0		0
J1	wbg	wbg	wbg	awbg	4	wbg_4	wbg_4_J1	wbg-4	lat_24	0.2607105	0.023322435	1.88E-04	0.029684633	1	root_1	root_1	1.2935164	62.22656138	0	0					0		0
J1	wbg	wbg	wbg	awbg	4	wbg_4	wbg_4_J1	wbg-4	lat_25	0.37357453	0.044905256	4.80E-04	0.04060248	1	root_1	root_1	1.1501268	81.52795197	0	0					0		0
J1	wbg	wbg	wbg	awbg	4	wbg_4	wbg_4_J1	wbg-4	lat_26	1.7991068	0.2463194	0.002776317	0.04387752	1	root_1	root_1	0.36423025	54.25722643	0	0					0		0
J1	wbg	wbg	wbg	awbg	4	wbg_4	wbg_4_J1	wbg-4	lat_27	0.6881102	0.06472148	5.06E-04	0.03034307	1	root_1	root_1	0.68509096	44.72673563	0	0					0		0
J1	wbg	wbg	wbg	awbg	4	wbg_4	wbg_4_J1	wbg-4	lat_28	0.9955603	0.14665505	0.00179949	0.04759415	1	root_1	root_1	0.5401428	33.40243566	0	0					0		0
J1	wbg	wbg	wbg	awbg	4	wbg_4	wbg_4_J1	wbg-4	lat_29	1.2629827	0.13294443	0.001162923	0.033945683	1	root_4	root_4	1.6892042	47.01680927	0	0					0		0
J1	wbg	wbg	wbg	awbg	4	wbg_4	wbg_4_J1	wbg-4	lat_30	1.113995	0.09668741	7.07E-04	0.028177828	1	root_4	root_4	1.9406052	25.53080999	0	0					0		0
J1	wbg	wbg	wbg	awbg	4	wbg_4	wbg_4_J1	wbg-4	lat_31	1.1646491	0.13338824	0.001245812	0.036784597	1	root_4	root_4	2.1160696	43.59838155	0	0					0		0
J1	wbg	wbg	wbg	awbg	4	wbg_4	wbg_4_J1	wbg-4	lat_32	0.29490992	0.025883589	2.02E-04	0.031248441	1	root_4	root_4	2.3591726	40.96315796	0	0					0		0
J1	wbg	wbg	wbg	awbg	4	wbg_4	wbg_4_J1	wbg-4	lat_33	0.20395489	0.016185097	1.49E-04	0.03268166	1	root_4	root_4	3.5906408	45.18855887	0	0					0		0
J1	wbg	wbg	wbg	awbg	4	wbg_4	wbg_4_J1	wbg-4	lat_34	0.6631617	0.06679903	6.07E-04	0.035268903	1	root_4	root_4	2.6350589	40.59253824	0	0					0		0
J1	wbg	wbg	wbg	awbg	4	wbg_4	wbg_4_J1	wbg-4	lat_35	0.3342739	0.024289787	1.52E-04	0.025679305	1	root_4	root_4	2.9527159	43.47672222	0	0					0		0
J1	wbg	wbg	wbg	awbg	4	wbg_4	wbg_4_J1	wbg-4	lat_36	0.17706493	0.014475952	1.23E-04	0.031249715	1	root_4	root_4	3.090751	53.33443372	0	0					0		0
J1	wbg	wbg	wbg	awbg	4	wbg_4	wbg_4_J1	wbg-4	lat_37	1.6812867	0.16254495	0.00139453	0.03154139	1	root_4	root_4	1.0309256	35.81906929	0	0					0		0
J1	wbg	wbg	wbg	awbg	4	wbg_4	wbg_4_J1	wbg-4	lat_38	0.38855848	0.028997783	2.09E-04	0.024797197	1	root_4	root_4	2.5622785	46.45454809	0	0					0		0
J1	wbg	wbg	wbg	awbg	4	wbg_4	wbg_4_J1	wbg-4	lat_39	0.16800563	0.010345202	9.11E-05	0.030500216	1	root_4	root_4	3.4541192	21.27177723	0	0					0		0
J1	wbg	wbg	wbg	awbg	4	wbg_4	wbg_4_J1	wbg-4	lat_40	0.053542208	0.001646475	1.77E-05	0.029167185	1	root_4	root_4	3.0130885	39.72250874	0	0					0		0
J1	wbg	wbg	wbg	awbg	4	wbg_4	wbg_4_J1	wbg-4	lat_41	0.07854041	0.003473243	3.74E-05	0.029167185	1	root_4	root_4	3.23367	39.31071664	0	0					0		0
J1	wbg	wbg	wbg	awbg	4	wbg_4	wbg_4_J1	wbg-4	lat_42	0.23988764	0.016531479	1.19E-04	0.027441008	1	root_2	root_2	2.912929	43.558664	0	0					0		0
J2	w2	aw2	w2	w2	2	w2_2	w2_2_J2	W2_2	lat_1	2.754579	0.22272153	0.001606245	0.026148979	1	root_2	root_2	2.0529797	48.87626679	0	0					0		0
J2	w2	aw2	w2	w2	2	w2_2	w2_2_J2	W2_2	lat_2	1.1003672	0.09066784	7.30E-04	0.02924671	1	root_2	root_2	1.9973273	19.47047876	0	0					0		0
J2	w2	aw2	w2	w2	2	w2_2	w2_2_J2	W2_2	lat_3	0.96927315	0.0440959	2.13E-04	0.019301845	1	root_2	root_2	2.5887794	37.3657588	0	0					0		0
J2	w2	aw2	w2	w2	2	w2_2	w2_2_J2	W2_2	lat_4	0.77973205	0.06024856	4.37E-04	0.024636991	1	root_2	root_2	4.694075	4.861387142	0	0					0		0
J2	w2	aw2	w2	w2	2	w2_2	w2_2_J2	W2_2	lat_5	0.24772058	0.014751129	9.35E-05	0.02240386	1	root_2	root_2	4.7458916	42.76299477	0	0					0		0
J2	w2	aw2	w2	w2	2	w2_2	w2_2_J2	W2_2	lat_6	0.10256577	0.003970863	2.59E-05	0.02429398	1	root_2	root_2	5.88138	59.39193042	0	0					0		0
J2	w2	aw2	w2	w2	2	w2_2	w2_2_J2	W2_2	lat_7	0.033842348	4.19E-04	1.55E-06	0.012209652	1	root_2	root_2	6.3607802	2.911791605	0	0					0		0
J2	w2	aw2	w2	w2	2	w2_2	w2_2_J2	W2_2	lat_8	0.088073105	0.004043774	2.24E-05	0.022113279	1	root_2	root_2	6.7426596	46.24102272	0	0					0		0
J2	w2	aw2	w2	w2	2	w2_2	w2_2_J2	W2_2	lat_9	0.115488954	0.004251848	2.07E-05	0.017954428	1	root_2	root_2	6.7226477	27.74297165	0	0					0		0
J2	w2	aw2	w2	w2	2	w2_2	w2_2_J2	W2_2	lat_10	0.528282	0.035812043	2.45E-04	0.022546086	1	root_2	root_2	5.738601	13.08395136	0	0					0		0
J2	w2	aw2	w2	w2	2	w2_2	w2_2_J2	W2_2	lat_11	1.0091755	0.05265015	2.46E-04	0.018575216	1	root_2	root_2	3.0525248	23.71750404	0	0					0		0
J2	w2	aw2	w2	w2	2	w2_2	w2_2_J2	W2_2	lat_12	1.0415775	0.06334757	3.45E-04	0.01942322	1	root_2	root_2	3.8901458	16.04340402	0	0					0		0
J2	w2	aw2	w2	w2	2	w2_2	w2_2_J2	W2_2	lat_13	1.5983081	0.11906599	7.69E-04	0.024892308	1	root_2	root_2	2.5612273	27.80328222	0	0					0		0
J2	w2	aw2	w2	w2	2	w2_2	w2_2_J2	W2_2	lat_14	1.5504752	0.15882805	0.00140962	0.033835344	1	root_2	root_2	1.8602302	45.39086224	0	0					0		0
J2	w2	aw2	w2	w2	2	w2_2	w2_2_J2	W2_2	lat_15	1.3615426	0.09258867	5.68E-04	0.02465152	1	root_2	root_2	1.4876277	20.35291871	0	0					0		0
J2	w2	aw2	w2	w2	2	w2_2	w2_2_J2	W2_2	lat_16	1.4474403	0.1467838	0.001256016	0.03134195	1	root_2	root_2	1.1279914	47.03125512	0	0					0		0
J2	w2	aw2	w2	w2	2	w2_2	w2_2_J2	W2_2	lat_17	1.7150309	0.13079935	8.65E-04	0.023959538	1	root_2	root_2	1.3508625	64.15808423	0	0					0		0
J2	w2	aw2	w2	w2	2	w2_2	w2_2_J2	W2_2	lat_21	2.0524354	0.13971631	8.29E-04	0.02209026	1	root_2	root_2	0.45831686	19.08726416	1	0	lat_18	0.97431076	lat_18	0.97431076	0.487226053	0	0	0.474709586	0.474709586
J2	w2	aw2	w2	w2	2	w2_2	w2_2_J2	W2_2	lat_38	0.72766554	0.051903594	3.77E-04	0.025577465	1	root_2	root_2	4.6286597	17.43874337	0	0					0		0
J2	w2	aw2	w2	w2	2	w2_2	w2_2_J2	W2_2	lat_39	0.7256675	0.04938033	2.82E-04	0.02174843	1	root_2	root_2	4.533942	4.065383236	0	0					0		0
J2	w2	aw2	w2	w2	2	w2_2	w2_2_J2	W2_2	lat_40	0.7594948	0.06383958	5.03E-04	0.025722794	1	root_2	root_2	2.8941615	0.531074529	0	0					0		0
J2	w2	aw2	w2	w2	2	w2_2	w2_2_J2	W2_2	lat_41	0.85630417	0.07540714	5.99E-04	0.030092852	1	root_2	root_2	3.4646525	29.94151392	0	0					0		0
J2	w2	aw2	w2	w2	2	w2_2	w2_2_J2	W2_2	lat_42	1.2592714	0.10313445	7.56E-04	0.026285958	1	root_2	root_2	1.8349894	42.05848125	0	0					0		0
J2	w2	aw2	w2	w2	2	w2_2	w2_2_J2	W2_2	lat_43	0.9146059	0.06891331	4.29E-04	0.024445847	1	root_2	root_2	1.2413592	46.31800578	0	0					0		0
J2	w2	aw2	w2	w2	2	w2_2	w2_2_J2	W2_2	lat_44	0.47173524	0.028992256	1.76E-04	0.022377802	1	root_2	root_2	4.4389324	24.57783467	0	0					0		0
J2	w2	aw2	w2	w2	2	w2_2	w2_2_J2	W2_2	lat_45	2.6793702	0.29010382	0.002616418	0.035415836	1	root_2	root_2	2.2139168	25.36273269	0	0					0		0
J2	w2	aw2	w2	w2	2	w2_2	w2_2_J2	W2_2	lat_46	3.1220765	0.30793667	0.002481326	0.03140181	1	root_2	root_2	1.2469337	48.07920421	0	0					0		0
J2	w2	aw2	w2	w2	2	w2_2	w2_2_J2	W2_2	lat_47	0.3556904	0.029786205	2.36E-04	0.030570148	1	root_2	root_2	5.369438	29.36995003	0	0					0		0
J2	w2	aw2	w2	w2	2	w2_2	w2_2_J2	W2_2	lat_49	0.6485363	0.050348673	3.60E-04	0.027489213	1	root_2	root_2	4.1026225	15.54777817	0	0					0		0
J2	w2	aw2	w2	w2	2	w2_2	w2_2_J2	W2_2	lat_50	1.3398873	0.15998757	0.00182414	0.043466594	1	root_1	root_1	0.4229333	21.49646313	0	0					0		0
J2	w2	aw2	w2	w2	2	w2_2	w2_2_J2	W2_2	lat_54	0.5184107	0.040753674	2.74E-04	0.02459992	1	root_1	root_1	3.462203	29.82841965	0	0					0		0
J2	w2	aw2	w2	w2	2	w2_2	w2_2_J2	W2_2	lat_55	0.88054127	0.078241155	5.71E-04	0.027822746	1	root_1	root_1	3.1993587	39.52731559	0	0					0		0
J2	w2	aw2	w2	w2	2	w2_2	w2_2_J2	W2_2	lat_56	0.9311517	0.06341873	3.84E-04	0.023014868	1	root_1	root_1	2.6034906	31.78915181	0	0					0		0
J2	w2	aw2	w2	w2	2	w2_2	w2_2_J2	W2_2	lat_57	0.82256246	0.04222406	1.77E-04	0.016856542	1	root_1	root_1	2.2672431	34.41699196	0	0					0		0
J2	w2	aw2	w2	w2	2	w2_2	w2_2_J2	W2_2	lat_58	0.95718133	0.06470906	3.67E-04	0.021547409	1	root_1	root_1	2.1142728	41.54115589	0	0					0		0
J2	w2	aw2	w2	w2	2	w2_2	w2_2_J2	W2_2	lat_59	1.1240689	0.081790455	5.53E-04	0.023098456	1	root_1	root_1	1.823714	39.37530632	0	0					0		0
J2	w2	aw2	w2	w2	2	w2_2	w2_2_J2	W2_2	lat_60	1.3727446	0.12526743	0.001004186	0.030526357	1	root_1	root_1	1.3637992	20.02728432	0	0					0		0
J2	w2	aw2	w2	w2	2	w2_2	w2_2_J2	W2_2	lat_61	1.569812	0.08351205	3.66E-04	0.017355578	1	root_1	root_1	1.1665375	45.94662791	0	0					0		0
J2	w2	aw2	w2	w2	2	w2_2	w2_2_J2	W2_2	lat_62	2.3579218	0.15632512	8.40E-04	0.02152749	1	root_1	root_1	0.8124799	62.5067494	0	0					0		0
J2	w2	aw2	w2	w2	2	w2_2	w2_2_J2	W2_2	lat_63	2.0795627	0.23063634	0.002132156	0.035616968	1	root_1	root_1	0.41059142	70.89687181	0	0					0		0
J2	wbg	wbg	wbg	awbg	3	wbg_3	wbg_3_J2	w-bg_3	lat_1	0.34968117	0.014475984	6.87E-05	0.01636873	1	root_1	root_1	3.701393	25.04051169	0	0					0		0
J2	wbg	wbg	wbg	awbg	3	wbg_3	wbg_3_J2	w-bg_3	lat_2	1.1066107	0.1004662	7.90E-04	0.028577147	1	root_3	root_3	3.6239734	43.91661372	0	0					0		0
J2	wbg	wbg	wbg	awbg	3	wbg_3	wbg_3_J2	w-bg_3	lat_3	2.29867	0.16692525	0.001000235	0.022599736	1	root_3	root_3	1.7481842	36.58518429	0	0					0		0
J2	wbg	wbg	wbg	awbg	3	wbg_3	wbg_3_J2	w-bg_3	lat_4	1.2371135	0.11859157	9.56E-04	0.031850126	1	root_3	root_3	0.66030586	8.153592963	0	0					0		0
J2	wbg	wbg	wbg	awbg	3	wbg_3	wbg_3_J2	w-bg_3	lat_5	0.5868871	0.041550804	2.61E-04	0.022408277	1	root_3	root_3	1.3731695	30.3535246	0	0					0		0
J2	wbg	wbg	wbg	awbg	3	wbg_3	wbg_3_J2	w-bg_3	lat_6	1.8746862	0.15524375	0.001057865	0.026006432	1	root_3	root_3	1.4821613	45.11226566	0	0					0		0
J2	wbg	wbg	wbg	awbg	3	wbg_3	wbg_3_J2	w-bg_3	lat_7	2.5369976	0.22410902	0.00172182	0.025478804	1	root_3	root_3	1.7373716	50.61969307	0	0					0		0
J2	wbg	wbg	wbg	awbg	3	wbg_3	wbg_3_J2	w-bg_3	lat_8	2.1436403	0.112723574	5.21E-04	0.017921846	1	root_3	root_3	2.1206784	37.8253554	0	0					0		0
J2	wbg	wbg	wbg	awbg	3	wbg_3	wbg_3_J2	w-bg_3	lat_9	2.2980955	0.22447222	0.001826825	0.030360363	1	root_3	root_3	2.7268572	62.04577993	0	0					0		0
J2	wbg	wbg	wbg	awbg	3	wbg_3	wbg_3_J2	w-bg_3	lat_10	0.44256797	0.025787387	1.36E-04	0.019435797	1	root_4	root_4	0.8659307	65.61462207	0	0					0		0
J2	wbg	wbg	wbg	awbg	3	wbg_3	wbg_3_J2	w-bg_3	lat_11	1.3467488	0.12673125	0.001090951	0.029991822	1	root_2	root_2	3.019661	17.26050275	0	0					0		0
J2	wbg	wbg	wbg	awbg	3	wbg_3	wbg_3_J2	w-bg_3	lat_12	1.429375	0.13037433	0.001021249	0.030121988	1	root_2	root_2	3.7846498	23.18692129	0	0					0		0
J2	wbg	wbg	wbg	awbg	3	wbg_3	wbg_3_J2	w-bg_3	lat_13	1.0193967	0.07065339	4.05E-04	0.021993078	1	root_2	root_2	0.96775687	59.71049727	0	0					0		0
J2	wbg	wbg	wbg	awbg	3	wbg_3	wbg_3_J2	w-bg_3	lat_14	1.5628722	0.13441177	0.00100062	0.02787083	1	root_2	root_2	2.370267	16.21459588	0	0					0		0
J2	wbg	wbg	wbg	awbg	3	wbg_3	wbg_3_J2	w-bg_3	lat_15	3.1073039	0.327673	0.002968603	0.03200511	1	root_2	root_2	2.627349	62.9409172	0	0					0		0
J2	wbg	wbg	wbg	awbg	3	wbg_3	wbg_3_J2	w-bg_3	lat_16	1.7078991	0.12943801	8.15E-04	0.024278063	1	root_2	root_2	3.5851002	45.64574441	0	0					0		0
J2	wbg	wbg	wbg	awbg	3	wbg_3	wbg_3_J2	w-bg_3	lat_17	1.8717331	0.15097982	0.001007479	0.025231445	1	root_2	root_2	3.7660575	75.35503191	0	0					0		0
J2	wbg	wbg	wbg	awbg	3	wbg_3	wbg_3_J2	w-bg_3	lat_18	1.7377459	0.16287461	0.001275043	0.028834533	1	root_2	root_2	3.8665502	36.5450501	0	0					0		0
J2	wbg	wbg	wbg	awbg	3	wbg_3	wbg_3_J2	w-bg_3	lat_19	0.9482167	0.056988996	2.84E-04	0.01920891	1	root_2	root_2	4.4795594	25.47569036	0	0					0		0
J2	wbg	wbg	wbg	awbg	3	wbg_3	wbg_3_J2	w-bg_3	lat_20	0.9600202	0.05555769	2.87E-04	0.019962743	1	root_2	root_2	4.257986	13.18624027	0	0					0		0
J2	wbg	wbg	wbg	awbg	3	wbg_3	wbg_3_J2	w-bg_3	lat_21	0.66963625	0.03530413	1.53E-04	0.017523583	1	root_2	root_2	5.3094788	35.17673098	0	0					0		0
J2	wbg	wbg	wbg	awbg	3	wbg_3	wbg_3_J2	w-bg_3	lat_22	0.6546838	0.059420522	4.51E-04	0.02815765	1	root_2	root_2	5.318279	31.24814277	0	0					0		0
J2	wbg	wbg	wbg	awbg	3	wbg_3	wbg_3_J2	w-bg_3	lat_23	0.32050905	0.02477848	1.79E-04	0.027449485	1	root_2	root_2	5.7903867	24.97506481	0	0					0		0
J2	wbg	wbg	wbg	awbg	3	wbg_3	wbg_3_J2	w-bg_3	lat_24	0.28456905	0.012639875	6.45E-05	0.020643612	1	root_2	root_2	6.095741	18.32370366	0	0					0		0
J2	wbg	wbg	wbg	awbg	3	wbg_3	wbg_3_J2	w-bg_3	lat_25	0.12361093	0.006431004	3.26E-05	0.020062221	1	root_2	root_2	6.2662516	64.32199511	0	0					0		0
J2	wbg	wbg	wbg	awbg	3	wbg_3	wbg_3_J2	w-bg_3	lat_26	1.207905	0.09682174	6.81E-04	0.025393639	1	root_2	root_2	0.5827632	41.05297495	0	0					0		0
J2	wbg	wbg	wbg	awbg	3	wbg_3	wbg_3_J2	w-bg_3	lat_27	1.9978013	0.17363021	0.001293842	0.026425328	1	root_2	root_2	1.1438217	58.62097282	0	0					0		0
J2	wbg	wbg	wbg	awbg	3	wbg_3	wbg_3_J2	w-bg_3	lat_28	0.62801766	0.033791285	1.53E-04	0.017232034	1	root_2	root_2	1.7669536	45.82577454	0	0					0		0
J2	wbg	wbg	wbg	awbg	3	wbg_3	wbg_3_J2	w-bg_3	lat_29	2.401347	0.23028116	0.001856834	0.03100899	1	root_2	root_2	3.090635	55.54752429	0	0					0		0
J2	wbg	wbg	wbg	awbg	3	wbg_3	wbg_3_J2	w-bg_3	lat_30	2.9091983	0.21552333	0.001341558	0.024044327	1	root_2	root_2	2.8290386	45.27300733	0	0					0		0
J2	wbg	wbg	wbg	awbg	3	wbg_3	wbg_3_J2	w-bg_3	lat_31	3.3902752	0.34119853	0.002821652	0.03224099	1	root_2	root_2	2.2601466	59.91626355	0	0					0		0
J2	wbg	wbg	wbg	awbg	3	wbg_3	wbg_3_J2	w-bg_3	lat_32	3.381298	0.2835459	0.002004332	0.02680817	1	root_2	root_2	2.017245	43.02957705	0	0					0		0
J2	wbg	wbg	wbg	awbg	3	wbg_3	wbg_3_J2	w-bg_3	lat_33	1.271498	0.10217858	7.95E-04	0.025056617	1	root_2	root_2	4.476385	40.20905044	0	0					0		0
J2	wbg	wbg	wbg	awbg	3	wbg_3	wbg_3_J2	w-bg_3	lat_34	1.002653	0.074992545	4.84E-04	0.024999257	1	root_2	root_2	4.885765	59.74770814	0	0					0		0
J2	wbg	wbg	wbg	awbg	3	wbg_3	wbg_3_J2	w-bg_3	lat_35	2.1506996	0.17299643	0.001206141	0.023954922	1	root_1	root_1	1.1401881	52.29064421	0	0					0		0
J2	wbg	wbg	wbg	awbg	3	wbg_3	wbg_3_J2	w-bg_3	lat_36	2.6636736	0.2911534	0.00257908	0.03413941	1	root_1	root_1	1.4890147	32.51888581	0	0					0		0
J2	wbg	wbg	wbg	awbg	3	wbg_3	wbg_3_J2	w-bg_3	lat_37	2.4543295	0.27454215	0.002523483	0.035078604	1	root_1	root_1	1.9955653	58.8744548	0	0					0		0
J2	wbg	wbg	wbg	awbg	3	wbg_3	wbg_3_J2	w-bg_3	lat_38	1.9319668	0.21282396	0.001932792	0.033544984	1	root_1	root_1	2.3977985	53.37653501	0	0					0		0
J2	wbg	wbg	wbg	awbg	3	wbg_3	wbg_3_J2	w-bg_3	lat_39	1.3137571	0.12969603	0.001071544	0.029952263	1	root_1	root_1	2.862336	58.77593615	0	0					0		0
J2	wbg	wbg	wbg	awbg	3	wbg_3	wbg_3_J2	w-bg_3	lat_40	1.1471395	0.120176755	0.001048801	0.032226812	1	root_1	root_1	3.0113938	72.82691935	0	0					0		0
J2	wbg	wbg	wbg	awbg	3	wbg_3	wbg_3_J2	w-bg_3	lat_41	0.17395458	0.011899101	8.07E-05	0.027066352	1	root_1	root_1	3.629657	66.01099161	0	0					0		0
J2	wbg	wbg	wbg	awbg	3	wbg_3	wbg_3_J2	w-bg_3	lat_42	0.45909593	0.028210323	1.45E-04	0.020367814	1	root_1	root_1	3.855611	59.35300517	0	0					0		0
J2	wbg	wbg	wbg	awbg	3	wbg_3	wbg_3_J2	w-bg_3	lat_43	0.37858713	0.020851094	9.86E-05	0.017803136	1	root_1	root_1	4.0762553	44.61995928	0	0					0		0
J2	wbg	wbg	wbg	awbg	3	wbg_3	wbg_3_J2	w-bg_3	lat_44	0.3230035	0.025686674	1.81E-04	0.026874019	1	root_1	root_1	4.4003	48.82757438	0	0					0		0
J2	wbg	wbg	wbg	awbg	3	wbg_3	wbg_3_J2	w-bg_3	lat_45	1.4519302	0.1341117	0.001061136	0.03010338	1	root_1	root_1	2.9895413	36.3593919	0	0					0		0
J2	w1	w1	w1	w1	1	w1_1	w1_1_J2	w1_1	lat_53	2.5288832	0.25675315	0.002294611	0.031264205	1	root_3	root_3	2.7033286	20.76862451	0	0					0		0
J2	w1	w1	w1	w1	1	w1_1	w1_1_J2	w1_1	lat_52	2.2067897	0.19724028	0.001467263	0.029104872	1	root_3	root_3	2.8367355	35.56501357	0	0					0		0
J2	w1	w1	w1	w1	1	w1_1	w1_1_J2	w1_1	lat_51	1.5386308	0.10697359	6.48E-04	0.02350894	1	root_2	root_2	3.2200243	41.00305993	0	0					0		0
J2	w1	w1	w1	w1	1	w1_1	w1_1_J2	w1_1	lat_50	0.93654275	0.071689926	4.67E-04	0.025631819	1	root_2	root_2	3.6468532	36.14207577	0	0					0		0
J2	w1	w1	w1	w1	1	w1_1	w1_1_J2	w1_1	lat_47	0.47716558	0.04006031	3.32E-04	0.03216607	1	root_3	root_3	4.7475047	34.21458955	0	0					0		0
J2	w1	w1	w1	w1	1	w1_1	w1_1_J2	w1_1	lat_46	1.0085046	0.065991595	3.52E-04	0.021320857	1	root_3	root_3	4.4123034	44.09240913	0	0					0		0
J2	w1	w1	w1	w1	1	w1_1	w1_1_J2	w1_1	lat_45	1.2076349	0.09362624	6.06E-04	0.024011761	1	root_3	root_3	3.9587255	39.56007318	0	0					0		0
J2	w1	w1	w1	w1	1	w1_1	w1_1_J2	w1_1	lat_44	1.5622689	0.16168988	0.001381394	0.03135161	1	root_3	root_3	3.6668334	51.27438036	0	0					0		0
J2	w1	w1	w1	w1	1	w1_1	w1_1_J2	w1_1	lat_43	1.7278291	0.17588206	0.001673465	0.033483572	1	root_3	root_3	3.2900922	38.93756974	0	0					0		0
J2	w1	w1	w1	w1	1	w1_1	w1_1_J2	w1_1	lat_42	3.1763113	0.33318126	0.002898756	0.03173808	1	root_3	root_3	2.912153	13.78069895	0	0					0		0
J2	w1	w1	w1	w1	1	w1_1	w1_1_J2	w1_1	lat_41	3.3660164	0.32790512	0.002638002	0.030206596	1	root_3	root_3	2.4288654	49.76814607	0	0					0		0
J2	w1	w1	w1	w1	1	w1_1	w1_1_J2	w1_1	lat_40	4.1722355	0.43240553	0.003937865	0.028959455	1	root_3	root_3	1.1904067	62.74081998	0	0					0		0
J2	w1	w1	w1	w1	1	w1_1	w1_1_J2	w1_1	lat_39	0.52531654	0.046220638	3.64E-04	0.025014857	1	root_4	root_4	5.661051	47.8743805	0	0					0		0
J2	w1	w1	w1	w1	1	w1_1	w1_1_J2	w1_1	lat_38	0.7077418	0.058031287	4.13E-04	0.02520596	1	root_4	root_4	5.4986215	40.44141347	0	0					0		0
J2	w1	w1	w1	w1	1	w1_1	w1_1_J2	w1_1	lat_37	1.0510323	0.076791994	4.73E-04	0.022651881	1	root_4	root_4	5.352768	53.18023537	0	0					0		0
J2	w1	w1	w1	w1	1	w1_1	w1_1_J2	w1_1	lat_36	1.5062462	0.123954006	8.57E-04	0.025659762	1	root_4	root_4	4.8040624	32.58685985	0	0					0		0
J2	w1	w1	w1	w1	1	w1_1	w1_1_J2	w1_1	lat_35	1.5581608	0.110599235	6.88E-04	0.020461507	1	root_4	root_4	4.5227003	45.32644673	0	0					0		0
J2	w1	w1	w1	w1	1	w1_1	w1_1_J2	w1_1	lat_34	1.3862463	0.116396524	9.18E-04	0.029285572	1	root_4	root_4	4.0008416	8.72321708	0	0					0		0
J2	w1	w1	w1	w1	1	w1_1	w1_1_J2	w1_1	lat_33	1.7090102	0.11801389	6.95E-04	0.022284497	1	root_4	root_4	3.8257134	60.68464617	0	0					0		0
J2	w1	w1	w1	w1	1	w1_1	w1_1_J2	w1_1	lat_32	0.36123917	0.019765154	1.24E-04	0.020563412	1	root_4	root_4	3.631068	40.36507928	0	0					0		0
J2	w1	w1	w1	w1	1	w1_1	w1_1_J2	w1_1	lat_31	0.8692746	0.045121223	2.10E-04	0.018063543	1	root_4	root_4	3.0125308	25.94881073	0	0					0		0
J2	w1	w1	w1	w1	1	w1_1	w1_1_J2	w1_1	lat_30	1.8928196	0.16819914	0.001243383	0.027876139	1	root_4	root_4	2.7666895	50.00603814	0	0					0		0
J2	w1	w1	w1	w1	1	w1_1	w1_1_J2	w1_1	lat_29	2.687743	0.25241873	0.001967818	0.029002145	1	root_4	root_4	2.6126974	38.91246197	0	0					0		0
J2	w1	w1	w1	w1	1	w1_1	w1_1_J2	w1_1	lat_28	2.7567704	0.17844045	9.91E-04	0.02088771	1	root_4	root_4	2.2528753	21.85420112	0	0					0		0
J2	w1	w1	w1	w1	1	w1_1	w1_1_J2	w1_1	lat_27	3.0103724	0.26879385	0.002028826	0.028831678	1	root_4	root_4	1.9586076	46.470138	0	0					0		0
J2	w1	w1	w1	w1	1	w1_1	w1_1_J2	w1_1	lat_26	2.6043005	0.21373995	0.001489079	0.02562704	1	root_4	root_4	1.7095721	58.29369747	0	0					0		0
J2	w1	w1	w1	w1	1	w1_1	w1_1_J2	w1_1	lat_25	2.8841212	0.20117478	0.001161255	0.022133436	1	root_4	root_4	1.4942194	45.83011512	0	0					0		0
J2	w1	w1	w1	w1	1	w1_1	w1_1_J2	w1_1	lat_24	1.0104456	0.061815895	3.32E-04	0.019837454	1	root_4	root_4	1.2851747	24.99355584	0	0					0		0
J2	w1	w1	w1	w1	1	w1_1	w1_1_J2	w1_1	lat_23	1.294984	0.13558483	0.001249041	0.03059312	1	root_4	root_4	0.81674856	9.9761965	0	0					0		0
J2	w1	w1	w1	w1	1	w1_1	w1_1_J2	w1_1	lat_22	4.741428	0.3575254	0.002234802	0.023324342	1	root_4	root_4	0.56805956	3.508109809	0	0					0		0
J2	w1	w1	w1	w1	1	w1_1	w1_1_J2	w1_1	lat_21	3.7208939	0.3439915	0.002548565	0.029635236	1	root_4	root_4	0	82.09917435	0	0					0		0
J2	w1	w1	w1	w1	1	w1_1	w1_1_J2	w1_1	lat_20	2.6183543	0.219083	0.001552834	0.026791174	1	root_2	root_2	0.89337313	18.53199711	0	0					0		0
J2	w1	w1	w1	w1	1	w1_1	w1_1_J2	w1_1	lat_19	3.0664	0.20256458	0.001071856	0.021165717	1	root_2	root_2	1.4458646	44.42835881	0	0					0		0
J2	w1	w1	w1	w1	1	w1_1	w1_1_J2	w1_1	lat_18	2.03417	0.13358156	7.87E-04	0.020154262	1	root_2	root_2	1.7747583	24.23977958	0	0					0		0
J2	w1	w1	w1	w1	1	w1_1	w1_1_J2	w1_1	lat_17	2.8181703	0.30661544	0.002710972	0.034949336	1	root_2	root_2	2.0451436	23.03177696	0	0					0		0
J2	w1	w1	w1	w1	1	w1_1	w1_1_J2	w1_1	lat_12	1.531524	0.13428265	9.92E-04	0.028267615	1	root_2	root_2	2.4758074	30.64413548	0	0					0		0
J2	w1	w1	w1	w1	1	w1_1	w1_1_J2	w1_1	lat_11	2.160077	0.21901323	0.001824141	0.031984556	1	root_2	root_2	2.784234	30.66260432	0	0					0		0
J2	w1	w1	w1	w1	1	w1_1	w1_1_J2	w1_1	lat_10	1.9726154	0.17826462	0.001333628	0.02858835	1	root_2	root_2	2.0049994	38.061557	0	0					0		0
J2	w1	w1	w1	w1	1	w1_1	w1_1_J2	w1_1	lat_9	4.3234906	0.42734262	0.003766979	0.029972417	1	root_3	root_3	0.66467106	25.89502299	1	0	lat_8	0.75267696	lat_8	0.75267696	0.231294593	0	0	0.174090111	0.174090111
J2	w1	w1	w1	w1	1	w1_1	w1_1_J2	w1_1	lat_7	0.10329141	0.003970127	3.22E-05	0.021071577	1	root_4	root_4	7.037156	35.64790475	0	0					0		0
J2	w1	w1	w1	w1	1	w1_1	w1_1_J2	w1_1	lat_6	0.3783166	0.023808721	1.50E-04	0.02483377	1	root_4	root_4	6.100519	30.700225	0	0					0		0
J2	w1	w1	w1	w1	1	w1_1	w1_1_J2	w1_1	lat_5	0.98406893	0.07937364	5.82E-04	0.028649444	1	root_4	root_4	4.3898034	21.56563929	0	0					0		0
J2	w1	w1	w1	w1	1	w1_1	w1_1_J2	w1_1	lat_4	1.8431841	0.1356523	8.76E-04	0.02640705	1	root_4	root_4	4.106925	18.27928011	0	0					0		0
J2	w1	w1	w1	w1	1	w1_1	w1_1_J2	w1_1	lat_3	2.954219	0.19925395	0.001138647	0.021717407	1	root_4	root_4	1.0096527	144.8809072	0	0					0		0
J2	w1	w1	w1	w1	1	w1_1	w1_1_J2	w1_1	lat_2	1.295666	0.11556755	0.001011404	0.029093117	1	root_4	root_4	1.8861041	23.9861849	0	0					0		0
J2	w1	w1	w1	w1	1	w1_1	w1_1_J2	w1_1	lat_1	2.2874513	0.18014325	0.001220717	0.024999002	1	root_4	root_4	2.417689	34.29932488	0	0					0		0
J2	w2	aw2	w2	w2	3	w2_3	w2_3_J2	W2_3	lat_2	1.8873827	0.21230122	0.001990364	0.037185695	1	root_6	root_6	0.5211788	30.97717551	1	0	lat_1	0.4479993	lat_1	0.4479993	0.529834251	0	0	0.237365374	0.237365374
J2	w2	aw2	w2	w2	3	w2_3	w2_3_J2	W2_3	lat_3	0.6676192	0.050831217	3.43E-04	0.029410828	1	root_5	root_5	2.0721474	45.34088575	0	0					0		0
J2	w2	aw2	w2	w2	3	w2_3	w2_3_J2	W2_3	lat_4	0.8400036	0.06042416	4.06E-04	0.025259696	1	root_5	root_5	2.2288656	49.74092093	0	0					0		0
J2	w2	aw2	w2	w2	3	w2_3	w2_3_J2	W2_3	lat_5	0.6152206	0.038631797	2.06E-04	0.02109314	1	root_5	root_5	2.806256	72.44121856	0	0					0		0
J2	w2	aw2	w2	w2	3	w2_3	w2_3_J2	W2_3	lat_6	0.31332245	0.029814862	2.96E-04	0.027833126	1	root_5	root_5	3.2114842	7.107863681	0	0					0		0
J2	w2	aw2	w2	w2	3	w2_3	w2_3_J2	W2_3	lat_7	0.9998868	0.074163266	4.71E-04	0.02457747	1	root_5	root_5	2.2642207	18.89495336	0	0					0		0
J2	w2	aw2	w2	w2	3	w2_3	w2_3_J2	W2_3	lat_8	0.95535964	0.057381257	3.00E-04	0.019517435	1	root_5	root_5	2.474193	42.57825181	0	0					0		0
J2	w2	aw2	w2	w2	3	w2_3	w2_3_J2	W2_3	lat_9	0.644958	0.060296286	5.50E-04	0.028764402	1	root_5	root_5	0.55984855	59.87544634	0	0					0		0
J2	w2	aw2	w2	w2	3	w2_3	w2_3_J2	W2_3	lat_10	0.5333449	0.046686087	3.40E-04	0.028865414	1	root_5	root_5	2.9546592	49.20195071	0	0					0		0
J2	w2	aw2	w2	w2	3	w2_3	w2_3_J2	W2_3	lat_11	0.88423675	0.059291914	3.38E-04	0.021905657	1	root_5	root_5	2.681595	28.21690482	0	0					0		0
J2	w2	aw2	w2	w2	3	w2_3	w2_3_J2	W2_3	lat_12	1.0332799	0.09986935	7.94E-04	0.030692179	1	root_5	root_5	2.123861	54.06063309	0	0					0		0
J2	w2	aw2	w2	w2	3	w2_3	w2_3_J2	W2_3	lat_13	0.9264845	0.09372273	7.90E-04	0.03168333	1	root_5	root_5	1.8666456	25.15009524	0	0					0		0
J2	w2	aw2	w2	w2	3	w2_3	w2_3_J2	W2_3	lat_14	1.0373627	0.08871142	6.37E-04	0.025524998	1	root_5	root_5	1.7152593	46.17284377	0	0					0		0
J2	w2	aw2	w2	w2	3	w2_3	w2_3_J2	W2_3	lat_15	1.4601359	0.15851763	0.00147323	0.03523362	1	root_5	root_5	1.4015564	2.761308878	0	0					0		0
J2	w2	aw2	w2	w2	3	w2_3	w2_3_J2	W2_3	lat_16	0.94851226	0.06498206	3.88E-04	0.020501325	1	root_5	root_5	1.3798199	22.01697819	0	0					0		0
J2	w2	aw2	w2	w2	3	w2_3	w2_3_J2	W2_3	lat_17	1.8308984	0.16745825	0.00126819	0.02837989	1	root_5	root_5	1.050584	61.99632936	0	0					0		0
J2	w2	aw2	w2	w2	3	w2_3	w2_3_J2	W2_3	lat_18	1.4236115	0.15230824	0.001369409	0.03452752	1	root_5	root_5	0.797717	64.90161863	0	0					0		0
J2	w2	aw2	w2	w2	3	w2_3	w2_3_J2	W2_3	lat_19	0.97090507	0.09902283	8.86E-04	0.03278126	1	root_5	root_5	0.5429374	60.58069069	0	0					0		0
J2	w2	aw2	w2	w2	3	w2_3	w2_3_J2	W2_3	lat_20	3.7838051	0.4316454	0.004051792	0.036668245	1	root_5	root_5	0.18135634	43.23351284	0	0					0		0
J2	w2	aw2	w2	w2	3	w2_3	w2_3_J2	W2_3	lat_21	1.6107727	0.13338464	0.001011254	0.026687657	1	root_4	root_4	1.2023954	35.31997371	0	0					0		0
J2	w2	aw2	w2	w2	3	w2_3	w2_3_J2	W2_3	lat_22	0.71231306	0.045517325	2.96E-04	0.023728674	1	root_4	root_4	2.3762	52.5884951	0	0					0		0
J2	w2	aw2	w2	w2	3	w2_3	w2_3_J2	W2_3	lat_29	0.1454125	0.006903773	2.92E-05	0.016932016	1	root_4	root_4	2.853128	50.08807213	0	0					0		0
J2	w2	aw2	w2	w2	3	w2_3	w2_3_J2	W2_3	lat_30	0.32010666	0.02445745	1.61E-04	0.02581485	1	root_4	root_4	2.6913276	52.68322982	0	0					0		0
J2	w2	aw2	w2	w2	3	w2_3	w2_3_J2	W2_3	lat_31	0.71621937	0.059818145	4.34E-04	0.026932748	1	root_4	root_4	2.1989884	69.59470991	0	0					0		0
J2	w2	aw2	w2	w2	3	w2_3	w2_3_J2	W2_3	lat_32	0.94741416	0.08328324	6.34E-04	0.029239696	1	root_4	root_4	1.9685653	11.07873076	0	0					0		0
J2	w2	aw2	w2	w2	3	w2_3	w2_3_J2	W2_3	lat_33	1.1080695	0.10442159	8.31E-04	0.03037907	1	root_4	root_4	1.933739	59.867496	0	0					0		0
J2	w2	aw2	w2	w2	3	w2_3	w2_3_J2	W2_3	lat_34	0.7838519	0.066894874	4.75E-04	0.028214483	1	root_4	root_4	1.9083121	40.6186159	0	0					0		0
J2	w2	aw2	w2	w2	3	w2_3	w2_3_J2	W2_3	lat_35	1.55821	0.15340525	0.00126755	0.03256242	1	root_4	root_4	1.5937237	52.18222179	0	0					0		0
J2	w2	aw2	w2	w2	3	w2_3	w2_3_J2	W2_3	lat_36	1.607762	0.1573085	0.001288939	0.031099955	1	root_4	root_4	1.2928218	63.31260244	0	0					0		0
J2	w2	aw2	w2	w2	3	w2_3	w2_3_J2	W2_3	lat_37	1.8457673	0.16949992	0.001284315	0.028886946	1	root_4	root_4	1.0640466	46.39548062	0	0					0		0
J2	w2	aw2	w2	w2	3	w2_3	w2_3_J2	W2_3	lat_40	0.19686879	0.011128197	6.74E-05	0.023889072	1	root_2	root_2	3.8091984	60.30134962	0	0					0		0
J2	w2	aw2	w2	w2	3	w2_3	w2_3_J2	W2_3	lat_41	0.24904047	0.013909934	9.14E-05	0.023974491	1	root_2	root_2	3.5766852	30.14823643	0	0					0		0
J2	w2	aw2	w2	w2	3	w2_3	w2_3_J2	W2_3	lat_42	0.7639997	0.05535839	4.06E-04	0.025623476	1	root_2	root_2	2.628869	17.33608562	0	0					0		0
J2	w2	aw2	w2	w2	3	w2_3	w2_3_J2	W2_3	lat_43	0.9151001	0.07910791	5.89E-04	0.029112846	1	root_2	root_2	2.5475793	42.12784182	0	0					0		0
J2	w2	aw2	w2	w2	3	w2_3	w2_3_J2	W2_3	lat_44	1.3837646	0.095498644	5.70E-04	0.023172315	1	root_2	root_2	1.6877404	32.5469169	0	0					0		0
J2	w2	aw2	w2	w2	3	w2_3	w2_3_J2	W2_3	lat_45	0.5039044	0.026098467	1.36E-04	0.020828756	1	root_2	root_2	0.90459234	58.00198692	0	0					0		0
J2	w2	aw2	w2	w2	3	w2_3	w2_3_J2	W2_3	lat_46	0.09592785	0.005157897	2.90E-05	0.022158507	1	root_2	root_2	4.218762	33.26187379	0	0					0		0
J2	w2	aw2	w2	w2	3	w2_3	w2_3_J2	W2_3	lat_47	0.2197795	0.015755247	1.05E-04	0.026293255	1	root_2	root_2	3.8267965	78.65909493	0	0					0		0
J2	w2	aw2	w2	w2	3	w2_3	w2_3_J2	W2_3	lat_48	0.36486322	0.02957773	2.09E-04	0.027432228	1	root_2	root_2	3.3301027	41.1803853	0	0					0		0
J2	w2	aw2	w2	w2	3	w2_3	w2_3_J2	W2_3	lat_49	0.74594146	0.055877235	3.68E-04	0.0226485	1	root_2	root_2	3.247675	46.20678981	0	0					0		0
J2	w2	aw2	w2	w2	3	w2_3	w2_3_J2	W2_3	lat_50	0.8390197	0.08070192	6.49E-04	0.032011583	1	root_2	root_2	2.7645545	47.14662384	0	0					0		0
J2	w2	aw2	w2	w2	3	w2_3	w2_3_J2	W2_3	lat_51	0.9421959	0.089282244	7.65E-04	0.029799508	1	root_2	root_2	2.350063	15.50437915	0	0					0		0
J2	w2	aw2	w2	w2	3	w2_3	w2_3_J2	W2_3	lat_52	0.9262277	0.08359789	6.33E-04	0.029128028	1	root_2	root_2	2.2460675	61.35057596	0	0					0		0
J2	w2	aw2	w2	w2	3	w2_3	w2_3_J2	W2_3	lat_53	0.39965945	0.031122267	2.13E-04	0.027185604	1	root_2	root_2	1.2833425	60.57976179	0	0					0		0
J2	w2	aw2	w2	w2	3	w2_3	w2_3_J2	W2_3	lat_54	1.4988539	0.12966023	0.001041352	0.028044749	1	root_2	root_2	0.6101295	6.093566928	0	0					0		0
J2	w2	aw2	w2	w2	3	w2_3	w2_3_J2	W2_3	lat_55	0.3027887	0.018667681	9.81E-05	0.02009719	1	root_2	root_2	0.58766115	72.77205927	0	0					0		0
J2	w2	aw2	w2	w2	3	w2_3	w2_3_J2	W2_3	lat_56	0.017535511	0	0	0.023708241	1	root_7	root_7	5.225025	140.5848548	0	0					0		0
J2	w2	aw2	w2	w2	3	w2_3	w2_3_J2	W2_3	lat_57	0.03536052	0	0	0.0359826	1	root_7	root_7	4.70026	93.91380335	0	0					0		0
J2	w2	aw2	w2	w2	3	w2_3	w2_3_J2	W2_3	lat_58	0.07706924	0.002043041	6.87E-06	0.01470431	1	root_7	root_7	3.813159	60.02683065	0	0					0		0
J2	w2	aw2	w2	w2	3	w2_3	w2_3_J2	W2_3	lat_59	0.58989	0.03271354	1.67E-04	0.020076552	1	root_7	root_7	3.1131876	66.86731292	0	0					0		0
J2	w2	aw2	w2	w2	3	w2_3	w2_3_J2	W2_3	lat_60	1.2489601	0.18279065	0.002305056	0.04877815	1	root_7	root_7	2.0477126	2.054821431	0	0					0		0
J2	w2	aw2	w2	w2	3	w2_3	w2_3_J2	W2_3	lat_61	0.7455485	0.056371976	3.82E-04	0.024005322	1	root_7	root_7	2.5389903	41.88714595	0	0					0		0
J2	w2	aw2	w2	w2	3	w2_3	w2_3_J2	W2_3	lat_62	0.19169705	0.009870309	5.05E-05	0.019331058	1	root_7	root_7	0.8349491	58.46285394	0	0					0		0
J2	w2	aw2	w2	w2	3	w2_3	w2_3_J2	W2_3	lat_63	1.2950042	0.11358004	8.39E-04	0.028299678	1	root_7	root_7	1.0638666	53.55975483	0	0					0		0
J2	w2	aw2	w2	w2	3	w2_3	w2_3_J2	W2_3	lat_64	0.9769373	0.079537034	5.63E-04	0.025570134	1	root_7	root_7	1.4117551	66.14045785	0	0					0		0
J2	w2	aw2	w2	w2	3	w2_3	w2_3_J2	W2_3	lat_65	1.596705	0.15612678	0.001255482	0.031214098	1	root_7	root_7	1.4661037	54.92041047	0	0					0		0
J2	w2	aw2	w2	w2	3	w2_3	w2_3_J2	W2_3	lat_66	1.4250326	0.12844199	9.68E-04	0.029561576	1	root_7	root_7	2.0331528	59.47762197	0	0					0		0
J2	w2	aw2	w2	w2	3	w2_3	w2_3_J2	W2_3	lat_67	0.8748694	0.070194624	4.74E-04	0.02598665	1	root_7	root_7	2.1794896	47.88061646	0	0					0		0
J2	w2	aw2	w2	w2	3	w2_3	w2_3_J2	W2_3	lat_68	1.2984794	0.121351175	9.46E-04	0.029733593	1	root_7	root_7	2.6705716	60.02273254	0	0					0		0
J2	w2	aw2	w2	w2	3	w2_3	w2_3_J2	W2_3	lat_69	0.8670595	0.06803597	4.59E-04	0.026612284	1	root_7	root_7	2.7044597	37.15995837	0	0					0		0
J2	w2	aw2	w2	w2	3	w2_3	w2_3_J2	W2_3	lat_70	0.77941877	0.0672673	5.00E-04	0.027692692	1	root_7	root_7	3.3463285	30.46892747	0	0					0		0
J2	w2	aw2	w2	w2	3	w2_3	w2_3_J2	W2_3	lat_71	0.2595712	0.016631434	9.30E-05	0.021571396	1	root_7	root_7	3.6461527	32.87923293	0	0					0		0
J2	w2	aw2	w2	w2	3	w2_3	w2_3_J2	W2_3	lat_72	0.36836156	0.020914214	1.09E-04	0.020947082	1	root_7	root_7	3.9447744	49.73191874	0	0					0		0
J2	w2	aw2	w2	w2	3	w2_3	w2_3_J2	W2_3	lat_73	0.16525906	0.008965869	6.63E-05	0.028730202	1	root_7	root_7	4.1362443	41.04652725	0	0					0		0
J2	w2	aw2	w2	w2	3	w2_3	w2_3_J2	W2_3	lat_74	0.119611435	0.006460951	3.36E-05	0.01980504	1	root_7	root_7	4.4366417	62.30517685	0	0					0		0
J2	w2	aw2	w2	w2	3	w2_3	w2_3_J2	W2_3	lat_75	0.44455895	0.027965361	1.58E-04	0.02056404	1	root_4	root_4	2.469767	45.74946766	0	0					0		0
J2	w2	aw2	w2	w2	3	w2_3	w2_3_J2	W2_3	lat_76	0.074275665	0.003571558	2.28E-05	0.024319569	1	root_4	root_4	3.1370935	72.09540609	0	0					0		0
J2	w2	aw2	w2	w2	3	w2_3	w2_3_J2	W2_3	lat_77	0.04945201	0.001977467	1.48E-05	0.023960382	1	root_4	root_4	3.3004892	96.3617773	0	0					0		0
J2	wbg	wbg	wbg	awbg	4	wbg_4	wbg_4_J2	W-BG_4	lat_6	0.41394266	0.039446123	3.96E-04	0.042339575	1	root_3	root_3	1.4780177	28.53225465	0	0					0		0
J2	wbg	wbg	wbg	awbg	4	wbg_4	wbg_4_J2	W-BG_4	lat_30	0.049221396	0	0	0.045922738	1	root_1	root_1	0.43515816	4.094910143	0	0					0		0
J2	wbg	wbg	wbg	awbg	4	wbg_4	wbg_4_J2	W-BG_4	lat_31	0.05776801	0	0	0.03957942	1	root_1	root_1	0.6182959	9.058876481	0	0					0		0
J2	wbg	wbg	wbg	awbg	4	wbg_4	wbg_4_J2	W-BG_4	lat_32	0.05146694	0.001303509	5.12E-06	0.014813255	1	root_2	root_2	1.5391215	24.0611855	0	0					0		0
J2	wbg	wbg	wbg	awbg	4	wbg_4	wbg_4_J2	W-BG_4	lat_41	1.4748538	0.14029361	0.00114762	0.0316649	1	root_2	root_2	1.3955234	60.73027184	0	0					0		0
J2	wbg	wbg	wbg	awbg	4	wbg_4	wbg_4_J2	W-BG_4	lat_42	0.5711643	0.052953966	4.41E-04	0.034422807	1	root_2	root_2	1.1116692	60.85030558	0	0					0		0
J2	wbg	wbg	wbg	awbg	4	wbg_4	wbg_4_J2	W-BG_4	lat_45	0.6743336	0.042524204	2.39E-04	0.021442503	1	root_4	root_4	1.1582519	58.9681445	0	0					0		0
J2	wbg	wbg	wbg	awbg	4	wbg_4	wbg_4_J2	W-BG_4	lat_46	0.4612723	0.0263856	1.33E-04	0.018272623	1	root_4	root_4	1.2473251	59.02001979	0	0					0		0
J2	wbg	wbg	wbg	awbg	4	wbg_4	wbg_4_J2	W-BG_4	lat_47	0.80633295	0.05319239	3.01E-04	0.02181273	1	root_4	root_4	0.47981018	50.90362403	0	0					0		0
J2	wbg	wbg	wbg	awbg	4	wbg_4	wbg_4_J2	W-BG_4	lat_48	0.06620133	0.003193753	1.86E-05	0.023957757	1	root_4	root_4	2.5302665	30.00373695	0	0					0		0
J2	wbg	wbg	wbg	awbg	4	wbg_4	wbg_4_J2	W-BG_4	lat_49	0.28957748	0.020089637	1.26E-04	0.023708131	1	root_4	root_4	2.0859222	15.41461681	0	0					0		0
J2	wbg	wbg	wbg	awbg	4	wbg_4	wbg_4_J2	W-BG_4	lat_50	0.58120054	0.039515946	2.77E-04	0.024667876	1	root_4	root_4	1.6722381	17.55439213	0	0					0		0
J2	wbg	wbg	wbg	awbg	4	wbg_4	wbg_4_J2	W-BG_4	lat_51	0.23443879	0.013317476	7.49E-05	0.02104931	1	root_4	root_4	1.9391947	41.73704572	0	0					0		0
J2	wbg	wbg	wbg	awbg	4	wbg_4	wbg_4_J2	W-BG_4	lat_52	0.18913966	0.009977109	4.97E-05	0.020994917	1	root_4	root_4	1.8364725	61.40004019	0	0					0		0
J2	wbg	wbg	wbg	awbg	4	wbg_4	wbg_4_J2	W-BG_4	lat_53	0.6288725	0.03753916	1.98E-04	0.021461679	1	root_4	root_4	1.4562652	37.19665014	0	0					0		0
J2	wbg	wbg	wbg	awbg	4	wbg_4	wbg_4_J2	W-BG_4	lat_54	0.3443618	0.02068446	1.05E-04	0.01968613	1	root_4	root_4	1.3790348	66.47967919	0	0					0		0
J2	wbg	wbg	wbg	awbg	4	wbg_4	wbg_4_J2	W-BG_4	lat_55	0.5866538	0.037331346	2.00E-04	0.020691924	1	root_4	root_4	1.2029226	1.094565135	0	0					0		0
J2	wbg	wbg	wbg	awbg	4	wbg_4	wbg_4_J2	W-BG_4	lat_56	0.7847227	0.06737594	5.07E-04	0.025867118	1	root_4	root_4	0.9429861	42.4404869	0	0					0		0
J2	wbg	wbg	wbg	awbg	4	wbg_4	wbg_4_J2	W-BG_4	lat_57	0.4842121	0.03205406	1.81E-04	0.023320058	1	root_4	root_4	0.9001762	57.17605313	0	0					0		0
J2	wbg	wbg	wbg	awbg	4	wbg_4	wbg_4_J2	W-BG_4	lat_58	0.93474054	0.07113649	4.49E-04	0.024592055	1	root_4	root_4	0.7152883	44.77104307	0	0					0		0
J2	wbg	wbg	wbg	awbg	4	wbg_4	wbg_4_J2	W-BG_4	lat_59	0.74090743	0.058388695	3.93E-04	0.023955183	1	root_4	root_4	0.3924938	49.91608796	0	0					0		0
J2	wbg	wbg	wbg	awbg	4	wbg_4	wbg_4_J2	W-BG_4	lat_60	0.029423576	9.85E-04	5.17E-06	0.015521982	1	root_5	root_5	3.184577	31.9863906	0	0					0		0
J2	wbg	wbg	wbg	awbg	4	wbg_4	wbg_4_J2	W-BG_4	lat_61	0.45873082	0.028346887	1.78E-04	0.02589389	1	root_5	root_5	1.1594294	11.92801014	0	0					0		0
J2	wbg	wbg	wbg	awbg	4	wbg_4	wbg_4_J2	W-BG_4	lat_62	0.15955749	0.008834408	5.38E-05	0.021838875	1	root_5	root_5	1.5708327	18.31390916	0	0					0		0
J2	wbg	wbg	wbg	awbg	4	wbg_4	wbg_4_J2	W-BG_4	lat_63	0.24854814	0.00946714	4.50E-05	0.017338349	1	root_5	root_5	1.4766842	39.99600318	0	0					0		0
J2	wbg	wbg	wbg	awbg	4	wbg_4	wbg_4_J2	W-BG_4	lat_64	0.50803167	0.030824661	1.66E-04	0.020529252	1	root_5	root_5	1.4761176	56.14217422	0	0					0		0
J2	wbg	wbg	wbg	awbg	4	wbg_4	wbg_4_J2	W-BG_4	lat_65	0.09193368	0.00387885	1.87E-05	0.016579531	1	root_5	root_5	2.2052286	55.67298121	0	0					0		0
J2	wbg	wbg	wbg	awbg	4	wbg_4	wbg_4_J2	W-BG_4	lat_66	0.14908485	0.007758017	4.23E-05	0.021974249	1	root_5	root_5	2.371777	45.7061506	0	0					0		0
J2	wbg	wbg	wbg	awbg	4	wbg_4	wbg_4_J2	W-BG_4	lat_67	0.82063144	0.06794592	4.89E-04	0.026826013	1	root_5	root_5	0.6427837	40.84688082	0	0					0		0
J2	wbg	wbg	wbg	awbg	4	wbg_4	wbg_4_J2	W-BG_4	lat_68	0.5864074	0.056069214	5.22E-04	0.03511828	1	root_5	root_5	1.8482668	38.78949124	0	0					0		0
J2	wbg	wbg	wbg	awbg	4	wbg_4	wbg_4_J2	W-BG_4	lat_69	0.025833363	3.55E-04	1.22E-06	0.011599862	1	root_6	root_6	3.1416523	4.476096171	0	0					0		0
J2	wbg	wbg	wbg	awbg	4	wbg_4	wbg_4_J2	W-BG_4	lat_70	0.56255376	0.054154314	4.82E-04	0.031119179	1	root_6	root_6	1.408269	18.92101736	0	0					0		0
J2	wbg	wbg	wbg	awbg	4	wbg_4	wbg_4_J2	W-BG_4	lat_71	0.069382854	0.002564339	2.33E-05	0.028839856	1	root_6	root_6	2.570692	83.89004312	0	0					0		0
J2	wbg	wbg	wbg	awbg	4	wbg_4	wbg_4_J2	W-BG_4	lat_72	0.10711345	0.005820916	3.18E-05	0.02278753	1	root_6	root_6	1.069708	61.52810623	0	0					0		0
J2	wbg	wbg	wbg	awbg	4	wbg_4	wbg_4_J2	W-BG_4	lat_73	0.30668148	0.02289812	1.92E-04	0.03306804	1	root_6	root_6	2.098091	22.01216973	0	0					0		0
J2	wbg	wbg	wbg	awbg	4	wbg_4	wbg_4_J2	W-BG_4	lat_74	0.5339012	0.054704823	4.95E-04	0.031152178	1	root_6	root_6	1.8537383	33.99359195	0	0					0		0
J2	wbg	wbg	wbg	awbg	4	wbg_4	wbg_4_J2	W-BG_4	lat_75	0.8148897	0.06466248	4.89E-04	0.02574616	1	root_6	root_6	1.103032	26.22351411	0	0					0		0
J2	wbg	wbg	wbg	awbg	4	wbg_4	wbg_4_J2	W-BG_4	lat_76	0.57684416	0.045976926	3.62E-04	0.030009473	1	root_6	root_6	1.7061759	47.41368424	0	0					0		0
J2	w1	w1	w1	w1	2	w1_2	w1_2_J2	W1_2	lat_1	1.7569407	0.25513175	0.003246091	0.04305761	1	root_1	root_1	0.43260345	6.388549138	0	0					0		0
J2	w1	w1	w1	w1	2	w1_2	w1_2_J2	W1_2	lat_2	0.54331976	0.03075868	2.04E-04	0.023888063	1	root_1	root_1	2.3237443	27.77283324	0	0					0		0
J2	w1	w1	w1	w1	2	w1_2	w1_2_J2	W1_2	lat_3	0.14258754	0.011922486	9.33E-05	0.031055087	1	root_1	root_1	3.0680828	54.35937191	0	0					0		0
J2	w1	w1	w1	w1	2	w1_2	w1_2_J2	W1_2	lat_4	0.08216354	0.004442668	2.82E-05	0.024336984	1	root_1	root_1	2.8135407	25.15432996	0	0					0		0
J2	w1	w1	w1	w1	2	w1_2	w1_2_J2	W1_2	lat_5	0.22181867	0.015247003	9.65E-05	0.025594492	1	root_1	root_1	2.8923204	74.33357711	0	0					0		0
J2	w1	w1	w1	w1	2	w1_2	w1_2_J2	W1_2	lat_6	0.20030452	0.013385633	1.06E-04	0.033004384	1	root_1	root_1	2.6966872	33.63799864	0	0					0		0
J2	w1	w1	w1	w1	2	w1_2	w1_2_J2	W1_2	lat_7	0.5482605	0.048512813	3.83E-04	0.0281669	1	root_1	root_1	2.4216194	23.00413177	0	0					0		0
J2	w1	w1	w1	w1	2	w1_2	w1_2_J2	W1_2	lat_8	0.38777968	0.0230502	1.26E-04	0.0214144	1	root_1	root_1	2.466153	62.97043728	0	0					0		0
J2	w1	w1	w1	w1	2	w1_2	w1_2_J2	W1_2	lat_9	0.78896594	0.06313592	4.21E-04	0.02590695	1	root_1	root_1	1.8588045	55.98725187	0	0					0		0
J2	w1	w1	w1	w1	2	w1_2	w1_2_J2	W1_2	lat_10	0.50362253	0.037777822	2.40E-04	0.025472375	1	root_1	root_1	1.8117326	47.75990653	0	0					0		0
J2	w1	w1	w1	w1	2	w1_2	w1_2_J2	W1_2	lat_11	0.6149348	0.045490477	2.92E-04	0.02413091	1	root_1	root_1	1.5094588	61.71707025	0	0					0		0
J2	w1	w1	w1	w1	2	w1_2	w1_2_J2	W1_2	lat_12	0.8357223	0.07432835	5.82E-04	0.028803896	1	root_1	root_1	1.0709032	34.77861291	0	0					0		0
J2	w1	w1	w1	w1	2	w1_2	w1_2_J2	W1_2	lat_13	0.7854006	0.08170113	7.10E-04	0.034145195	1	root_1	root_1	0.95325154	56.28198819	0	0					0		0
J2	w1	w1	w1	w1	2	w1_2	w1_2_J2	W1_2	lat_14	0.03739813	0	0	0.031642463	1	root_2	root_2	4.581401	31.36613088	0	0					0		0
J2	w1	w1	w1	w1	2	w1_2	w1_2_J2	W1_2	lat_15	0.6772784	0.05931899	4.36E-04	0.029721659	1	root_2	root_2	2.7520597	81.82580286	0	0					0		0
J2	w1	w1	w1	w1	2	w1_2	w1_2_J2	W1_2	lat_16	1.2160381	0.12521923	0.001064809	0.03357815	1	root_2	root_2	1.64343	68.96900994	0	0					0		0
J2	w1	w1	w1	w1	2	w1_2	w1_2_J2	W1_2	lat_17	0.46619493	0.04086742	3.35E-04	0.0321142	1	root_2	root_2	1.2418126	57.81894468	0	0					0		0
J2	w1	w1	w1	w1	2	w1_2	w1_2_J2	W1_2	lat_18	0.09804915	0.003919578	2.68E-05	0.025879689	1	root_2	root_2	3.138056	169.4442618	0	0					0		0
J2	w1	w1	w1	w1	2	w1_2	w1_2_J2	W1_2	lat_19	0.6389264	0.03992038	2.13E-04	0.021407172	1	root_2	root_2	2.7494729	44.8761187	0	0					0		0
J2	w1	w1	w1	w1	2	w1_2	w1_2_J2	W1_2	lat_20	0.8338375	0.06835043	4.67E-04	0.0251731	1	root_2	root_2	2.543703	141.1706664	0	0					0		0
J2	w1	w1	w1	w1	2	w1_2	w1_2_J2	W1_2	lat_21	0.4237901	0.03247942	2.18E-04	0.025210954	1	root_2	root_2	2.3945305	23.47882991	0	0					0		0
J2	w1	w1	w1	w1	2	w1_2	w1_2_J2	W1_2	lat_22	0.76397246	0.07969714	7.08E-04	0.034544777	1	root_2	root_2	2.2641048	61.77244942	0	0					0		0
J2	w1	w1	w1	w1	2	w1_2	w1_2_J2	W1_2	lat_23	0.8471879	0.069065794	4.66E-04	0.027271675	1	root_2	root_2	2.106167	83.51925264	0	0					0		0
J2	w1	w1	w1	w1	2	w1_2	w1_2_J2	W1_2	lat_24	0.34659863	0.026768178	1.78E-04	0.027003527	1	root_2	root_2	1.9127297	79.58525493	0	0					0		0
J2	w1	w1	w1	w1	2	w1_2	w1_2_J2	W1_2	lat_25	0.5142402	0.047494087	3.77E-04	0.03117642	1	root_2	root_2	1.7197675	59.92335329	0	0					0		0
J2	w1	w1	w1	w1	2	w1_2	w1_2_J2	W1_2	lat_26	0.25367662	0.017109238	1.17E-04	0.024225567	1	root_2	root_2	1.5258573	48.5656776	0	0					0		0
J2	w1	w1	w1	w1	2	w1_2	w1_2_J2	W1_2	lat_27	0.8080576	0.08005034	6.82E-04	0.030777996	1	root_2	root_2	1.240602	39.58408813	0	0					0		0
J2	w1	w1	w1	w1	2	w1_2	w1_2_J2	W1_2	lat_28	0.1682244	0.006926226	7.18E-05	0.034963563	1	root_2	root_2	0.57081574	150.5092016	0	0					0		0
J2	w1	w1	w1	w1	2	w1_2	w1_2_J2	W1_2	lat_29	0.8752391	0.084822126	7.71E-04	0.030517176	1	root_2	root_2	0.42124644	46.00009463	0	0					0		0
J2	w2	aw2	w2	w2	4	w2_4	w2_4_J2	W2_4	lat_1	1.2166128	0.084494986	5.18E-04	0.027697597	1	root_4	root_4	2.585987	146.2890326	0	0					0		0
J2	w2	aw2	w2	w2	4	w2_4	w2_4_J2	W2_4	lat_2	0.020208903	0	0	0.019318916	1	root_4	root_4	2.9267766	145.8348524	0	0					0		0
J2	w2	aw2	w2	w2	4	w2_4	w2_4_J2	W2_4	lat_3	0.036883056	0	0	0.03331283	1	root_4	root_4	3.89165	38.42762782	0	0					0		0
J2	w2	aw2	w2	w2	4	w2_4	w2_4_J2	W2_4	lat_4	0.7886194	0.047864426	2.64E-04	0.021706283	1	root_4	root_4	2.7779753	43.49142079	0	0					0		0
J2	w2	aw2	w2	w2	4	w2_4	w2_4_J2	W2_4	lat_5	2.063354	0.19359493	0.001524708	0.027764643	1	root_4	root_4	2.0514855	51.57303722	0	0					0		0
J2	w2	aw2	w2	w2	4	w2_4	w2_4_J2	W2_4	lat_9	1.712534	0.1538146	0.001171226	0.028159674	1	root_4	root_4	2.3463542	44.05278037	0	0					0		0
J2	w2	aw2	w2	w2	4	w2_4	w2_4_J2	W2_4	lat_10	2.1889882	0.21029568	0.001714193	0.029885117	1	root_4	root_4	2.1348515	52.04571363	0	0					0		0
J2	w2	aw2	w2	w2	4	w2_4	w2_4_J2	W2_4	lat_11	2.1395624	0.15593487	0.001035619	0.023233708	1	root_4	root_4	0.26719484	13.77908703	0	0					0		0
J2	w2	aw2	w2	w2	4	w2_4	w2_4_J2	W2_4	lat_13	1.0207937	0.07807878	5.31E-04	0.02648753	1	root_4	root_4	0.7670421	70.23778588	0	0					0		0
J2	w2	aw2	w2	w2	4	w2_4	w2_4_J2	W2_4	lat_14	1.9273912	0.18235064	0.001446364	0.029802334	1	root_4	root_4	1.0760759	52.99038343	0	0					0		0
J2	w2	aw2	w2	w2	4	w2_4	w2_4_J2	W2_4	lat_15	0.17328808	0.010381434	6.48E-05	0.023487484	1	root_4	root_4	3.6253316	59.27369301	0	0					0		0
J2	w2	aw2	w2	w2	4	w2_4	w2_4_J2	W2_4	lat_16	0.3362458	0.020437848	1.15E-04	0.022993792	1	root_4	root_4	3.448055	55.30748412	0	0					0		0
J2	w2	aw2	w2	w2	4	w2_4	w2_4_J2	W2_4	lat_17	0.8839745	0.070276104	6.77E-04	0.032278664	1	root_4	root_4	3.288257	13.29753137	0	0					0		0
J2	w2	aw2	w2	w2	4	w2_4	w2_4_J2	W2_4	lat_18	2.7407289	0.28882617	0.002480825	0.03190323	1	root_4	root_4	1.6977363	91.38101894	0	0					0		0
J2	w2	aw2	w2	w2	4	w2_4	w2_4_J2	W2_4	lat_19	2.73978	0.27116233	0.002200795	0.03143471	1	root_4	root_4	1.49664	42.66868352	0	0					0		0
J2	w2	aw2	w2	w2	4	w2_4	w2_4_J2	W2_4	lat_20	3.0408096	0.30788186	0.002590743	0.031542007	1	root_4	root_4	1.4513525	39.15665489	0	0					0		0
J2	w2	aw2	w2	w2	4	w2_4	w2_4_J2	W2_4	lat_21	0.5641012	0.050624903	3.99E-04	0.029257704	1	root_4	root_4	1.1397011	76.35640594	0	0					0		0
J2	w2	aw2	w2	w2	4	w2_4	w2_4_J2	W2_4	lat_22	2.045943	0.2189552	0.002115551	0.03414188	1	root_4	root_4	1.8222228	1.288446885	0	0					0		0
J2	w2	aw2	w2	w2	4	w2_4	w2_4_J2	W2_4	lat_23	0.15601075	0.007392337	3.65E-05	0.018782826	1	root_8	root_8	1.9914433	51.05927039	0	0					0		0
J2	w2	aw2	w2	w2	4	w2_4	w2_4_J2	W2_4	lat_24	0.22265749	0.013765217	7.27E-05	0.019533573	1	root_8	root_8	1.6497374	66.66226381	0	0					0		0
J2	w2	aw2	w2	w2	4	w2_4	w2_4_J2	W2_4	lat_25	0.3942416	0.023283241	1.20E-04	0.019715443	1	root_8	root_8	1.3960909	66.62262139	0	0					0		0
J2	w2	aw2	w2	w2	4	w2_4	w2_4_J2	W2_4	lat_26	0.23332283	0.014148956	9.00E-05	0.02667738	1	root_8	root_8	1.5825056	32.95251744	0	0					0		0
J2	w2	aw2	w2	w2	4	w2_4	w2_4_J2	W2_4	lat_27	0.28316614	0.014369448	6.81E-05	0.01946202	1	root_8	root_8	1.2257588	47.86298091	0	0					0		0
J2	w2	aw2	w2	w2	4	w2_4	w2_4_J2	W2_4	lat_28	0.5623665	0.028916521	1.28E-04	0.017737115	1	root_8	root_8	0.6918832	59.36404276	0	0					0		0
J2	w2	aw2	w2	w2	4	w2_4	w2_4_J2	W2_4	lat_29	0.01142894	0	0	0.019879721	1	root_7	root_7	1.4540803	30.28204667	0	0					0		0
J2	w2	aw2	w2	w2	4	w2_4	w2_4_J2	W2_4	lat_30	0.03263468	0	0	0.027106049	1	root_7	root_7	1.2630088	13.83321115	0	0					0		0
J2	w2	aw2	w2	w2	4	w2_4	w2_4_J2	W2_4	lat_31	0.03593975	7.59E-04	2.79E-06	0.012142715	1	root_7	root_7	0.96026284	43.62238966	0	0					0		0
J2	w2	aw2	w2	w2	4	w2_4	w2_4_J2	W2_4	lat_32	0.12479357	0.005372169	2.84E-05	0.017975122	1	root_7	root_7	0.5471833	48.69353874	0	0					0		0
J2	w2	aw2	w2	w2	4	w2_4	w2_4_J2	W2_4	lat_33	0.11033554	0.006176311	4.13E-05	0.026296493	1	root_8	root_8	2.1848032	56.50753812	0	0					0		0
J2	w2	aw2	w2	w2	4	w2_4	w2_4_J2	W2_4	lat_34	0.46978554	0.033201933	2.15E-04	0.02625311	1	root_9	root_9	1.2531776	62.2774258	0	0					0		0
J2	w2	aw2	w2	w2	4	w2_4	w2_4_J2	W2_4	lat_35	0.78097916	0.086064346	8.37E-04	0.036952823	1	root_9	root_9	1.8892305	38.40789199	0	0					0		0
J2	w2	aw2	w2	w2	4	w2_4	w2_4_J2	W2_4	lat_36	0.72892976	0.063292414	4.59E-04	0.027237238	1	root_9	root_9	2.1344876	42.68108714	0	0					0		0
J2	w2	aw2	w2	w2	4	w2_4	w2_4_J2	W2_4	lat_37	0.6438941	0.06323937	5.48E-04	0.033685766	1	root_9	root_9	2.2721584	37.4345388	0	0					0		0
J2	w2	aw2	w2	w2	4	w2_4	w2_4_J2	W2_4	lat_38	0.42326596	0.027194895	1.65E-04	0.02494993	1	root_9	root_9	2.4576492	43.72653639	0	0					0		0
J2	w2	aw2	w2	w2	4	w2_4	w2_4_J2	W2_4	lat_39	0.25172678	0.018840035	1.36E-04	0.026909094	1	root_9	root_9	2.7623522	33.96303369	0	0					0		0
J2	w2	aw2	w2	w2	4	w2_4	w2_4_J2	W2_4	lat_40	0.0834976	0.003538299	1.88E-05	0.024137666	1	root_9	root_9	3.0848637	57.88556635	0	0					0		0
J2	w2	aw2	w2	w2	4	w2_4	w2_4_J2	W2_4	lat_41	0.10530514	0.003976235	1.77E-05	0.020930877	1	root_9	root_9	3.0578582	41.24792221	0	0					0		0
J2	w2	aw2	w2	w2	4	w2_4	w2_4_J2	W2_4	lat_42	0.06838645	0.003366522	3.36E-05	0.029201044	1	root_9	root_9	3.360106	41.82775746	0	0					0		0
J2	w2	aw2	w2	w2	4	w2_4	w2_4_J2	W2_4	lat_43	0.052371126	0.002256791	1.38E-05	0.022218565	1	root_9	root_9	3.535502	43.84965055	0	0					0		0
J2	w2	aw2	w2	w2	4	w2_4	w2_4_J2	W2_4	lat_44	0.013710137	0	0	0.019682227	1	root_9	root_9	3.9284098	50.03681839	0	0					0		0
J2	w1	w1	w1	w1	3	w1_3	w1_3_J2	W1_3	lat_61	1.4441491	0.12013046	8.48E-04	0.026987359	1	root_5	root_5	2.7190022	53.67091616	0	0					0		0
J2	w1	w1	w1	w1	3	w1_3	w1_3_J2	W1_3	lat_60	0.8184659	0.050030876	2.62E-04	0.019068671	1	root_5	root_5	3.7441735	63.12996318	0	0					0		0
J2	w1	w1	w1	w1	3	w1_3	w1_3_J2	W1_3	lat_59	0.52831346	0.026953384	1.15E-04	0.017377589	1	root_5	root_5	3.8870087	62.95909917	0	0					0		0
J2	w1	w1	w1	w1	3	w1_3	w1_3_J2	W1_3	lat_58	0.11768007	0.005289827	3.99E-05	0.023245752	1	root_5	root_5	4.5509987	62.18603103	0	0					0		0
J2	w1	w1	w1	w1	3	w1_3	w1_3_J2	W1_3	lat_57	0.0790245	0.003343931	2.75E-05	0.025175992	1	root_5	root_5	4.2972155	55.50799116	0	0					0		0
J2	w1	w1	w1	w1	3	w1_3	w1_3_J2	W1_3	lat_56	0.8502882	0.06902224	5.88E-04	0.028728876	1	root_5	root_5	1.5306238	35.73931317	0	0					0		0
J2	w1	w1	w1	w1	3	w1_3	w1_3_J2	W1_3	lat_55	0.21287327	0.013064096	9.32E-05	0.029187474	1	root_5	root_5	3.6383011	19.24828417	0	0					0		0
J2	w1	w1	w1	w1	3	w1_3	w1_3_J2	W1_3	lat_54	0.7034576	0.0445515	2.40E-04	0.021552425	1	root_5	root_5	3.447854	41.94150743	0	0					0		0
J2	w1	w1	w1	w1	3	w1_3	w1_3_J2	W1_3	lat_53	1.2242665	0.0952297	6.44E-04	0.025386542	1	root_5	root_5	3.1611369	56.08086303	0	0					0		0
J2	w1	w1	w1	w1	3	w1_3	w1_3_J2	W1_3	lat_52	1.7590458	0.17353982	0.001437588	0.031384084	1	root_5	root_5	2.5578828	11.60867148	0	0					0		0
J2	w1	w1	w1	w1	3	w1_3	w1_3_J2	W1_3	lat_51	1.8650199	0.13532336	8.49E-04	0.022971632	1	root_5	root_5	2.4392998	16.28482389	0	0					0		0
J2	w1	w1	w1	w1	3	w1_3	w1_3_J2	W1_3	lat_50	2.6475785	0.287056	0.002520729	0.034500968	1	root_5	root_5	2.0718927	57.6244209	0	0					0		0
J2	w1	w1	w1	w1	3	w1_3	w1_3_J2	W1_3	lat_49	3.0578055	0.32629907	0.00291554	0.033205576	1	root_5	root_5	1.5853745	40.27108221	0	0					0		0
J2	w1	w1	w1	w1	3	w1_3	w1_3_J2	W1_3	lat_48	1.5247915	0.10114805	5.45E-04	0.02152651	1	root_5	root_5	1.350614	59.64402587	0	0					0		0
J2	w1	w1	w1	w1	3	w1_3	w1_3_J2	W1_3	lat_47	1.6093456	0.15033646	0.001160489	0.028726118	1	root_5	root_5	1.084027	55.43463493	0	0					0		0
J2	w1	w1	w1	w1	3	w1_3	w1_3_J2	W1_3	lat_46	0.9110113	0.08073803	6.01E-04	0.026710495	1	root_5	root_5	0.9769719	64.14501125	0	0					0		0
J2	w1	w1	w1	w1	3	w1_3	w1_3_J2	W1_3	lat_45	1.9246565	0.19556195	0.001660722	0.033586018	1	root_5	root_5	1.7770842	47.37423306	0	0					0		0
J2	w1	w1	w1	w1	3	w1_3	w1_3_J2	W1_3	lat_44	0.26853028	0.014046374	9.39E-05	0.025274938	1	root_4	root_4	4.265675	31.01108057	0	0					0		0
J2	w1	w1	w1	w1	3	w1_3	w1_3_J2	W1_3	lat_43	1.4411994	0.11859514	9.65E-04	0.026366249	1	root_4	root_4	2.8258555	26.51460311	0	0					0		0
J2	w1	w1	w1	w1	3	w1_3	w1_3_J2	W1_3	lat_42	0.4631195	0.032370258	2.21E-04	0.026665047	1	root_4	root_4	3.8699176	18.93391276	0	0					0		0
J2	w1	w1	w1	w1	3	w1_3	w1_3_J2	W1_3	lat_41	0.7376349	0.057549123	4.46E-04	0.029565433	1	root_4	root_4	3.5912118	20.52354366	0	0					0		0
J2	w1	w1	w1	w1	3	w1_3	w1_3_J2	W1_3	lat_40	0.9650951	0.07950297	5.74E-04	0.027702184	1	root_4	root_4	3.3927727	40.49753031	0	0					0		0
J2	w1	w1	w1	w1	3	w1_3	w1_3_J2	W1_3	lat_39	0.6565553	0.057420388	4.57E-04	0.029245501	1	root_4	root_4	3.5568953	7.643937908	0	0					0		0
J2	w1	w1	w1	w1	3	w1_3	w1_3_J2	W1_3	lat_38	1.2157352	0.11143234	8.84E-04	0.031003399	1	root_4	root_4	3.0834987	67.12953071	0	0					0		0
J2	w1	w1	w1	w1	3	w1_3	w1_3_J2	W1_3	lat_37	0.7521504	0.04465161	2.18E-04	0.018577721	1	root_4	root_4	2.3539557	54.79486477	0	0					0		0
J2	w1	w1	w1	w1	3	w1_3	w1_3_J2	W1_3	lat_36	1.3025509	0.14160663	0.001270158	0.034412164	1	root_4	root_4	1.8956366	60.27447965	0	0					0		0
J2	w1	w1	w1	w1	3	w1_3	w1_3_J2	W1_3	lat_35	1.3559549	0.13965036	0.001213607	0.033150367	1	root_4	root_4	1.733404	46.68221196	0	0					0		0
J2	w1	w1	w1	w1	3	w1_3	w1_3_J2	W1_3	lat_34	0.86004597	0.07728425	6.06E-04	0.027219564	1	root_4	root_4	1.2506324	51.17838888	0	0					0		0
J2	w1	w1	w1	w1	3	w1_3	w1_3_J2	W1_3	lat_33	0.68735915	0.044655412	2.78E-04	0.024695368	1	root_4	root_4	1.2349596	45.41898213	0	0					0		0
J2	w1	w1	w1	w1	3	w1_3	w1_3_J2	W1_3	lat_32	0.045907855	0.003491299	3.77E-05	0.0315921	1	root_3	root_3	2.3766527	68.10409625	0	0					0		0
J2	w1	w1	w1	w1	3	w1_3	w1_3_J2	W1_3	lat_31	0.2084947	0.00958122	4.29E-05	0.015975222	1	root_5	root_5	4.0754585	57.89290197	0	0					0		0
J2	w1	w1	w1	w1	3	w1_3	w1_3_J2	W1_3	lat_30	0.012959511	0	0	0.01735699	1	root_5	root_5	4.7264047	115.6617814	0	0					0		0
J2	w1	w1	w1	w1	3	w1_3	w1_3_J2	W1_3	lat_29	0.02942112	0	0	0.025400128	1	root_5	root_5	5.0425	34.41610745	0	0					0		0
J2	w1	w1	w1	w1	3	w1_3	w1_3_J2	W1_3	lat_28	1.2301717	0.12850688	0.001147716	0.034897458	1	root_2	root_2	0.71467876	46.65918739	1	0	lat_7	0.5079292	lat_7	0.5079292	0.812894655	0	0	0.412892932	0.412892932
J2	w1	w1	w1	w1	3	w1_3	w1_3_J2	W1_3	lat_27	0.64856637	0.058436584	5.18E-04	0.035088044	1	root_2	root_2	1.7371174	23.79610586	0	0					0		0
J2	w1	w1	w1	w1	3	w1_3	w1_3_J2	W1_3	lat_26	1.1453711	0.09478084	7.09E-04	0.028656244	1	root_2	root_2	1.4662871	57.29345725	0	0					0		0
J2	w1	w1	w1	w1	3	w1_3	w1_3_J2	W1_3	lat_25	2.247738	0.23706199	0.002039187	0.03326029	1	root_2	root_2	1.9454077	45.98250689	0	0					0		0
J2	w1	w1	w1	w1	3	w1_3	w1_3_J2	W1_3	lat_24	2.6106682	0.23346421	0.001771965	0.028728107	1	root_2	root_2	2.0609386	37.19685505	0	0					0		0
J2	w1	w1	w1	w1	3	w1_3	w1_3_J2	W1_3	lat_23	1.9788021	0.17314886	0.001328098	0.026845539	1	root_2	root_2	2.3306105	36.72714294	0	0					0		0
J2	w1	w1	w1	w1	3	w1_3	w1_3_J2	W1_3	lat_22	1.6115195	0.120992586	7.73E-04	0.022056388	1	root_2	root_2	2.5672884	25.01470211	0	0					0		0
J2	w1	w1	w1	w1	3	w1_3	w1_3_J2	W1_3	lat_21	0.50828964	0.032181222	1.69E-04	0.02102859	1	root_2	root_2	2.7560825	11.71915662	0	0					0		0
J2	w1	w1	w1	w1	3	w1_3	w1_3_J2	W1_3	lat_20	1.0362867	0.10661086	0.001002978	0.03603505	1	root_2	root_2	2.9278457	39.61057219	0	0					0		0
J2	w1	w1	w1	w1	3	w1_3	w1_3_J2	W1_3	lat_19	0.93440044	0.061089046	3.55E-04	0.022616634	1	root_2	root_2	3.1933916	61.30190403	0	0					0		0
J2	w1	w1	w1	w1	3	w1_3	w1_3_J2	W1_3	lat_18	0.67965937	0.0503496	3.28E-04	0.02550474	1	root_2	root_2	3.3102877	64.43075904	0	0					0		0
J2	w1	w1	w1	w1	3	w1_3	w1_3_J2	W1_3	lat_17	0.5268355	0.037807763	2.38E-04	0.02494331	1	root_2	root_2	3.8408146	65.10977547	0	0					0		0
J2	w1	w1	w1	w1	3	w1_3	w1_3_J2	W1_3	lat_16	0.32668647	0.017797528	9.12E-05	0.018888867	1	root_2	root_2	4.0162883	63.32799085	0	0					0		0
J2	w1	w1	w1	w1	3	w1_3	w1_3_J2	W1_3	lat_15	1.3825872	0.11295718	7.81E-04	0.025729401	1	root_2	root_2	2.998636	14.08005419	0	0					0		0
J2	w1	w1	w1	w1	3	w1_3	w1_3_J2	W1_3	lat_14	0.3671717	0.023367802	1.43E-04	0.022616219	1	root_2	root_2	3.6005526	141.6526046	0	0					0		0
J2	w1	w1	w1	w1	3	w1_3	w1_3_J2	W1_3	lat_13	3.1947653	0.33667037	0.002935626	0.033509355	1	root_2	root_2	1.8493371	50.61987066	0	0					0		0
J2	w1	w1	w1	w1	3	w1_3	w1_3_J2	W1_3	lat_12	0.06976225	0.002634657	1.23E-05	0.017567335	1	root_2	root_2	3.8914487	70.74320622	0	0					0		0
J2	w1	w1	w1	w1	3	w1_3	w1_3_J2	W1_3	lat_11	0.45421594	0.030269343	1.88E-04	0.02378397	1	root_2	root_2	4.325356	62.91049554	0	0					0		0
J2	w1	w1	w1	w1	3	w1_3	w1_3_J2	W1_3	lat_10	0.054470114	0.001796845	1.59E-05	0.023904735	1	root_2	root_2	4.768084	33.41784116	0	0					0		0
J2	w1	w1	w1	w1	3	w1_3	w1_3_J2	W1_3	lat_9	0.028697351	9.83E-04	5.86E-06	0.017001733	1	root_2	root_2	5.0159864	173.1804846	0	0					0		0
J2	w1	w1	w1	w1	3	w1_3	w1_3_J2	W1_3	lat_8	0.04168224	0.001888948	1.87E-05	0.02894707	1	root_2	root_2	5.55384	169.2316927	0	0					0		0
J2	w1	w1	w1	w1	3	w1_3	w1_3_J2	W1_3	lat_6	1.687454	0.14954555	0.00115294	0.02877051	1	root_4	root_4	2.2250972	54.03034803	0	0					0		0
J2	w1	w1	w1	w1	3	w1_3	w1_3_J2	W1_3	lat_5	0.9867076	0.062262546	3.38E-04	0.021978764	1	root_4	root_4	3.1923103	53.3720544	0	0					0		0
J2	w1	w1	w1	w1	3	w1_3	w1_3_J2	W1_3	lat_4	0.36759797	0.022821186	1.28E-04	0.021374796	1	root_4	root_4	3.876524	51.77022136	0	0					0		0
J2	w1	w1	w1	w1	3	w1_3	w1_3_J2	W1_3	lat_3	0.91174704	0.09914616	0.00113732	0.03502412	1	root_4	root_4	2.6979818	4.583329287	0	0					0		0
J2	w1	w1	w1	w1	3	w1_3	w1_3_J2	W1_3	lat_2	0.06348934	0.005631789	5.60E-05	0.02707951	1	root_4	root_4	4.5527744	47.51615073	0	0					0		0
J2	w1	w1	w1	w1	3	w1_3	w1_3_J2	W1_3	lat_1	0.04751603	8.78E-04	6.89E-06	0.020893393	1	root_4	root_4	4.7476397	152.7414577	0	0					0		0
J2	wbd	wbd	awbd	wbd	2	wbd_2	wbd_2_J2	w-bd_2	root_5	0.64494044	0.04175945	2.71E-04	0.02265612	1	root_45	root_45	3.467549	36.66929124	0	0					0		0
J2	wbd	wbd	awbd	wbd	2	wbd_2	wbd_2_J2	w-bd_2	root_5	0.28882468	0.014556332	7.82E-05	0.017525457	1	root_45	root_45	3.4734743	60.30518818	0	0					0		0
J2	wbd	wbd	awbd	wbd	2	wbd_2	wbd_2_J2	w-bd_2	root_	1.9457092	0.17638798	0.001382771	0.028557887	1	root_45	root_45	2.9290364	11.89351768	0	0					0		0
J2	wbd	wbd	awbd	wbd	2	wbd_2	wbd_2_J2	w-bd_2	root_5	0.2439958	0.011085876	5.34E-05	0.016778616	1	root_45	root_45	2.0455701	34.27796005	0	0					0		0
J2	wbd	wbd	awbd	wbd	2	wbd_2	wbd_2_J2	w-bd_2	root_	0.6608855	0.055613957	3.88E-04	0.027608907	1	root_45	root_45	1.7574815	54.11971423	0	0					0		0
J2	wbd	wbd	awbd	wbd	2	wbd_2	wbd_2_J2	w-bd_2	lat_15	0.34054336	0.017760362	7.81E-05	0.016907433	1	root_45	root_45	5.4358935	47.00470617	0	0					0		0
J2	wbd	wbd	awbd	wbd	2	wbd_2	wbd_2_J2	w-bd_2	lat_14	0.20086846	0.013428145	1.01E-04	0.028910566	1	root_45	root_45	4.835929	42.52429332	0	0					0		0
J2	wbd	wbd	awbd	wbd	2	wbd_2	wbd_2_J2	w-bd_2	lat_12	0.3402792	0.021471258	1.33E-04	0.026313553	1	root_45	root_45	4.4340024	39.73940663	0	0					0		0
J2	wbd	wbd	awbd	wbd	2	wbd_2	wbd_2_J2	w-bd_2	lat_11	0.17409451	0.011681749	7.36E-05	0.026088804	1	root_45	root_45	4.2448316	56.16491875	0	0					0		0
J2	wbd	wbd	awbd	wbd	2	wbd_2	wbd_2_J2	w-bd_2	lat_10	0.43839347	0.038978193	2.93E-04	0.028081981	1	root_45	root_45	4.0106015	65.50083112	0	0					0		0
J2	wbd	wbd	awbd	wbd	2	wbd_2	wbd_2_J2	w-bd_2	lat_8	1.2519671	0.10521923	7.42E-04	0.02703354	1	root_45	root_45	2.539234	71.75657406	0	0					0		0
J2	wbd	wbd	awbd	wbd	2	wbd_2	wbd_2_J2	w-bd_2	lat_7	1.0120951	0.07810742	5.39E-04	0.025450645	1	root_45	root_45	2.2053938	32.18393333	0	0					0		0
J2	wbd	wbd	awbd	wbd	2	wbd_2	wbd_2_J2	w-bd_2	lat_6	0.42964047	0.033532448	2.24E-04	0.026245287	1	root_45	root_45	1.8184196	56.64874203	0	0					0		0
J2	wbd	wbd	awbd	wbd	2	wbd_2	wbd_2_J2	w-bd_2	lat_4	0.3381998	0.023493683	1.66E-04	0.029135307	1	root_45	root_45	1.4225956	22.1827059	0	0					0		0
J2	wbd	wbd	awbd	wbd	2	wbd_2	wbd_2_J2	w-bd_2	lat_3	0.47131094	0.028626058	1.54E-04	0.020559352	1	root_45	root_45	1.5567611	48.69304697	0	0					0		0
J2	wbd	wbd	awbd	wbd	2	wbd_2	wbd_2_J2	w-bd_2	lat_2	1.0421797	0.0979395	7.95E-04	0.031303834	1	root_45	root_45	1.255709	31.69005601	0	0					0		0
J2	wbd	wbd	awbd	wbd	2	wbd_2	wbd_2_J2	w-bd_2	lat_1	0.79767096	0.065367535	4.64E-04	0.027017301	1	root_45	root_45	0.923257	44.71022706	0	0					0		0
J2	wbd	wbd	awbd	wbd	2	wbd_2	wbd_2_J2	w-bd_2	root_5	0.07050224	0.001665609	1.33E-05	0.021167275	1	root_45	root_45	6.007316	166.717541	0	0					0		0
J2	wbd	wbd	awbd	wbd	2	wbd_2	wbd_2_J2	w-bd_2	root_5	0.028365111	7.92E-04	3.53E-06	0.013831797	1	root_45	root_45	6.4577775	169.7127976	0	0					0		0
J2	wbd	wbd	awbd	wbd	2	wbd_2	wbd_2_J2	w-bd_2	lat_1	0.076202326	0.004053891	2.57E-05	0.025400762	1	root_3	root_3	0.38682026	0.898852895	0	0					0		0
J2	wbd	wbd	awbd	wbd	2	wbd_2	wbd_2_J2	w-bd_2	lat_25	1.6450671	0.13882123	9.74E-04	0.026035246	1	root_3	root_3	1.1353287	40.54433076	0	0					0		0
J2	wbd	wbd	awbd	wbd	2	wbd_2	wbd_2_J2	w-bd_2	lat_4	1.1325877	0.07405223	3.92E-04	0.021166023	1	root_3	root_3	1.7992778	50.20194504	0	0					0		0
J2	wbd	wbd	awbd	wbd	2	wbd_2	wbd_2_J2	w-bd_2	lat_5	2.3330226	0.22579026	0.001806104	0.030249225	1	root_3	root_3	1.9332237	43.76195092	0	0					0		0
J2	wbd	wbd	awbd	wbd	2	wbd_2	wbd_2_J2	w-bd_2	lat_6	2.0766876	0.20107485	0.001654282	0.03127964	1	root_3	root_3	2.1349328	33.88719127	0	0					0		0
J2	wbd	wbd	awbd	wbd	2	wbd_2	wbd_2_J2	w-bd_2	lat_7	2.744333	0.24804375	0.001836806	0.029025506	1	root_3	root_3	2.5907297	18.62152722	0	0					0		0
J2	wbd	wbd	awbd	wbd	2	wbd_2	wbd_2_J2	w-bd_2	lat_8	1.7787051	0.1528246	0.001097745	0.02673622	1	root_3	root_3	3.711069	52.27375998	0	0					0		0
J2	wbd	wbd	awbd	wbd	2	wbd_2	wbd_2_J2	w-bd_2	lat_9	1.6237109	0.19178198	0.0019259	0.035079412	1	root_3	root_3	3.0801592	0.983055467	0	0					0		0
J2	wbd	wbd	awbd	wbd	2	wbd_2	wbd_2_J2	w-bd_2	lat_10	0.6564689	0.068293005	7.70E-04	0.030882353	1	root_3	root_3	3.6632154	110.2697158	0	0					0		0
J2	wbd	wbd	awbd	wbd	2	wbd_2	wbd_2_J2	w-bd_2	lat_11	0.5694171	0.029270587	1.24E-04	0.017081186	1	root_3	root_3	3.9389427	33.88974917	0	0					0		0
J2	wbd	wbd	awbd	wbd	2	wbd_2	wbd_2_J2	w-bd_2	lat_13	1.6454895	0.15500958	0.001213226	0.029576132	1	root_3	root_3	4.752529	47.26105683	0	0					0		0
J2	wbd	wbd	awbd	wbd	2	wbd_2	wbd_2_J2	w-bd_2	lat_15	0.98819226	0.08129943	5.61E-04	0.025191367	1	root_3	root_3	5.2137556	55.07055852	0	0					0		0
J2	wbd	wbd	awbd	wbd	2	wbd_2	wbd_2_J2	w-bd_2	lat_16	2.1888192	0.16709499	0.001274445	0.023288142	1	root_3	root_3	3.8253477	39.40382577	0	0					0		0
J2	wbd	wbd	awbd	wbd	2	wbd_2	wbd_2_J2	w-bd_2	lat_19	0.1560592	0.008098155	4.54E-05	0.021095112	1	root_3	root_3	6.6611257	46.50210328	0	0					0		0
J2	wbd	wbd	awbd	wbd	2	wbd_2	wbd_2_J2	w-bd_2	lat_20	0.21109593	0.012194168	8.54E-05	0.027705874	1	root_3	root_3	7.2954493	36.90101565	0	0					0		0
J2	wbd	wbd	awbd	wbd	2	wbd_2	wbd_2_J2	w-bd_2	root_5	1.5271944	0.122631766	8.25E-04	0.025330128	1	root_3	root_3	1.2335134	38.11218236	0	0					0		0
J2	wbd	wbd	awbd	wbd	2	wbd_2	wbd_2_J2	w-bd_2	root_6	0.8206196	0.061414365	4.04E-04	0.024828726	1	root_3	root_3	1.7127949	54.45988497	0	0					0		0
J2	wbd	wbd	awbd	wbd	2	wbd_2	wbd_2_J2	w-bd_2	root_7	2.0465312	0.20571193	0.001740937	0.033218954	1	root_3	root_3	2.6355984	48.18695727	0	0					0		0
J2	wbd	wbd	awbd	wbd	2	wbd_2	wbd_2_J2	w-bd_2	root_8	1.2526747	0.10275211	7.26E-04	0.02642708	1	root_3	root_3	2.937471	43.91262489	0	0					0		0
J2	wbd	wbd	awbd	wbd	2	wbd_2	wbd_2_J2	w-bd_2	root_9	0.76010025	0.051190283	3.07E-04	0.021923041	1	root_3	root_3	3.519301	44.75645378	0	0					0		0
J2	wbd	wbd	awbd	wbd	2	wbd_2	wbd_2_J2	w-bd_2	root_10	1.8187428	0.13295436	8.33E-04	0.023472885	1	root_3	root_3	4.2304378	45.51099161	0	0					0		0
J2	wbd	wbd	awbd	wbd	2	wbd_2	wbd_2_J2	w-bd_2	root_11	0.13013141	0.005275034	2.49E-05	0.018457286	1	root_3	root_3	4.575401	43.17239631	0	0					0		0
J2	wbd	wbd	awbd	wbd	2	wbd_2	wbd_2_J2	w-bd_2	root_11	0.25282297	0.01592019	1.15E-04	0.023205463	1	root_3	root_3	5.679196	38.78858965	0	0					0		0
J2	wbd	wbd	awbd	wbd	2	wbd_2	wbd_2_J2	w-bd_2	root_11	0.23103851	0.009611685	5.54E-05	0.02238424	1	root_3	root_3	6.085308	22.0037003	0	0					0		0
J2	wbd	wbd	awbd	wbd	2	wbd_2	wbd_2_J2	w-bd_2	root_11	0.046443705	0.001452181	8.26E-06	0.015399471	1	root_3	root_3	8.163269	104.1686357	0	0					0		0
J2	wbd	wbd	awbd	wbd	2	wbd_2	wbd_2_J2	w-bd_2	lat_1	4.469566	0.553302	0.005674554	0.0392465	1	root_2	root_2	0.5188085	38.60149711	1	0	root_12	1.9786289	root_12	1.9786289	0.223735369	0	0	0.442689268	0.442689268
J2	wbd	wbd	awbd	wbd	2	wbd_2	wbd_2_J2	w-bd_2	lat_2	1.5169268	0.1665982	0.001498683	0.033447772	1	root_2	root_2	1.0869122	74.8934887	0	0					0		0
J2	wbd	wbd	awbd	wbd	2	wbd_2	wbd_2_J2	w-bd_2	lat_3	2.4373646	0.2684507	0.002762796	0.029425932	1	root_2	root_2	1.3272012	15.04666085	0	0					0		0
J2	wbd	wbd	awbd	wbd	2	wbd_2	wbd_2_J2	w-bd_2	lat_5	0.56726336	0.04924589	3.66E-04	0.027679767	1	root_2	root_2	1.8107445	28.79643271	0	0					0		0
J2	wbd	wbd	awbd	wbd	2	wbd_2	wbd_2_J2	w-bd_2	lat_6	0.7845075	0.050699413	2.89E-04	0.022304317	1	root_2	root_2	2.145588	46.45733481	0	0					0		0
J2	wbd	wbd	awbd	wbd	2	wbd_2	wbd_2_J2	w-bd_2	lat_7	0.27595875	0.021363119	2.03E-04	0.027640367	1	root_2	root_2	2.7272797	94.75693556	0	0					0		0
J2	wbd	wbd	awbd	wbd	2	wbd_2	wbd_2_J2	w-bd_2	lat_8	0.8888466	0.045934483	1.97E-04	0.017207086	1	root_2	root_2	3.2010262	64.17260521	0	0					0		0
J2	wbd	wbd	awbd	wbd	2	wbd_2	wbd_2_J2	w-bd_2	lat_13	0.4496295	0.032290768	2.03E-04	0.023516601	1	root_2	root_2	3.3282216	43.20895148	0	0					0		0
J2	wbd	wbd	awbd	wbd	2	wbd_2	wbd_2_J2	w-bd_2	lat_14	0.26291916	0.012794528	7.21E-05	0.021623446	1	root_2	root_2	3.6393287	30.2924627	0	0					0		0
J2	wbd	wbd	awbd	wbd	2	wbd_2	wbd_2_J2	w-bd_2	lat_15	1.010936	0.073940545	4.54E-04	0.023054518	1	root_2	root_2	3.975094	11.77642092	0	0					0		0
J2	wbd	wbd	awbd	wbd	2	wbd_2	wbd_2_J2	w-bd_2	root_11	1.6059703	0.19076668	0.001871295	0.036346354	1	root_2	root_2	0	125.2528833	0	0					0		0
J2	wbd	wbd	awbd	wbd	2	wbd_2	wbd_2_J2	w-bd_2	root_12	0.3095385	0.018541027	1.22E-04	0.023868015	1	root_2	root_2	3.7294552	65.89222828	0	0					0		0
J2	wbd	wbd	awbd	wbd	2	wbd_2	wbd_2_J2	w-bd_2	root_12	0.15727389	0.008455339	6.20E-05	0.027440917	1	root_2	root_2	3.4745603	57.04573995	0	0					0		0
J2	wbd	wbd	awbd	wbd	2	wbd_2	wbd_2_J2	w-bd_2	root_12	0.51978207	0.038108483	2.57E-04	0.021841612	1	root_2	root_2	2.924789	34.74399752	0	0					0		0
J2	wbd	wbd	awbd	wbd	2	wbd_2	wbd_2_J2	w-bd_2	root_12	1.6567764	0.13977776	9.97E-04	0.027267609	1	root_2	root_2	2.5687525	19.02931684	0	0					0		0
J2	wbd	wbd	awbd	wbd	2	wbd_2	wbd_2_J2	w-bd_2	root_13	0.98011225	0.06343015	3.51E-04	0.022158593	1	root_2	root_2	4.2169075	31.42329614	0	0					0		0
J2	wbd	wbd	awbd	wbd	2	wbd_2	wbd_2_J2	w-bd_2	root_13	0.20802097	0.011782139	6.78E-05	0.021867517	1	root_2	root_2	4.6738334	29.79167323	0	0					0		0
J2	wbd	wbd	awbd	wbd	2	wbd_2	wbd_2_J2	w-bd_2	root_13	0.24825677	0.014686726	1.09E-04	0.0245867	1	root_2	root_2	5.34411	36.37368065	0	0					0		0
J2	wbd	wbd	awbd	wbd	2	wbd_2	wbd_2_J2	w-bd_2	root_5	0.4911939	0.04546629	5.39E-04	0.046767414	1	root_2	root_2	3.1401174	1.791749865	0	0					0		0
J2	wbd	wbd	awbd	wbd	1	wbd_1	wbd_1_J2	w_bd_1	root_22	2.851453	0.31321296	0.002846398	0.035437346	1	root_35	root_35	1.263642	171.6686086	0	0					0		0
J2	wbd	wbd	awbd	wbd	1	wbd_1	wbd_1_J2	w_bd_1	root_21	2.8269134	0.276575	0.002277282	0.0306491	1	root_35	root_35	1.7667407	42.30146523	0	0					0		0
J2	wbd	wbd	awbd	wbd	1	wbd_1	wbd_1_J2	w_bd_1	root_20	2.9511795	0.19584346	0.001048982	0.021397827	1	root_35	root_35	1.488032	47.19524113	0	0					0		0
J2	wbd	wbd	awbd	wbd	1	wbd_1	wbd_1_J2	w_bd_1	lat_9	0.15181613	0.010954443	9.88E-05	0.03021198	1	root_35	root_35	2.0563993	27.63084727	0	0					0		0
J2	wbd	wbd	awbd	wbd	1	wbd_1	wbd_1_J2	w_bd_1	lat_8	0.7634063	0.059795752	3.87E-04	0.02619436	1	root_35	root_35	1.22021	39.18307406	0	0					0		0
J2	wbd	wbd	awbd	wbd	1	wbd_1	wbd_1_J2	w_bd_1	lat_7	2.608349	0.26797175	0.002375028	0.030665722	1	root_35	root_35	1.1852885	39.36855468	0	0					0		0
J2	wbd	wbd	awbd	wbd	1	wbd_1	wbd_1_J2	w_bd_1	lat_6	3.4274843	0.33908296	0.002787739	0.03106986	1	root_35	root_35	0.8840345	63.47680018	1	0	root_19	0.61916566	root_19	0.61916566	0.291759177	0	0	0.180647264	0.180647264
J2	wbd	wbd	awbd	wbd	1	wbd_1	wbd_1_J2	w_bd_1	root_18	1.5442681	0.13598746	0.00103058	0.029766573	1	root_0	root_0	2.6108267	25.39225277	0	0					0		0
J2	wbd	wbd	awbd	wbd	1	wbd_1	wbd_1_J2	w_bd_1	root_18	0.23442383	0.008039637	2.76E-05	0.012639589	1	root_0	root_0	3.1763337	38.26198207	0	0					0		0
J2	wbd	wbd	awbd	wbd	1	wbd_1	wbd_1_J2	w_bd_1	root_18	0.49947017	0.027720481	1.38E-04	0.01951591	1	root_0	root_0	3.0258014	24.97140383	0	0					0		0
J2	wbd	wbd	awbd	wbd	1	wbd_1	wbd_1_J2	w_bd_1	root_18	1.0497309	0.072468445	4.22E-04	0.021224074	1	root_0	root_0	2.091581	26.58786372	0	0					0		0
J2	wbd	wbd	awbd	wbd	1	wbd_1	wbd_1_J2	w_bd_1	root_18	1.0079888	0.0712254	4.28E-04	0.021072952	1	root_0	root_0	2.1744442	44.53224599	0	0					0		0
J2	wbd	wbd	awbd	wbd	1	wbd_1	wbd_1_J2	w_bd_1	root_17	1.2107719	0.0636202	2.78E-04	0.01741654	1	root_0	root_0	1.9373412	29.56466507	0	0					0		0
J2	wbd	wbd	awbd	wbd	1	wbd_1	wbd_1_J2	w_bd_1	root_16	2.1318648	0.20193556	0.001583319	0.030434744	1	root_0	root_0	1.6654837	34.76052657	0	0					0		0
J2	wbd	wbd	awbd	wbd	1	wbd_1	wbd_1_J2	w_bd_1	root_16	0.4541604	0.025766265	1.32E-04	0.019521927	1	root_0	root_0	4.0892415	20.53639808	0	0					0		0
J2	wbd	wbd	awbd	wbd	1	wbd_1	wbd_1_J2	w_bd_1	root_15	1.7555462	0.16881403	0.001559765	0.02675607	1	root_0	root_0	0.90195054	0.610072497	0	0					0		0
J2	wbd	wbd	awbd	wbd	1	wbd_1	wbd_1_J2	w_bd_1	lat_14	0.40487894	0.020680286	8.75E-05	0.016916158	1	root_0	root_0	4.1730165	42.8854464	0	0					0		0
J2	wbd	wbd	awbd	wbd	1	wbd_1	wbd_1_J2	w_bd_1	lat_13	0.65490484	0.05317653	3.53E-04	0.025187831	1	root_0	root_0	3.478507	34.19572457	0	0					0		0
J2	wbd	wbd	awbd	wbd	1	wbd_1	wbd_1_J2	w_bd_1	lat_12	0.43817663	0.030661562	1.81E-04	0.023613866	1	root_0	root_0	3.2663891	24.63814524	0	0					0		0
J2	wbd	wbd	awbd	wbd	1	wbd_1	wbd_1_J2	w_bd_1	lat_11	1.2045376	0.10153249	7.15E-04	0.026160376	1	root_0	root_0	2.711307	48.75390396	0	0					0		0
J2	wbd	wbd	awbd	wbd	1	wbd_1	wbd_1_J2	w_bd_1	lat_10	0.54168916	0.034841005	1.94E-04	0.022742579	1	root_0	root_0	2.0835955	68.97728813	0	0					0		0
J2	wbd	wbd	awbd	wbd	1	wbd_1	wbd_1_J2	w_bd_1	lat_8	0.543563	0.03761956	2.34E-04	0.022018593	1	root_0	root_0	1.9029404	36.97606235	0	0					0		0
J2	wbd	wbd	awbd	wbd	1	wbd_1	wbd_1_J2	w_bd_1	lat_7	1.1672146	0.090927795	5.86E-04	0.025173595	1	root_0	root_0	1.3912458	2.866165942	0	0					0		0
J2	wbd	wbd	awbd	wbd	1	wbd_1	wbd_1_J2	w_bd_1	lat_615	2.7773964	0.2067477	0.001404588	0.024397489	1	root_0	root_0	1.2990305	46.74943468	0	0					0		0
J2	wbd	wbd	awbd	wbd	1	wbd_1	wbd_1_J2	w_bd_1	lat_3	2.915331	0.29452303	0.002451763	0.032132592	1	root_0	root_0	0.82071346	34.84796665	0	0					0		0
J2	wbd	wbd	awbd	wbd	1	wbd_1	wbd_1_J2	w_bd_1	lat_1	2.2606783	0.2236565	0.001869562	0.0324055	1	root_0	root_0	0.5494517	47.43624435	0	0					0		0
J2	wbd	wbd	awbd	wbd	1	wbd_1	wbd_1_J2	w_bd_1	root_15	0.09466221	0.004056483	2.82E-05	0.023017954	1	root_1	root_1	2.5260842	40.22652206	0	0					0		0
J2	wbd	wbd	awbd	wbd	1	wbd_1	wbd_1_J2	w_bd_1	root_15	0.41225716	0.027849415	1.73E-04	0.025201831	1	root_1	root_1	1.9955896	40.90410415	0	0					0		0
J2	wbd	wbd	awbd	wbd	1	wbd_1	wbd_1_J2	w_bd_1	root_15	0.86892635	0.059714086	3.59E-04	0.022974353	1	root_1	root_1	1.3944495	58.01103009	0	0					0		0
J2	wbd	wbd	awbd	wbd	1	wbd_1	wbd_1_J2	w_bd_1	lat_4	1.0798342	0.104749575	8.66E-04	0.032116942	1	root_1	root_1	1.3986223	64.18534352	0	0					0		0
J2	wbd	wbd	awbd	wbd	1	wbd_1	wbd_1_J2	w_bd_1	lat_3	1.5308118	0.1319467	9.69E-04	0.02811664	1	root_1	root_1	0.7585705	51.41003475	0	0					0		0
J2	wbd	wbd	awbd	wbd	1	wbd_1	wbd_1_J2	w_bd_1	root_15	0.34145623	0.019922752	1.08E-04	0.019604605	1	root_26	root_26	4.3109627	35.95788606	0	0					0		0
J2	wbd	wbd	awbd	wbd	1	wbd_1	wbd_1_J2	w_bd_1	root_15	0.5527349	0.024668675	1.05E-04	0.01643501	1	root_26	root_26	3.3219457	52.88213859	0	0					0		0
J2	wbd	wbd	awbd	wbd	1	wbd_1	wbd_1_J2	w_bd_1	root_15	1.1957263	0.09248662	6.70E-04	0.025744306	1	root_26	root_26	3.0524187	17.33392728	0	0					0		0
J2	wbd	wbd	awbd	wbd	1	wbd_1	wbd_1_J2	w_bd_1	root_14	1.0841179	0.08942954	6.27E-04	0.027020844	1	root_26	root_26	2.8764367	49.95601725	0	0					0		0
J2	wbd	wbd	awbd	wbd	1	wbd_1	wbd_1_J2	w_bd_1	root_11	0.6790677	0.048088815	2.94E-04	0.023146791	1	root_26	root_26	3.136745	53.0534534	0	0					0		0
J2	wbd	wbd	awbd	wbd	1	wbd_1	wbd_1_J2	w_bd_1	root_10	0.7766252	0.05705528	3.64E-04	0.022298843	1	root_26	root_26	3.4170783	58.13679437	0	0					0		0
J2	wbd	wbd	awbd	wbd	1	wbd_1	wbd_1_J2	w_bd_1	root_9	0.9485236	0.06626732	3.95E-04	0.022327458	1	root_26	root_26	2.2594175	59.06277677	0	0					0		0
J2	wbd	wbd	awbd	wbd	1	wbd_1	wbd_1_J2	w_bd_1	root_6	2.4620376	0.24322306	0.001978372	0.031530607	1	root_26	root_26	1.684396	55.66747608	0	0					0		0
J2	wbd	wbd	awbd	wbd	1	wbd_1	wbd_1_J2	w_bd_1	lat_13	0.5081583	0.036180027	2.22E-04	0.024407996	1	root_26	root_26	4.520911	40.39984494	0	0					0		0
J2	wbd	wbd	awbd	wbd	1	wbd_1	wbd_1_J2	w_bd_1	lat_11	0.5326391	0.031985953	1.94E-04	0.023907058	1	root_26	root_26	4.0385823	21.56733317	0	0					0		0
J2	wbd	wbd	awbd	wbd	1	wbd_1	wbd_1_J2	w_bd_1	lat_10	1.3888906	0.107304804	7.44E-04	0.026012866	1	root_26	root_26	2.2824218	14.91840356	0	0					0		0
J2	wbd	wbd	awbd	wbd	1	wbd_1	wbd_1_J2	w_bd_1	lat_7	1.1238825	0.10389348	8.75E-04	0.030927338	1	root_26	root_26	1.8180523	15.53525161	0	0					0		0
J2	wbd	wbd	awbd	wbd	1	wbd_1	wbd_1_J2	w_bd_1	lat_6	1.6164955	0.15306675	0.00118841	0.030362338	1	root_26	root_26	1.3080872	37.91350582	0	0					0		0
J2	wbd	wbd	awbd	wbd	1	wbd_1	wbd_1_J2	w_bd_1	lat_5	0.11147787	0.007680738	7.32E-05	0.038101077	1	root_26	root_26	4.9844146	84.13075948	0	0					0		0
J2	wbd	wbd	awbd	wbd	1	wbd_1	wbd_1_J2	w_bd_1	lat_4	0.67017174	0.053311244	3.63E-04	0.025857385	1	root_26	root_26	0.9793118	44.06074437	0	0					0		0
J2	wbd	wbd	awbd	wbd	1	wbd_1	wbd_1_J2	w_bd_1	lat_3	1.3363103	0.11929975	9.12E-04	0.028191477	1	root_26	root_26	0.690545	54.24403733	0	0					0		0
J2	wbd	wbd	awbd	wbd	1	wbd_1	wbd_1_J2	w_bd_1	lat_2	0.61394346	0.047853906	3.09E-04	0.023178462	1	root_35	root_35	0.7069921	45.27636095	0	0					0		0
J2	wbd	wbd	awbd	wbd	1	wbd_1	wbd_1_J2	w_bd_1	root_4	4.8734446	0.5022461	0.004299851	0.032808576	1	root_26	root_26	0.581757	44.05769811	0	0					0		0
J2	w1	w1	w1	w1	4	w1_4	w1_4_J2	W1_4	lat_5	1.4843313	0.117773294	7.81E-04	0.024986014	1	root_3	root_3	1.8777639	57.34040797	0	0					0		0
J2	w1	w1	w1	w1	4	w1_4	w1_4_J2	W1_4	lat_6	1.6232473	0.18743591	0.001887098	0.03481819	1	root_3	root_3	3.399784	20.5900014	0	0					0		0
J2	w1	w1	w1	w1	4	w1_4	w1_4_J2	W1_4	lat_7	2.5195038	0.2655935	0.00240564	0.032308504	1	root_3	root_3	2.6952612	25.45866953	0	0					0		0
J2	w1	w1	w1	w1	4	w1_4	w1_4_J2	W1_4	lat_8	1.0746046	0.08352559	6.13E-04	0.027528837	1	root_3	root_3	1.8333541	21.8846501	0	0					0		0
J2	w1	w1	w1	w1	4	w1_4	w1_4_J2	W1_4	lat_9	0.93847215	0.07016777	4.52E-04	0.024402771	1	root_3	root_3	2.2469156	21.27941338	0	0					0		0
J2	w1	w1	w1	w1	4	w1_4	w1_4_J2	W1_4	lat_10	1.2281569	0.08074749	4.63E-04	0.022806397	1	root_3	root_3	3.9433172	22.47865799	0	0					0		0
J2	w1	w1	w1	w1	4	w1_4	w1_4_J2	W1_4	lat_11	1.5928034	0.14497912	0.001124678	0.029418096	1	root_4	root_4	4.048114	50.105011	0	0					0		0
J2	w1	w1	w1	w1	4	w1_4	w1_4_J2	W1_4	lat_12	0.38561407	0.01820398	9.02E-05	0.017671274	1	root_4	root_4	3.5616393	28.22415848	0	0					0		0
J2	w1	w1	w1	w1	4	w1_4	w1_4_J2	W1_4	lat_13	0.752227	0.034987178	1.60E-04	0.016250337	1	root_4	root_4	4.945312	2.398011116	0	0					0		0
J2	w1	w1	w1	w1	4	w1_4	w1_4_J2	W1_4	lat_14	1.4063557	0.10233713	6.75E-04	0.026148895	1	root_4	root_4	1.7048614	30.33333456	0	0					0		0
J2	w1	w1	w1	w1	4	w1_4	w1_4_J2	W1_4	lat_15	0.8394462	0.058131583	4.28E-04	0.024900809	1	root_4	root_4	1.7058375	48.00057507	0	0					0		0
J2	w1	w1	w1	w1	4	w1_4	w1_4_J2	W1_4	lat_16	0.7234173	0.037131786	1.82E-04	0.017819036	1	root_4	root_4	1.2930686	45.77503989	0	0					0		0
J2	w1	w1	w1	w1	4	w1_4	w1_4_J2	W1_4	lat_17	0.7102468	0.042982552	2.39E-04	0.019181544	1	root_4	root_4	1.1233735	46.20300589	0	0					0		0
J2	w1	w1	w1	w1	4	w1_4	w1_4_J2	W1_4	lat_18	2.2046018	0.17309399	0.001187343	0.024591638	1	root_4	root_4	5.1876316	28.32624249	0	0					0		0
J2	w1	w1	w1	w1	4	w1_4	w1_4_J2	W1_4	lat_19	0.97471595	0.08036721	5.92E-04	0.028517414	1	root_4	root_4	4.565932	44.59571211	0	0					0		0
J2	w1	w1	w1	w1	4	w1_4	w1_4_J2	W1_4	lat_20	1.433325	0.13952519	0.001136768	0.030692311	1	root_4	root_4	2.624155	43.97102301	0	0					0		0
J2	w1	w1	w1	w1	4	w1_4	w1_4_J2	W1_4	lat_21	1.2532703	0.12029286	0.001011774	0.029591423	1	root_4	root_4	2.9952893	41.61421159	0	0					0		0
J2	w1	w1	w1	w1	4	w1_4	w1_4_J2	W1_4	lat_22	2.5817475	0.24611425	0.001978202	0.02952865	1	root_4	root_4	1.4942039	53.47691147	0	0					0		0
J2	w1	w1	w1	w1	4	w1_4	w1_4_J2	W1_4	lat_23	1.0386834	0.08557492	6.03E-04	0.026849573	1	root_4	root_4	0.9979933	54.60161139	0	0					0		0
J2	w1	w1	w1	w1	4	w1_4	w1_4_J2	W1_4	lat_24	0.02518054	0	0	0.015888898	1	root_5	root_5	8.517639	140.6206723	0	0					0		0
J2	w1	w1	w1	w1	4	w1_4	w1_4_J2	W1_4	lat_25	0.3429392	0.016447097	7.76E-05	0.015671117	1	root_5	root_5	6.564832	31.43332286	0	0					0		0
J2	w1	w1	w1	w1	4	w1_4	w1_4_J2	W1_4	lat_26	1.0608736	0.077816844	5.30E-04	0.022614548	1	root_5	root_5	5.841847	39.6457784	0	0					0		0
J2	w1	w1	w1	w1	4	w1_4	w1_4_J2	W1_4	lat_27	0.46309984	0.029386938	1.73E-04	0.022049796	1	root_5	root_5	2.2730944	26.6687195	0	0					0		0
J2	w1	w1	w1	w1	4	w1_4	w1_4_J2	W1_4	lat_28	1.642	0.13881117	0.001010794	0.027672954	1	root_5	root_5	2.4800913	58.28587007	0	0					0		0
J2	w1	w1	w1	w1	4	w1_4	w1_4_J2	W1_4	lat_29	0.40506503	0.019394727	9.26E-05	0.019405406	1	root_4	root_4	7.8001614	40.81853554	0	0					0		0
J2	w1	w1	w1	w1	4	w1_4	w1_4_J2	W1_4	lat_30	0.4423732	0.02259194	1.06E-04	0.018101012	1	root_4	root_4	6.186595	44.7363457	0	0					0		0
J2	w1	w1	w1	w1	4	w1_4	w1_4_J2	W1_4	lat_31	1.2767248	0.10239859	6.90E-04	0.026638525	1	root_4	root_4	6.445427	60.43896427	0	0					0		0
J2	w1	w1	w1	w1	4	w1_4	w1_4_J2	W1_4	lat_32	0.50822645	0.047095027	3.84E-04	0.03341638	1	root_5	root_5	6.0618453	79.81897034	0	0					0		0
J2	w1	w1	w1	w1	4	w1_4	w1_4_J2	W1_4	lat_33	0.49331185	0.03516486	2.44E-04	0.024694415	1	root_5	root_5	6.2964377	70.10461085	0	0					0		0
J2	w1	w1	w1	w1	4	w1_4	w1_4_J2	W1_4	lat_34	1.4965285	0.11506129	7.56E-04	0.024138873	1	root_5	root_5	5.072069	54.41675916	0	0					0		0
J2	w1	w1	w1	w1	4	w1_4	w1_4_J2	W1_4	lat_35	1.2402599	0.10132793	7.20E-04	0.027775137	1	root_5	root_5	5.39963	50.3131815	0	0					0		0
J2	w1	w1	w1	w1	4	w1_4	w1_4_J2	W1_4	lat_36	0.691895	0.042867716	2.42E-04	0.02054671	1	root_5	root_5	4.3552637	60.34528139	0	0					0		0
J2	w1	w1	w1	w1	4	w1_4	w1_4_J2	W1_4	lat_37	0.4292019	0.025539825	1.44E-04	0.01982285	1	root_5	root_5	4.517891	31.6571345	0	0					0		0
J2	w1	w1	w1	w1	4	w1_4	w1_4_J2	W1_4	lat_38	0.8130459	0.056793243	3.50E-04	0.022399792	1	root_5	root_5	3.7707486	70.67469942	0	0					0		0
J2	w1	w1	w1	w1	4	w1_4	w1_4_J2	W1_4	lat_39	1.0917066	0.09456763	7.24E-04	0.028804168	1	root_5	root_5	3.9788902	43.69998744	0	0					0		0
J2	w1	w1	w1	w1	4	w1_4	w1_4_J2	W1_4	lat_40	1.2544203	0.09191489	5.92E-04	0.025847388	1	root_5	root_5	1.2362796	23.96904625	0	0					0		0
J2	w1	w1	w1	w1	4	w1_4	w1_4_J2	W1_4	lat_41	0.6267117	0.043886762	2.80E-04	0.02468407	1	root_5	root_5	1.4776651	24.0641498	0	0					0		0
J2	w1	w1	w1	w1	4	w1_4	w1_4_J2	W1_4	lat_42	0.43456542	0.035157785	2.49E-04	0.026884917	1	root_3	root_3	5.8671384	37.10500267	0	0					0		0
J2	w1	w1	w1	w1	4	w1_4	w1_4_J2	W1_4	lat_43	0.4798407	0.035982	2.47E-04	0.027381713	1	root_3	root_3	5.6623054	41.75237266	0	0					0		0
J2	w1	w1	w1	w1	4	w1_4	w1_4_J2	W1_4	lat_44	0.49499172	0.03864639	2.96E-04	0.025987389	1	root_3	root_3	5.1848655	18.47791567	0	0					0		0
J2	w1	w1	w1	w1	4	w1_4	w1_4_J2	W1_4	lat_45	1.0371598	0.087134786	6.26E-04	0.027157139	1	root_3	root_3	5.1758766	36.34472065	0	0					0		0
J2	w1	w1	w1	w1	4	w1_4	w1_4_J2	W1_4	lat_46	0.71067894	0.043923143	2.31E-04	0.019950077	1	root_3	root_3	4.7329783	24.25095548	0	0					0		0
J2	w1	w1	w1	w1	4	w1_4	w1_4_J2	W1_4	lat_47	1.082767	0.08366181	5.86E-04	0.023225764	1	root_3	root_3	3.887744	19.91176362	0	0					0		0
J2	w1	w1	w1	w1	4	w1_4	w1_4_J2	W1_4	lat_48	1.579717	0.11622614	7.67E-04	0.027918875	1	root_3	root_3	3.0580156	16.44251929	0	0					0		0
J2	w1	w1	w1	w1	4	w1_4	w1_4_J2	W1_4	lat_49	0.37805882	0.052360598	6.47E-04	0.04077065	1	root_3	root_3	2.8899171	5.924751973	0	0					0		0
J2	w1	w1	w1	w1	4	w1_4	w1_4_J2	W1_4	lat_50	0.88917655	0.09605596	9.75E-04	0.03982603	1	root_3	root_3	2.4136844	32.07134449	0	0					0		0
J2	w1	w1	w1	w1	4	w1_4	w1_4_J2	W1_4	lat_51	1.5395787	0.13755564	0.001084142	0.02877941	1	root_3	root_3	2.3712914	67.89172518	0	0					0		0
J2	w1	w1	w1	w1	4	w1_4	w1_4_J2	W1_4	lat_52	0.7582898	0.0642901	4.83E-04	0.026311483	1	root_3	root_3	1.8357966	32.578568	0	0					0		0
J2	w1	w1	w1	w1	4	w1_4	w1_4_J2	W1_4	lat_53	2.8741946	0.29592064	0.002490278	0.032371134	1	root_3	root_3	1.337239	27.9020331	0	0					0		0
J2	w1	w1	w1	w1	4	w1_4	w1_4_J2	W1_4	lat_55	0.25449875	0.01615661	1.16E-04	0.027194329	1	root_4	root_4	8.691077	44.3593739	0	0					0		0
J2	w1	w1	w1	w1	4	w1_4	w1_4_J2	W1_4	lat_56	0.81990963	0.07724682	6.68E-04	0.03275472	1	root_4	root_4	7.7474833	37.35793823	0	0					0		0
J2	w1	w1	w1	w1	4	w1_4	w1_4_J2	W1_4	lat_57	0.5039838	0.046470553	4.73E-04	0.027236613	1	root_4	root_4	7.3795533	1.082270795	0	0					0		0
J2	w1	w1	w1	w1	4	w1_4	w1_4_J2	W1_4	lat_58	1.2839372	0.11168672	8.29E-04	0.02686678	1	root_4	root_4	6.703174	84.32147202	0	0					0		0
J2	w1	w1	w1	w1	4	w1_4	w1_4_J2	W1_4	lat_59	0.94235617	0.08536632	6.54E-04	0.029162943	1	root_4	root_4	5.7554574	47.84244253	0	0					0		0
J2	w1	w1	w1	w1	4	w1_4	w1_4_J2	W1_4	lat_60	0.17349519	0.012946334	1.23E-04	0.038101584	1	root_4	root_4	6.506385	71.12079956	0	0					0		0
J2	w1	w1	w1	w1	4	w1_4	w1_4_J2	W1_4	lat_61	1.3710903	0.12074212	8.82E-04	0.02842393	1	root_4	root_4	5.503929	44.95896889	0	0					0		0
J2	w1	w1	w1	w1	4	w1_4	w1_4_J2	W1_4	lat_62	1.6110349	0.20955224	0.002479795	0.03904595	1	root_4	root_4	4.5654774	4.794615212	0	0					0		0
J2	w1	w1	w1	w1	4	w1_4	w1_4_J2	W1_4	lat_63	1.0067667	0.117271736	0.001298278	0.03007669	1	root_4	root_4	3.725498	1.44388833	0	0					0		0
J2	w1	w1	w1	w1	4	w1_4	w1_4_J2	W1_4	lat_64	0.6372565	0.04487221	2.87E-04	0.021427494	1	root_4	root_4	3.8137672	16.25833641	0	0					0		0
J2	w1	w1	w1	w1	4	w1_4	w1_4_J2	W1_4	lat_65	0.4060144	0.028694164	1.76E-04	0.025238862	1	root_4	root_4	3.0651667	35.75897729	0	0					0		0
J2	w1	w1	w1	w1	4	w1_4	w1_4_J2	W1_4	lat_66	1.5132583	0.12862076	8.93E-04	0.027299609	1	root_4	root_4	3.161506	17.50748239	0	0					0		0
J2	w1	w1	w1	w1	4	w1_4	w1_4_J2	W1_4	lat_67	2.2081463	0.22111931	0.001850346	0.031797875	1	root_4	root_4	2.5004492	48.39033299	0	0					0		0
J2	w1	w1	w1	w1	4	w1_4	w1_4_J2	W1_4	lat_68	1.7843952	0.18275632	0.00157696	0.03302521	1	root_4	root_4	2.3540297	47.1487412	0	0					0		0
J2	w1	w1	w1	w1	4	w1_4	w1_4_J2	W1_4	lat_69	1.2651179	0.08697142	5.76E-04	0.023787348	1	root_4	root_4	2.2723424	34.44713017	0	0					0		0
J2	w1	w1	w1	w1	4	w1_4	w1_4_J2	W1_4	lat_70	2.1656635	0.21006696	0.001703023	0.03061595	1	root_4	root_4	1.9472369	54.72906272	0	0					0		0
J2	w1	w1	w1	w1	4	w1_4	w1_4_J2	W1_4	lat_71	1.0692804	0.08763289	6.10E-04	0.02605426	1	root_4	root_4	2.2641592	40.94059102	0	0					0		0
J2	w1	w1	w1	w1	4	w1_4	w1_4_J2	W1_4	lat_72	2.1948273	0.24072914	0.002202833	0.03484661	1	root_4	root_4	0	98.4245559	0	0					0		0
J2	w1	w1	w1	w1	4	w1_4	w1_4_J2	W1_4	lat_73	2.1901042	0.2038976	0.001602097	0.028107334	1	root_4	root_4	0.78933334	12.44774655	0	0					0		0
J2	w1	w1	w1	w1	4	w1_4	w1_4_J2	W1_4	lat_74	2.155899	0.20688346	0.001629577	0.030167198	1	root_4	root_4	0.6227342	80.67971078	0	0					0		0
J2	w1	w1	w1	w1	4	w1_4	w1_4_J2	W1_4	lat_75	1.1205533	0.10661025	0.001005265	0.031587973	1	root_4	root_4	1.4603801	4.87757469	0	0					0		0
J2	w1	w1	w1	w1	4	w1_4	w1_4_J2	W1_4	lat_76	0.91892684	0.06128845	3.73E-04	0.024249367	1	root_4	root_4	1.7665057	20.8063818	0	0					0		0
J2	w1	w1	w1	w1	4	w1_4	w1_4_J2	W1_4	lat_77	0.4210066	0.03317913	2.51E-04	0.029516837	1	root_5	root_5	7.308228	37.46136096	0	0					0		0
J2	w1	w1	w1	w1	4	w1_4	w1_4_J2	W1_4	lat_78	0.4933371	0.038345743	2.59E-04	0.023106512	1	root_5	root_5	7.0069575	47.63934003	0	0					0		0
J2	w1	w1	w1	w1	4	w1_4	w1_4_J2	W1_4	lat_79	1.3708178	0.12261326	9.00E-04	0.028378488	1	root_5	root_5	4.7494864	59.79172188	0	0					0		0
J2	w1	w1	w1	w1	4	w1_4	w1_4_J2	W1_4	lat_80	1.0647136	0.09420266	7.05E-04	0.0290191	1	root_5	root_5	4.187484	54.19815212	0	0					0		0
J2	w1	w1	w1	w1	4	w1_4	w1_4_J2	W1_4	lat_81	0.7242262	0.06256239	4.82E-04	0.030174712	1	root_5	root_5	3.565926	38.63551146	0	0					0		0
J2	w1	w1	w1	w1	4	w1_4	w1_4_J2	W1_4	lat_82	0.47218308	0.037387893	2.77E-04	0.028816702	1	root_5	root_5	3.389802	62.30166614	0	0					0		0
J2	w1	w1	w1	w1	4	w1_4	w1_4_J2	W1_4	lat_83	1.0492536	0.05986771	2.85E-04	0.018654564	1	root_5	root_5	3.0528088	47.9584328	0	0					0		0
J2	w1	w1	w1	w1	4	w1_4	w1_4_J2	W1_4	lat_84	0.72226	0.05994806	4.54E-04	0.026471738	1	root_5	root_5	2.1243954	50.61771232	0	0					0		0
J2	w1	w1	w1	w1	4	w1_4	w1_4_J2	W1_4	lat_85	0.926863	0.07351839	4.97E-04	0.025407776	1	root_5	root_5	1.9642091	47.16069403	0	0					0		0
J2	w1	w1	w1	w1	4	w1_4	w1_4_J2	W1_4	lat_86	0.59301317	0.04561367	2.96E-04	0.025026558	1	root_5	root_5	1.3307908	76.87110167	0	0					0		0
J2	w1	w1	w1	w1	4	w1_4	w1_4_J2	W1_4	lat_87	0.94621766	0.08427038	6.42E-04	0.028964378	1	root_5	root_5	2.8372536	21.38872373	0	0					0		0
J2	w1	w1	w1	w1	4	w1_4	w1_4_J2	W1_4	lat_88	0.9832755	0.061993714	3.33E-04	0.022103803	1	root_5	root_5	2.087707	55.82772597	0	0					0		0
J2	w1	w1	w1	w1	4	w1_4	w1_4_J2	W1_4	lat_89	2.5266268	0.2517352	0.0021364	0.031762138	1	root_5	root_5	0.70888543	31.64003171	0	0					0		0
J2	w1	w1	w1	w1	4	w1_4	w1_4_J2	W1_4	lat_90	1.5186753	0.09978706	5.63E-04	0.021394124	1	root_5	root_5	1.7283632	63.77282058	0	0					0		0
J2	w1	w1	w1	w1	4	w1_4	w1_4_J2	W1_4	lat_91	0.43616784	0.027356908	1.48E-04	0.02073855	1	root_5	root_5	2.8182197	67.10140399	0	0					0		0
J2	w1	w1	w1	w1	4	w1_4	w1_4_J2	W1_4	lat_92	0.97723895	0.08355823	6.24E-04	0.029064639	1	root_4	root_4	3.259575	47.59585904	0	0					0		0
J2	w1	w1	w1	w1	4	w1_4	w1_4_J2	W1_4	lat_93	1.1145406	0.05610062	3.13E-04	0.022431368	1	root_4	root_4	5.871733	6.056916133	0	0					0		0
J2	w1	w1	w1	w1	4	w1_4	w1_4_J2	W1_4	lat_94	0.05831214	0.001638789	6.98E-06	0.018184055	1	root_2	root_2	0.9604389	91.51408469	0	0					0		0
J2	w1	w1	w1	w1	4	w1_4	w1_4_J2	W1_4	lat_95	0.10867543	0.005421015	4.03E-05	0.022866046	1	root_2	root_2	2.6259983	33.66336597	0	0					0		0
J2	w1	w1	w1	w1	4	w1_4	w1_4_J2	W1_4	lat_96	0.024358392	0	0	0.025399517	1	root_2	root_2	3.3629327	55.3914613	0	0					0		0
J2	w1	w1	w1	w1	4	w1_4	w1_4_J2	W1_4	lat_97	1.7698343	0.14593115	0.001084852	0.027561093	1	root_3	root_3	4.4249096	39.30792992	0	0					0		0
J2	w1	w1	w1	w1	4	w1_4	w1_4_J2	W1_4	lat_98	0.9433741	0.07392963	4.99E-04	0.0257322	1	root_3	root_3	3.983191	34.17228336	0	0					0		0
J2	wbd	wbd	awbd	wbd	4	wbd_4	wbd_4_J2	w-bd_4	lat_36	0.04369536	0.001363649	6.52E-06	0.015522203	1	root_6	root_6	1.9729178	32.13936293	0	0					0		0
J2	wbd	wbd	awbd	wbd	4	wbd_4	wbd_4_J2	w-bd_4	lat_35	0.12370511	0.004578595	2.14E-05	0.01347129	1	root_6	root_6	1.2937069	53.57772847	0	0					0		0
J2	wbd	wbd	awbd	wbd	4	wbd_4	wbd_4_J2	w-bd_4	lat_34	0.36383623	0.027083676	1.80E-04	0.025397174	1	root_6	root_6	0.62269264	30.62211495	0	0					0		0
J2	wbd	wbd	awbd	wbd	4	wbd_4	wbd_4_J2	w-bd_4	lat_33	0.32178456	0.015842281	7.20E-05	0.017241472	1	root_2	root_2	2.2256784	57.39298677	0	0					0		0
J2	wbd	wbd	awbd	wbd	4	wbd_4	wbd_4_J2	w-bd_4	lat_32	0.96504986	0.090116374	7.20E-04	0.02851295	1	root_2	root_2	1.699103	66.20125336	0	0					0		0
J2	wbd	wbd	awbd	wbd	4	wbd_4	wbd_4_J2	w-bd_4	lat_31	0.063897066	0	0	0.038451876	1	root_2	root_2	10.781418	38.85917966	0	0					0		0
J2	wbd	wbd	awbd	wbd	4	wbd_4	wbd_4_J2	w-bd_4	lat_30	0.23946248	0.012840121	6.93E-05	0.021148339	1	root_2	root_2	3.711975	78.40764152	0	0					0		0
J2	wbd	wbd	awbd	wbd	4	wbd_4	wbd_4_J2	w-bd_4	lat_29	0.1558819	0.007631901	3.87E-05	0.018715369	1	root_2	root_2	3.5387444	70.17816516	0	0					0		0
J2	wbd	wbd	awbd	wbd	4	wbd_4	wbd_4_J2	w-bd_4	lat_28	0.31887987	0.009205534	5.22E-05	0.022849279	1	root_2	root_2	2.9641974	8.559043238	0	0					0		0
J2	wbd	wbd	awbd	wbd	4	wbd_4	wbd_4_J2	w-bd_4	lat_27	0.5667152	0.04662956	3.80E-04	0.02731241	1	root_2	root_2	2.362689	19.23617424	0	0					0		0
J2	wbd	wbd	awbd	wbd	4	wbd_4	wbd_4_J2	w-bd_4	lat_26	0.29717213	0.017140558	9.33E-05	0.02180129	1	root_2	root_2	1.8520535	22.81149311	0	0					0		0
J2	wbd	wbd	awbd	wbd	4	wbd_4	wbd_4_J2	w-bd_4	lat_25	0.80516887	0.041428316	1.76E-04	0.017103273	1	root_2	root_2	0.8233715	48.38918893	0	0					0		0
J2	wbd	wbd	awbd	wbd	4	wbd_4	wbd_4_J2	w-bd_4	lat_24	0.67554456	0.04056042	2.04E-04	0.019814441	1	root_2	root_2	0.58596253	59.19831505	0	0					0		0
J2	wbd	wbd	awbd	wbd	4	wbd_4	wbd_4_J2	w-bd_4	lat_23	0.033753633	0	0	0.027390502	1	root_3	root_3	4.1000175	45.46859663	0	0					0		0
J2	wbd	wbd	awbd	wbd	4	wbd_4	wbd_4_J2	w-bd_4	lat_22	0.012216699	0	0	0.01469864	1	root_3	root_3	3.6788218	34.91758677	0	0					0		0
J2	wbd	wbd	awbd	wbd	4	wbd_4	wbd_4_J2	w-bd_4	lat_21	0.12783638	0.005565254	3.00E-05	0.020789482	1	root_3	root_3	2.5687826	52.87768531	0	0					0		0
J2	wbd	wbd	awbd	wbd	4	wbd_4	wbd_4_J2	w-bd_4	lat_20	0.16166896	0.007482713	3.13E-05	0.016742192	1	root_3	root_3	2.244585	60.15757413	0	0					0		0
J2	wbd	wbd	awbd	wbd	4	wbd_4	wbd_4_J2	w-bd_4	lat_19	0.045624338	0	0	0.027394764	1	root_4	root_4	3.9761155	32.820606	0	0					0		0
J2	wbd	wbd	awbd	wbd	4	wbd_4	wbd_4_J2	w-bd_4	lat_18	0.03947309	0.001065785	6.32E-06	0.016933717	1	root_4	root_4	3.5543656	173.6620266	0	0					0		0
J2	wbd	wbd	awbd	wbd	4	wbd_4	wbd_4_J2	w-bd_4	lat_17	0.038889762	0.001786869	1.22E-05	0.0208049	1	root_4	root_4	0.2514157	61.83129833	0	0					0		0
J2	wbd	wbd	awbd	wbd	4	wbd_4	wbd_4_J2	w-bd_4	lat_16	0.07478933	0.003159261	1.33E-05	0.016840734	1	root_4	root_4	3.1024377	64.92960191	0	0					0		0
J2	wbd	wbd	awbd	wbd	4	wbd_4	wbd_4_J2	w-bd_4	lat_15	0.1115849	0.007099905	4.94E-05	0.024336975	1	root_4	root_4	2.6389878	28.85238562	0	0					0		0
J2	wbd	wbd	awbd	wbd	4	wbd_4	wbd_4_J2	w-bd_4	lat_14	0.33616415	0.023555	1.64E-04	0.024006585	1	root_4	root_4	2.4213629	63.04480438	0	0					0		0
J2	wbd	wbd	awbd	wbd	4	wbd_4	wbd_4_J2	w-bd_4	lat_13	0.32175657	0.016338278	7.12E-05	0.017647743	1	root_4	root_4	2.054929	55.59973426	0	0					0		0
J2	wbd	wbd	awbd	wbd	4	wbd_4	wbd_4_J2	w-bd_4	lat_12	0.36282536	0.022412349	1.23E-04	0.02083469	1	root_4	root_4	1.8903939	69.81016139	0	0					0		0
J2	wbd	wbd	awbd	wbd	4	wbd_4	wbd_4_J2	w-bd_4	lat_11	0.4283305	0.041767977	3.49E-04	0.03245042	1	root_4	root_4	1.3869989	39.93065193	0	0					0		0
J2	wbd	wbd	awbd	wbd	4	wbd_4	wbd_4_J2	w-bd_4	lat_10	0.28671697	0.02171442	1.42E-04	0.02659998	1	root_4	root_4	0.612955	105.8218693	0	0					0		0
J2	wbd	wbd	awbd	wbd	4	wbd_4	wbd_4_J2	w-bd_4	lat_9	0.8544418	0.08048378	6.43E-04	0.030956209	1	root_4	root_4	0.9563944	27.02326096	0	0					0		0
J2	wbd	wbd	awbd	wbd	4	wbd_4	wbd_4_J2	w-bd_4	lat_8	0.08802265	0.003851194	1.63E-05	0.01679156	1	root_5	root_5	2.164635	62.98010883	0	0					0		0
J2	wbd	wbd	awbd	wbd	4	wbd_4	wbd_4_J2	w-bd_4	lat_7	0.06530779	0.003194488	2.34E-05	0.024707744	1	root_7	root_7	1.8596377	52.63830084	0	0					0		0
J2	wbd	wbd	awbd	wbd	4	wbd_4	wbd_4_J2	w-bd_4	lat_6	0.15180762	0.007878667	4.79E-05	0.021846099	1	root_7	root_7	1.4076072	60.65451138	0	0					0		0
J2	wbd	wbd	awbd	wbd	4	wbd_4	wbd_4_J2	w-bd_4	lat_5	0.2202437	0.010230225	5.92E-05	0.019298388	1	root_6	root_6	1.09714	52.26993508	0	0					0		0
J2	wbd	wbd	awbd	wbd	4	wbd_4	wbd_4_J2	w-bd_4	lat_4	0.038688615	7.60E-04	3.99E-06	0.01552212	1	root_1	root_1	1.3803152	160.5953829	0	0					0		0
J2	wbd	wbd	awbd	wbd	4	wbd_4	wbd_4_J2	w-bd_4	lat_3	0.18854524	0.007070798	3.12E-05	0.015480958	1	root_1	root_1	1.9355916	87.59264086	0	0					0		0
J2	wbd	wbd	awbd	wbd	4	wbd_4	wbd_4_J2	w-bd_4	lat_2	0.073946886	0.002027716	7.39E-06	0.013758155	1	root_1	root_1	2.2125065	66.94634504	0	0					0		0
J2	wbd	wbd	awbd	wbd	4	wbd_4	wbd_4_J2	w-bd_4	lat_1	0.029640546	8.89E-04	5.04E-06	0.016398873	1	root_1	root_1	2.6699727	51.96197551	0	0					0		0
J2	wbd	wbd	awbd	wbd	3	wbd_3	wbd_3_J2	W_BD_3	lat_1	0.91780764	0.068317235	4.31E-04	0.024877675	1	root_4	root_4	3.4179797	33.87547066	0	0					0		0
J2	wbd	wbd	awbd	wbd	3	wbd_3	wbd_3_J2	W_BD_3	lat_2	1.0378917	0.072368726	4.48E-04	0.02387242	1	root_4	root_4	4.0413175	30.51224453	0	0					0		0
J2	wbd	wbd	awbd	wbd	3	wbd_3	wbd_3_J2	W_BD_3	lat_3	1.337443	0.1013931	6.79E-04	0.02547926	1	root_4	root_4	0.9881023	88.48801036	0	0					0		0
J2	wbd	wbd	awbd	wbd	3	wbd_3	wbd_3_J2	W_BD_3	lat_13	1.9980787	0.20923713	0.00200827	0.03315985	1	root_3	root_3	1.2412357	62.20669919	1	0	lat_12	0.4177527	lat_12	0.4177527	0.500480787	0	0	0.2090772	0.2090772
J2	wbd	wbd	awbd	wbd	3	wbd_3	wbd_3_J2	W_BD_3	lat_16	1.7428197	0.1748538	0.001523366	0.0314628	1	root_3	root_3	2.062426	25.24649653	0	0					0		0
J2	wbd	wbd	awbd	wbd	3	wbd_3	wbd_3_J2	W_BD_3	lat_17	3.072978	0.28124514	0.002141204	0.029947976	1	root_3	root_3	2.5047953	28.36542045	0	0					0		0
J2	wbd	wbd	awbd	wbd	3	wbd_3	wbd_3_J2	W_BD_3	lat_18	0.9469604	0.070278175	4.44E-04	0.024988223	1	root_3	root_3	2.5732787	61.80777516	0	0					0		0
J2	wbd	wbd	awbd	wbd	3	wbd_3	wbd_3_J2	W_BD_3	lat_19	1.4199896	0.11704618	7.87E-04	0.026268866	1	root_3	root_3	3.103195	59.07105496	0	0					0		0
J2	wbd	wbd	awbd	wbd	3	wbd_3	wbd_3_J2	W_BD_3	lat_20	1.4714454	0.14799158	0.001254057	0.032983024	1	root_3	root_3	3.3077314	30.10504231	0	0					0		0
J2	wbd	wbd	awbd	wbd	3	wbd_3	wbd_3_J2	W_BD_3	lat_21	1.1254705	0.10105562	7.99E-04	0.029105444	1	root_3	root_3	3.2823505	43.39512878	0	0					0		0
J2	wbd	wbd	awbd	wbd	3	wbd_3	wbd_3_J2	W_BD_3	lat_22	0.999142	0.088155136	6.69E-04	0.028412288	1	root_3	root_3	4.4023094	46.40564394	0	0					0		0
J2	wbd	wbd	awbd	wbd	3	wbd_3	wbd_3_J2	W_BD_3	lat_23	1.3269624	0.11170678	7.93E-04	0.027032321	1	root_3	root_3	4.873995	54.06555083	0	0					0		0
J2	wbd	wbd	awbd	wbd	3	wbd_3	wbd_3_J2	W_BD_3	lat_24	1.7834065	0.11308908	6.00E-04	0.021265669	1	root_3	root_3	5.2761955	13.68439329	0	0					0		0
J2	wbd	wbd	awbd	wbd	3	wbd_3	wbd_3_J2	W_BD_3	lat_25	1.2290316	0.092765406	6.02E-04	0.023772884	1	root_3	root_3	6.023848	45.36965451	0	0					0		0
J2	wbd	wbd	awbd	wbd	3	wbd_3	wbd_3_J2	W_BD_3	lat_26	0.28323835	0.021733513	1.56E-04	0.025358591	1	root_3	root_3	7.65964	50.00355537	0	0					0		0
J2	wbd	wbd	awbd	wbd	3	wbd_3	wbd_3_J2	W_BD_3	lat_27	0.22316134	0.012165244	8.82E-05	0.0271145	1	root_3	root_3	7.2039757	28.88724691	0	0					0		0
J2	wbd	wbd	awbd	wbd	3	wbd_3	wbd_3_J2	W_BD_3	lat_28	0.4249756	0.034529995	2.93E-04	0.02762673	1	root_3	root_3	6.86074	28.22929478	0	0					0		0
J2	wbd	wbd	awbd	wbd	3	wbd_3	wbd_3_J2	W_BD_3	lat_29	0.23245813	0.018351395	1.31E-04	0.028159892	1	root_3	root_3	6.8078074	58.54727507	0	0					0		0
J2	wbd	wbd	awbd	wbd	3	wbd_3	wbd_3_J2	W_BD_3	lat_30	0.7397071	0.06137962	4.76E-04	0.030063959	1	root_3	root_3	6.100142	25.3002228	0	0					0		0
J2	wbd	wbd	awbd	wbd	3	wbd_3	wbd_3_J2	W_BD_3	lat_31	0.9942976	0.085116364	6.11E-04	0.027355265	1	root_3	root_3	5.540407	34.43178957	0	0					0		0
J2	wbd	wbd	awbd	wbd	3	wbd_3	wbd_3_J2	W_BD_3	lat_32	1.6409087	0.15277636	0.001195766	0.030956222	1	root_3	root_3	4.629387	35.80259487	0	0					0		0
J2	wbd	wbd	awbd	wbd	3	wbd_3	wbd_3_J2	W_BD_3	lat_33	2.0017486	0.17980538	0.001382896	0.029752932	1	root_3	root_3	4.3898563	29.13128956	0	0					0		0
J2	wbd	wbd	awbd	wbd	3	wbd_3	wbd_3_J2	W_BD_3	lat_34	0.86375487	0.078085415	6.29E-04	0.029617565	1	root_3	root_3	4.310678	29.22902957	0	0					0		0
J2	wbd	wbd	awbd	wbd	3	wbd_3	wbd_3_J2	W_BD_3	lat_35	1.0367787	0.050914485	2.35E-04	0.016986348	1	root_3	root_3	4.016555	11.93582388	0	0					0		0
J2	wbd	wbd	awbd	wbd	3	wbd_3	wbd_3_J2	W_BD_3	lat_36	1.1401885	0.10921576	8.84E-04	0.031034607	1	root_3	root_3	4.1019692	27.64195316	0	0					0		0
J2	wbd	wbd	awbd	wbd	3	wbd_3	wbd_3_J2	W_BD_3	lat_37	1.2385944	0.122102536	0.001018961	0.03128988	1	root_3	root_3	3.8256843	65.85653371	0	0					0		0
J2	wbd	wbd	awbd	wbd	3	wbd_3	wbd_3_J2	W_BD_3	lat_38	1.5786575	0.15768053	0.00133421	0.033381093	1	root_3	root_3	3.7472386	55.67963381	0	0					0		0
J2	wbd	wbd	awbd	wbd	3	wbd_3	wbd_3_J2	W_BD_3	lat_39	1.5154824	0.1296223	9.30E-04	0.027635083	1	root_3	root_3	2.9454782	38.23625958	0	0					0		0
J2	wbd	wbd	awbd	wbd	3	wbd_3	wbd_3_J2	W_BD_3	lat_40	1.7478015	0.1838002	0.0016159	0.03414572	1	root_3	root_3	3.1009464	58.34816823	0	0					0		0
J2	wbd	wbd	awbd	wbd	3	wbd_3	wbd_3_J2	W_BD_3	lat_41	0.94947016	0.09482453	8.07E-04	0.032124154	1	root_3	root_3	2.7256515	55.26429001	0	0					0		0
J2	wbd	wbd	awbd	wbd	3	wbd_3	wbd_3_J2	W_BD_3	lat_42	2.4795442	0.23573242	0.001845208	0.030238926	1	root_3	root_3	2.1899006	63.29683836	0	0					0		0
J2	wbd	wbd	awbd	wbd	3	wbd_3	wbd_3_J2	W_BD_3	lat_43	2.7443357	0.30681074	0.002802484	0.03574114	1	root_3	root_3	1.98154	34.79821556	0	0					0		0
J2	wbd	wbd	awbd	wbd	3	wbd_3	wbd_3_J2	W_BD_3	lat_44	1.9257305	0.19157012	0.001562846	0.03245622	1	root_3	root_3	1.7018476	36.40596013	1	0	lat_11	0.55652326	lat_11	0.55652326	0.519283462	0	0	0.288993325	0.288993325
J2	wbd	wbd	awbd	wbd	3	wbd_3	wbd_3_J2	W_BD_3	lat_45	1.6934747	0.17602547	0.001555483	0.032445285	1	root_3	root_3	1.5289754	50.4669837	0	0					0		0
J2	wbd	wbd	awbd	wbd	3	wbd_3	wbd_3_J2	W_BD_3	lat_48	1.6867888	0.1719145	0.001448653	0.03151595	1	root_2	root_2	0.66893893	48.22282943	0	0					0		0
J2	wbd	wbd	awbd	wbd	3	wbd_3	wbd_3_J2	W_BD_3	lat_49	1.7172601	0.16709548	0.001399015	0.032863285	1	root_2	root_2	1.4275208	20.33783082	0	0					0		0
J2	wbd	wbd	awbd	wbd	3	wbd_3	wbd_3_J2	W_BD_3	lat_50	0.100460984	0.005276535	5.02E-05	0.03805508	1	root_2	root_2	-0.08752338	54.17644578	0	0					0		0
J2	wbd	wbd	awbd	wbd	3	wbd_3	wbd_3_J2	W_BD_3	lat_51	0.91221905	0.05417979	2.61E-04	0.019116744	1	root_2	root_2	1.8966377	56.61853894	0	0					0		0
J2	wbd	wbd	awbd	wbd	3	wbd_3	wbd_3_J2	W_BD_3	lat_52	0.64410746	0.05053072	3.46E-04	0.023856493	1	root_2	root_2	2.122954	52.27463425	0	0					0		0
J2	wbd	wbd	awbd	wbd	3	wbd_3	wbd_3_J2	W_BD_3	lat_53	0.7193913	0.069419555	5.80E-04	0.032959387	1	root_2	root_2	2.305006	44.0840763	0	0					0		0
J2	wbd	wbd	awbd	wbd	3	wbd_3	wbd_3_J2	W_BD_3	lat_54	0.676022	0.054255046	3.90E-04	0.027268965	1	root_2	root_2	2.907012	57.73673653	0	0					0		0
J2	wbd	wbd	awbd	wbd	3	wbd_3	wbd_3_J2	W_BD_3	lat_55	0.438722	0.038107976	2.99E-04	0.029620273	1	root_2	root_2	3.9090285	49.88775634	0	0					0		0
J2	wbd	wbd	awbd	wbd	3	wbd_3	wbd_3_J2	W_BD_3	lat_56	0.06025711	0	0	0.038096864	1	root_2	root_2	-0.060063485	3.402212848	0	0					0		0
J2	wbd	wbd	awbd	wbd	3	wbd_3	wbd_3_J2	W_BD_3	lat_57	1.0104033	0.072461955	4.37E-04	0.022839777	1	root_2	root_2	1.4909042	55.38866775	0	0					0		0
J2	wbd	wbd	awbd	wbd	3	wbd_3	wbd_3_J2	W_BD_3	lat_58	0.8214256	0.08101049	6.54E-04	0.031422745	1	root_2	root_2	1.755311	71.05049643	0	0					0		0
J2	wbd	wbd	awbd	wbd	3	wbd_3	wbd_3_J2	W_BD_3	lat_59	0.30364552	0.017520616	9.20E-05	0.021112027	1	root_2	root_2	3.5857046	56.37780209	0	0					0		0
J2	wbd	wbd	awbd	wbd	3	wbd_3	wbd_3_J2	W_BD_3	lat_60	0.015493157	0	0	0.021319361	1	root_2	root_2	4.669501	136.8879193	0	0					0		0
J2	wbd	wbd	awbd	wbd	3	wbd_3	wbd_3_J2	W_BD_3	lat_61	0.018527258	0	0	0.020626722	1	root_2	root_2	5.226585	43.53005234	0	0					0		0
J2	wbd	wbd	awbd	wbd	3	wbd_3	wbd_3_J2	W_BD_3	lat_62	1.4862902	0.17454799	0.001764678	0.040004753	1	root_1	root_1	0.6070209	52.44720581	0	0					0		0
J2	wbd	wbd	awbd	wbd	3	wbd_3	wbd_3_J2	W_BD_3	lat_63	0.019103495	0	0	0.019051457	1	root_1	root_1	1.3187586	133.8246887	0	0					0		0
J2	wbd	wbd	awbd	wbd	3	wbd_3	wbd_3_J2	W_BD_3	lat_68	0.049247067	0.001865884	1.30E-05	0.020514466	1	root_3	root_3	8.271805	2.278469145	0	0					0		0
J2	wbd	wbd	awbd	wbd	3	wbd_3	wbd_3_J2	W_BD_3	lat_69	0.020233447	0	0	0.014816881	1	root_3	root_3	8.498555	26.65646614	0	0					0		0
J2	wbd	wbd	awbd	wbd	3	wbd_3	wbd_3_J2	W_BD_3	lat_71	1.5586442	0.16218525	0.001386284	0.033202652	1	root_4	root_4	1.2355717	48.91054751	0	0					0		0
J2	wbd	wbd	awbd	wbd	3	wbd_3	wbd_3_J2	W_BD_3	lat_72	1.5887016	0.11802726	8.12E-04	0.025184236	1	root_4	root_4	1.0924655	26.91022133	0	0					0		0
J2	wbd	wbd	awbd	wbd	3	wbd_3	wbd_3_J2	W_BD_3	lat_73	2.3788064	0.2551284	0.002233999	0.033706177	1	root_4	root_4	1.5636257	49.08740843	0	0					0		0
J2	wbd	wbd	awbd	wbd	3	wbd_3	wbd_3_J2	W_BD_3	lat_74	1.1316881	0.12132377	0.001082372	0.034089528	1	root_4	root_4	2.6083534	48.01715877	0	0					0		0
J2	wbd	wbd	awbd	wbd	3	wbd_3	wbd_3_J2	W_BD_3	lat_75	1.2666391	0.123206034	0.001045032	0.033514004	1	root_4	root_4	2.7762747	48.88937393	0	0					0		0
J2	wbd	wbd	awbd	wbd	3	wbd_3	wbd_3_J2	W_BD_3	lat_76	0.86133415	0.07658458	6.94E-04	0.03446127	1	root_4	root_4	2.7942233	32.9128238	0	0					0		0
J2	wbd	wbd	awbd	wbd	3	wbd_3	wbd_3_J2	W_BD_3	lat_77	0.7215352	0.06182993	5.16E-04	0.028673012	1	root_4	root_4	3.2131824	46.14075554	0	0					0		0
J2	wbd	wbd	awbd	wbd	3	wbd_3	wbd_3_J2	W_BD_3	lat_78	0.991829	0.105353065	9.51E-04	0.03341599	1	root_4	root_4	3.4921575	20.70496715	0	0					0		0
J2	wbd	wbd	awbd	wbd	3	wbd_3	wbd_3_J2	W_BD_3	lat_79	0.46126986	0.036337484	2.63E-04	0.029341454	1	root_4	root_4	3.7792673	30.20767274	0	0					0		0
J2	wbd	wbd	awbd	wbd	3	wbd_3	wbd_3_J2	W_BD_3	lat_80	0.82141995	0.06832978	4.88E-04	0.027887842	1	root_4	root_4	4.1498337	52.42549947	0	0					0		0
J2	wbd	wbd	awbd	wbd	3	wbd_3	wbd_3_J2	W_BD_3	lat_81	0.9505854	0.08616627	6.93E-04	0.031550296	1	root_4	root_4	3.8135872	35.19536374	0	0					0		0
J2	wbd	wbd	awbd	wbd	3	wbd_3	wbd_3_J2	W_BD_3	lat_82	0.87397736	0.085020825	7.85E-04	0.036138814	1	root_4	root_4	4.064935	37.77035871	0	0					0		0
J2	wbd	wbd	awbd	wbd	3	wbd_3	wbd_3_J2	W_BD_3	lat_83	0.20403795	0.014810124	1.29E-04	0.03285292	1	root_4	root_4	4.069254	33.70679231	0	0					0		0
J2	wbd	wbd	awbd	wbd	3	wbd_3	wbd_3_J2	W_BD_3	lat_84	0.26920518	0.015296424	1.16E-04	0.026680179	1	root_4	root_4	4.599046	27.47390318	0	0					0		0
J2	wbd	wbd	awbd	wbd	3	wbd_3	wbd_3_J2	W_BD_3	lat_85	1.298729	0.117502496	8.76E-04	0.02929147	1	root_4	root_4	4.7936816	44.92457206	0	0					0		0
J2	wbd	wbd	awbd	wbd	3	wbd_3	wbd_3_J2	W_BD_3	lat_86	0.8259321	0.05734647	3.52E-04	0.024291798	1	root_4	root_4	5.096266	20.49883204	0	0					0		0
J2	wbd	wbd	awbd	wbd	3	wbd_3	wbd_3_J2	W_BD_3	lat_87	0.824454	0.06381686	4.72E-04	0.03052222	1	root_4	root_4	4.8993754	19.00287035	0	0					0		0
J2	wbd	wbd	awbd	wbd	3	wbd_3	wbd_3_J2	W_BD_3	lat_88	0.8669592	0.07391644	5.66E-04	0.030664254	1	root_4	root_4	5.4443207	39.80628784	0	0					0		0
J2	wbd	wbd	awbd	wbd	3	wbd_3	wbd_3_J2	W_BD_3	lat_89	0.45395213	0.032402474	1.98E-04	0.023842078	1	root_4	root_4	5.7760105	51.46010687	0	0					0		0
J2	wbd	wbd	awbd	wbd	3	wbd_3	wbd_3_J2	W_BD_3	lat_90	0.5370306	0.040106613	3.03E-04	0.029602025	1	root_4	root_4	5.9169297	51.16508368	0	0					0		0
J2	wbd	wbd	awbd	wbd	3	wbd_3	wbd_3_J2	W_BD_3	lat_91	0.18803534	0.00929696	5.12E-05	0.021629607	1	root_4	root_4	6.6581283	56.65215713	0	0					0		0
J2	wbd	wbd	awbd	wbd	3	wbd_3	wbd_3_J2	W_BD_3	lat_92	0.40157145	0.031007264	2.29E-04	0.027801221	1	root_4	root_4	2.5858586	31.94980811	0	0					0		0
J2	wbd	wbd	awbd	wbd	3	wbd_3	wbd_3_J2	W_BD_3	lat_93	0.8543253	0.09981296	0.001156894	0.036705904	1	root_4	root_4	1.6774831	5.67152954	0	0					0		0
J2	wbd	wbd	awbd	wbd	3	wbd_3	wbd_3_J2	W_BD_3	lat_94	0.69198406	0.04330851	2.61E-04	0.023115575	1	root_4	root_4	2.035175	68.0758261	0	0					0		0
J2	wbd	wbd	awbd	wbd	3	wbd_3	wbd_3_J2	W_BD_3	lat_95	1.123336	0.07954487	5.12E-04	0.023011444	1	root_4	root_4	1.8483064	62.27143572	0	0					0		0
J2	wbd	wbd	awbd	wbd	3	wbd_3	wbd_3_J2	W_BD_3	lat_96	1.4485142	0.1215103	8.83E-04	0.02842624	1	root_4	root_4	1.5599581	20.58739227	0	0					0		0
J2	wbd	wbd	awbd	wbd	3	wbd_3	wbd_3_J2	W_BD_3	lat_97	0.59764993	0.038677838	2.58E-04	0.024583941	1	root_4	root_4	1.8174849	19.51348163	0	0					0		0
J2	wbd	wbd	awbd	wbd	3	wbd_3	wbd_3_J2	W_BD_3	lat_98	1.4710631	0.15367568	0.001353847	0.034707535	1	root_4	root_4	2.1623402	56.23059785	0	0					0		0
J2	wbd	wbd	awbd	wbd	3	wbd_3	wbd_3_J2	W_BD_3	lat_99	0.39654297	0.0309048	3.09E-04	0.027917717	1	root_4	root_4	2.7575483	50.78621308	0	0					0		0
J2	wbd	wbd	awbd	wbd	3	wbd_3	wbd_3_J2	W_BD_3	lat_100	0.6102783	0.041191716	3.18E-04	0.027708096	1	root_4	root_4	2.8159292	15.26689347	0	0					0		0
J2	wbd	wbd	awbd	wbd	3	wbd_3	wbd_3_J2	W_BD_3	lat_101	0.04001453	0.001310455	7.04E-06	0.016460177	1	root_4	root_4	7.3991237	98.50330115	0	0					0		0
J2	wbd	wbd	awbd	wbd	3	wbd_3	wbd_3_J2	W_BD_3	lat_102	0.46525452	0.04332731	4.46E-04	0.036462072	1	root_4	root_4	6.3917527	32.23699024	0	0					0		0
J2	wbd	wbd	awbd	wbd	3	wbd_3	wbd_3_J2	W_BD_3	lat_103	0.02591339	6.85E-04	3.32E-06	0.014671302	1	root_4	root_4	7.450098	19.4662577	0	0					0		0
J2	w2	aw2	w2	w2	1	w2_1	w2_1_J2	W2_1	lat_1	0.5702675	0.043735165	3.13E-04	0.024890678	1	root_1	root_1	8.018717	44.8422956	0	0					0		0
J2	w2	aw2	w2	w2	1	w2_1	w2_1_J2	W2_1	lat_2	1.3981259	0.106236584	7.09E-04	0.024362206	1	root_1	root_1	6.0373006	73.65900031	0	0					0		0
J2	w2	aw2	w2	w2	1	w2_1	w2_1_J2	W2_1	lat_3	1.1668744	0.08481897	5.22E-04	0.024999024	1	root_1	root_1	6.5317507	42.84282602	0	0					0		0
J2	w2	aw2	w2	w2	1	w2_1	w2_1_J2	W2_1	lat_4	1.2534482	0.082097515	4.66E-04	0.020728553	1	root_1	root_1	5.028464	79.25461913	0	0					0		0
J2	w2	aw2	w2	w2	1	w2_1	w2_1_J2	W2_1	lat_5	1.1160713	0.07284546	4.27E-04	0.022684023	1	root_1	root_1	3.2163858	52.51407336	0	0					0		0
J2	w2	aw2	w2	w2	1	w2_1	w2_1_J2	W2_1	lat_6	1.1335237	0.077103384	4.52E-04	0.021451168	1	root_1	root_1	3.472249	43.02961804	0	0					0		0
J2	w2	aw2	w2	w2	1	w2_1	w2_1_J2	W2_1	lat_7	0.35988843	0.01719999	7.21E-05	0.016082654	1	root_1	root_1	3.6400025	55.26516427	0	0					0		0
J2	w2	aw2	w2	w2	1	w2_1	w2_1_J2	W2_1	lat_27	1.5889677	0.10213307	5.55E-04	0.021528935	1	root_1	root_1	2.5438762	25.26227427	0	0					0		0
J2	w2	aw2	w2	w2	1	w2_1	w2_1_J2	W2_1	lat_28	0.9424527	0.07172708	4.78E-04	0.025763435	1	root_4	root_4	3.1462736	46.21827819	0	0					0		0
J2	w2	aw2	w2	w2	1	w2_1	w2_1_J2	W2_1	lat_29	0.21843496	0.01608841	1.34E-04	0.03055547	1	root_3	root_3	5.794629	43.98279142	0	0					0		0
J2	w2	aw2	w2	w2	1	w2_1	w2_1_J2	W2_1	lat_30	0.28840178	0.027555415	2.65E-04	0.0301933	1	root_3	root_3	5.4181414	23.55400468	0	0					0		0
J2	w2	aw2	w2	w2	1	w2_1	w2_1_J2	W2_1	lat_31	0.74773884	0.07247286	5.99E-04	0.030125095	1	root_3	root_3	4.806195	67.85118801	0	0					0		0
J2	w2	aw2	w2	w2	1	w2_1	w2_1_J2	W2_1	lat_32	0.94760674	0.058962062	3.23E-04	0.01898211	1	root_3	root_3	4.5653524	47.47829783	0	0					0		0
J2	w2	aw2	w2	w2	1	w2_1	w2_1_J2	W2_1	lat_33	0.9807147	0.056173734	2.87E-04	0.018880278	1	root_3	root_3	4.093118	57.36546793	0	0					0		0
J2	w2	aw2	w2	w2	1	w2_1	w2_1_J2	W2_1	lat_34	0.42854446	0.03336285	2.21E-04	0.024457894	1	root_3	root_3	3.839222	57.76019823	0	0					0		0
J2	w2	aw2	w2	w2	1	w2_1	w2_1_J2	W2_1	lat_35	1.5454613	0.10516466	5.85E-04	0.021562042	1	root_3	root_3	3.6465716	50.2634304	0	0					0		0
J2	w2	aw2	w2	w2	1	w2_1	w2_1_J2	W2_1	lat_36	0.6287779	0.042604536	2.53E-04	0.021693582	1	root_3	root_3	3.4088602	41.19082183	0	0					0		0
J2	w2	aw2	w2	w2	1	w2_1	w2_1_J2	W2_1	lat_37	0.6852411	0.050390016	3.49E-04	0.028222116	1	root_3	root_3	3.2291791	108.7590283	0	0					0		0
J2	w2	aw2	w2	w2	1	w2_1	w2_1_J2	W2_1	lat_38	0.7459074	0.07201521	5.86E-04	0.031221064	1	root_3	root_3	3.0440357	65.16063306	0	0					0		0
J2	w2	aw2	w2	w2	1	w2_1	w2_1_J2	W2_1	lat_39	0.687635	0.0470221	2.74E-04	0.02257459	1	root_3	root_3	2.6085103	77.62611079	0	0					0		0
J2	w2	aw2	w2	w2	1	w2_1	w2_1_J2	W2_1	lat_40	0.8202116	0.076059796	6.20E-04	0.030869205	1	root_3	root_3	2.1333532	135.1277659	0	0					0		0
J2	w2	aw2	w2	w2	1	w2_1	w2_1_J2	W2_1	lat_41	0.5728594	0.031814147	1.55E-04	0.01839349	1	root_3	root_3	2.402241	57.34852906	0	0					0		0
J2	w2	aw2	w2	w2	1	w2_1	w2_1_J2	W2_1	lat_42	1.1988506	0.08990638	5.74E-04	0.023005677	1	root_3	root_3	2.2570572	63.86564968	0	0					0		0
J2	w2	aw2	w2	w2	1	w2_1	w2_1_J2	W2_1	lat_43	1.7075585	0.14247072	0.001085815	0.027091697	1	root_3	root_3	1.8440475	18.49110476	0	0					0		0
J2	w2	aw2	w2	w2	1	w2_1	w2_1_J2	W2_1	lat_44	1.1648488	0.10124905	7.31E-04	0.028191254	1	root_3	root_3	1.7137659	34.67971177	0	0					0		0
J2	w2	aw2	w2	w2	1	w2_1	w2_1_J2	W2_1	lat_45	1.0235499	0.10737636	9.32E-04	0.033867273	1	root_3	root_3	1.4467745	58.92262129	0	0					0		0
J2	w2	aw2	w2	w2	1	w2_1	w2_1_J2	W2_1	lat_46	2.0283625	0.17096707	0.001227329	0.0249197	1	root_3	root_3	0.58899426	88.42946198	1	0	lat_48	0.07638988	lat_48	0.07638988	0.493008523	0	0	0.037660862	0.037660862
J2	w2	aw2	w2	w2	1	w2_1	w2_1_J2	W2_1	lat_47	1.9776285	0.14909114	9.57E-04	0.02368733	1	root_3	root_3	0.6408873	51.88848267	0	0					0		0
J2	w2	aw2	w2	w2	1	w2_1	w2_1_J2	W2_1	lat_49	1.427173	0.1126061	7.77E-04	0.0262523	1	root_3	root_3	1.2043742	81.16114349	0	0					0		0
J2	w2	aw2	w2	w2	1	w2_1	w2_1_J2	W2_1	lat_50	1.3439528	0.13698052	0.001187821	0.031814415	1	root_3	root_3	1.899364	62.72989168	0	0					0		0
J2	w2	aw2	w2	w2	1	w2_1	w2_1_J2	W2_1	lat_51	1.0038706	0.098298706	8.43E-04	0.03214905	1	root_3	root_3	3.4922209	48.40331035	0	0					0		0
J2	w2	aw2	w2	w2	1	w2_1	w2_1_J2	W2_1	lat_52	0.2225762	0.015540824	1.01E-04	0.020387016	1	root_3	root_3	2.8165205	56.39785552	0	0					0		0
J2	w2	aw2	w2	w2	1	w2_1	w2_1_J2	W2_1	lat_53	0.9278956	0.0652888	4.10E-04	0.025059002	1	root_3	root_3	4.4412255	65.24710325	0	0					0		0
J2	w2	aw2	w2	w2	1	w2_1	w2_1_J2	W2_1	lat_54	0.43332967	0.028176686	1.72E-04	0.02295962	1	root_3	root_3	5.1237698	42.61458842	0	0					0		0
J2	w2	aw2	w2	w2	1	w2_1	w2_1_J2	W2_1	lat_55	0.3358705	0.017715573	1.04E-04	0.020041324	1	root_3	root_3	5.329285	36.60134452	0	0					0		0
J2	w2	aw2	w2	w2	1	w2_1	w2_1_J2	W2_1	lat_56	0.08434026	0.00295089	2.96E-05	0.032123137	1	root_3	root_3	6.2070394	139.5626623	0	0					0		0
J2	w2	aw2	w2	w2	1	w2_1	w2_1_J2	W2_1	lat_57	0.10131149	0.003329975	2.38E-05	0.021835854	1	root_2	root_2	1.9540222	24.23213831	0	0					0		0
J2	w2	aw2	w2	w2	1	w2_1	w2_1_J2	W2_1	lat_58	1.8692949	0.24232714	0.002626684	0.03962871	1	root_4	root_4	1.6920106	2.124024907	0	0					0		0
J2	w2	aw2	w2	w2	1	w2_1	w2_1_J2	W2_1	lat_60	2.1699557	0.20787036	0.001654783	0.030387964	1	root_4	root_4	0.3299762	31.71710356	0	0					0		0
J2	w2	aw2	w2	w2	1	w2_1	w2_1_J2	W2_1	lat_61	0.6819339	0.06053139	4.65E-04	0.029809779	1	root_4	root_4	0.75259113	47.77082117	0	0					0		0
J2	w2	aw2	w2	w2	1	w2_1	w2_1_J2	W2_1	lat_62	1.3830518	0.09059006	5.25E-04	0.02083446	1	root_4	root_4	0.9603321	47.61088546	0	0					0		0
J2	w2	aw2	w2	w2	1	w2_1	w2_1_J2	W2_1	lat_63	2.8863215	0.27636153	0.002224136	0.029165696	1	root_4	root_4	1.2951893	70.02275103	0	0					0		0
J2	w2	aw2	w2	w2	1	w2_1	w2_1_J2	W2_1	lat_64	1.3049853	0.12565304	0.001137498	0.033578515	1	root_4	root_4	3.5364084	10.88784063	0	0					0		0
J2	w2	aw2	w2	w2	1	w2_1	w2_1_J2	W2_1	lat_65	1.7429085	0.14536609	0.001052474	0.026969116	1	root_4	root_4	3.8712635	42.72613907	0	0					0		0
J2	w2	aw2	w2	w2	1	w2_1	w2_1_J2	W2_1	lat_66	1.2186726	0.08052683	4.83E-04	0.022887329	1	root_4	root_4	2.3219528	19.89345871	0	0					0		0
J2	w2	aw2	w2	w2	1	w2_1	w2_1_J2	W2_1	lat_67	1.7518601	0.17531316	0.001471946	0.031113945	1	root_4	root_4	1.6637937	41.27375398	0	0					0		0
J2	w2	aw2	w2	w2	1	w2_1	w2_1_J2	W2_1	lat_68	1.0973831	0.087285176	6.60E-04	0.02819633	1	root_4	root_4	3.4550695	34.61269396	0	0					0		0
J2	w2	aw2	w2	w2	1	w2_1	w2_1_J2	W2_1	lat_69	0.21550654	0.015836323	1.34E-04	0.028608913	1	root_4	root_4	5.258183	12.11429672	0	0					0		0
J2	w2	aw2	w2	w2	1	w2_1	w2_1_J2	W2_1	lat_70	0.878949	0.046920337	2.11E-04	0.018116178	1	root_4	root_4	4.246318	42.31024885	0	0					0		0
J2	w2	aw2	w2	w2	1	w2_1	w2_1_J2	W2_1	lat_71	0.09320106	0.002098436	8.08E-06	0.015108613	1	root_4	root_4	6.3589897	28.77176207	0	0					0		0
J2	w2	aw2	w2	w2	1	w2_1	w2_1_J2	W2_1	lat_72	0.6005107	0.036784124	2.14E-04	0.022737056	1	root_4	root_4	5.652818	57.19556698	0	0					0		0
J2	w2	aw2	w2	w2	1	w2_1	w2_1_J2	W2_1	lat_73	0.36766165	0.03351263	3.48E-04	0.029948797	1	root_4	root_4	5.326799	12.91573746	0	0					0		0
J2	w2	aw2	w2	w2	1	w2_1	w2_1_J2	W2_1	lat_74	0.9606264	0.06272528	3.47E-04	0.020522412	1	root_4	root_4	4.5035057	52.83783799	0	0					0		0
J2	w2	aw2	w2	w2	1	w2_1	w2_1_J2	W2_1	lat_75	0.9362435	0.059115678	3.11E-04	0.020376027	1	root_4	root_4	4.5181236	31.66656016	0	0					0		0
J2	w2	aw2	w2	w2	1	w2_1	w2_1_J2	W2_1	lat_76	1.2322066	0.06651335	3.35E-04	0.018734476	1	root_4	root_4	3.7315743	47.86692193	0	0					0		0
J2	w2	aw2	w2	w2	1	w2_1	w2_1_J2	W2_1	lat_77	1.4313502	0.114385664	7.97E-04	0.025726957	1	root_4	root_4	2.6058145	60.19787225	0	0					0		0
J2	w2	aw2	w2	w2	1	w2_1	w2_1_J2	W2_1	lat_78	1.6577584	0.12788059	8.34E-04	0.024092188	1	root_4	root_4	2.5308344	44.69912117	0	0					0		0
J2	w2	aw2	w2	w2	1	w2_1	w2_1_J2	W2_1	lat_79	0.9481227	0.076123275	5.16E-04	0.02433563	1	root_4	root_4	2.9521399	59.82659683	0	0					0		0
J2	w2	aw2	w2	w2	1	w2_1	w2_1_J2	W2_1	lat_80	1.356166	0.11247702	7.98E-04	0.025767876	1	root_4	root_4	2.1169527	66.66163543	0	0					0		0
J2	w2	aw2	w2	w2	1	w2_1	w2_1_J2	W2_1	lat_83	1.1448884	0.067249015	3.38E-04	0.019787215	1	root_4	root_4	1.17037	61.51140642	0	0					0		0
J2	w2	aw2	w2	w2	1	w2_1	w2_1_J2	W2_1	lat_84	4.589401	0.46437287	0.003835665	0.031813607	1	root_1	root_1	0.93269897	56.78854234	1	0	lat_108	0.53018284	lat_108	0.53018284	0.217893359	0	0	0.11552332	0.11552332
J2	w2	aw2	w2	w2	1	w2_1	w2_1_J2	W2_1	lat_85	2.186361	0.1907412	0.001389984	0.027179003	1	root_1	root_1	1.647088	54.62380951	0	0					0		0
J2	w2	aw2	w2	w2	1	w2_1	w2_1_J2	W2_1	lat_86	1.435772	0.13408633	0.001061607	0.030124951	1	root_1	root_1	1.8016163	63.78336639	0	0					0		0
J2	w2	aw2	w2	w2	1	w2_1	w2_1_J2	W2_1	lat_87	1.0188757	0.07916539	5.27E-04	0.024888579	1	root_1	root_1	2.0989568	32.48948867	0	0					0		0
J2	w2	aw2	w2	w2	1	w2_1	w2_1_J2	W2_1	lat_88	0.5066644	0.02763667	1.25E-04	0.017372094	1	root_1	root_1	2.8095648	51.48331585	0	0					0		0
J2	w2	aw2	w2	w2	1	w2_1	w2_1_J2	W2_1	lat_89	1.1106234	0.09362702	6.70E-04	0.024883486	1	root_1	root_1	2.7982328	35.9709727	0	0					0		0
J2	w2	aw2	w2	w2	1	w2_1	w2_1_J2	W2_1	lat_90	1.682912	0.16047542	0.001269048	0.03031502	1	root_1	root_1	3.0228186	39.53638609	0	0					0		0
J2	w2	aw2	w2	w2	1	w2_1	w2_1_J2	W2_1	lat_91	2.0097952	0.16349125	0.001175992	0.025834572	1	root_1	root_1	3.209145	15.71812309	0	0					0		0
J2	w2	aw2	w2	w2	1	w2_1	w2_1_J2	W2_1	lat_92	0.9848988	0.05150969	2.18E-04	0.017060954	1	root_1	root_1	3.778317	50.33253826	0	0					0		0
J2	w2	aw2	w2	w2	1	w2_1	w2_1_J2	W2_1	lat_93	1.8465779	0.18580572	0.001546881	0.031904172	1	root_1	root_1	4.081506	29.00193944	0	0					0		0
J2	w2	aw2	w2	w2	1	w2_1	w2_1_J2	W2_1	lat_94	0.65400666	0.044855013	2.67E-04	0.022131877	1	root_1	root_1	4.577036	70.95238759	0	0					0		0
J2	w2	aw2	w2	w2	1	w2_1	w2_1_J2	W2_1	lat_95	1.2488804	0.11661408	9.32E-04	0.030544259	1	root_1	root_1	4.726103	42.44306871	0	0					0		0
J2	w2	aw2	w2	w2	1	w2_1	w2_1_J2	W2_1	lat_96	0.7212289	0.048726927	2.97E-04	0.021024179	1	root_1	root_1	5.0531206	61.76963538	0	0					0		0
J2	w2	aw2	w2	w2	1	w2_1	w2_1_J2	W2_1	lat_97	0.41068482	0.033200216	2.75E-04	0.030691363	1	root_1	root_1	8.167237	9.90063241	0	0					0		0
J2	w2	aw2	w2	w2	1	w2_1	w2_1_J2	W2_1	lat_98	1.5395408	0.14422554	0.001244953	0.026709758	1	root_1	root_1	5.072874	23.76718684	0	0					0		0
J2	w2	aw2	w2	w2	1	w2_1	w2_1_J2	W2_1	lat_99	0.888579	0.08848782	7.42E-04	0.031593423	1	root_1	root_1	5.2431345	60.51303084	0	0					0		0
J2	w2	aw2	w2	w2	1	w2_1	w2_1_J2	W2_1	lat_100	1.0686541	0.08890612	6.38E-04	0.025588818	1	root_1	root_1	5.5647764	48.20487969	0	0					0		0
J2	w2	aw2	w2	w2	1	w2_1	w2_1_J2	W2_1	lat_101	1.6316183	0.16561523	0.001426465	0.031300955	1	root_1	root_1	5.9628015	46.44632454	0	0					0		0
J2	w2	aw2	w2	w2	1	w2_1	w2_1_J2	W2_1	lat_102	1.6547114	0.15243182	0.00119485	0.029395843	1	root_1	root_1	6.293143	36.69909818	0	0					0		0
J2	w2	aw2	w2	w2	1	w2_1	w2_1_J2	W2_1	lat_103	1.3159616	0.10711224	7.54E-04	0.02648976	1	root_1	root_1	7.0197563	88.42704409	0	0					0		0
J2	w2	aw2	w2	w2	1	w2_1	w2_1_J2	W2_1	lat_104	0.9826704	0.07327188	4.65E-04	0.024415825	1	root_1	root_1	7.1937394	56.8889188	0	0					0		0
J2	w2	aw2	w2	w2	1	w2_1	w2_1_J2	W2_1	lat_105	0.5218	0.043889645	3.10E-04	0.027864221	1	root_1	root_1	7.448158	50.41619441	0	0					0		0
J2	w2	aw2	w2	w2	1	w2_1	w2_1_J2	W2_1	lat_106	0.5352066	0.043239027	3.35E-04	0.028530082	1	root_1	root_1	7.8907385	151.1273201	0	0					0		0
J2	w2	aw2	w2	w2	1	w2_1	w2_1_J2	W2_1	lat_107	0.26977912	0.018429514	1.09E-04	0.023282403	1	root_1	root_1	8.341759	11.3165033	0	0					0		0
J2	w2	aw2	w2	w2	1	w2_1	w2_1_J2	W2_1	lat_109	1.5643672	0.15649353	0.001353545	0.03093139	1	root_1	root_1	2.4150703	56.60317101	0	0					0		0
J2	w2	aw2	w2	w2	1	w2_1	w2_1_J2	W2_1	lat_110	1.3499905	0.10939512	7.76E-04	0.02627205	1	root_1	root_1	4.398644	34.01111822	0	0					0		0
J2	w2	aw2	w2	w2	1	w2_1	w2_1_J2	W2_1	lat_111	1.6175843	0.14820376	0.001153889	0.029592272	1	root_1	root_1	4.500899	32.20286662	0	0					0		0
J2	wbg	wbg	wbg	awbg	1	wbg_1	wbg_1_J2	w-bg_1	lat_60	0.574974	0.029699842	1.43E-04	0.0178752	1	root_1	root_1	3.1163375	17.17722908	0	0					0		0
J2	wbg	wbg	wbg	awbg	1	wbg_1	wbg_1_J2	w-bg_1	lat_59	0.8582778	0.05319338	2.87E-04	0.020288235	1	root_1	root_1	2.4317822	19.25745882	0	0					0		0
J2	wbg	wbg	wbg	awbg	1	wbg_1	wbg_1_J2	w-bg_1	lat_58	0.55851686	0.0337321	1.78E-04	0.020479824	1	root_1	root_1	2.0879796	41.21273307	0	0					0		0
J2	wbg	wbg	wbg	awbg	1	wbg_1	wbg_1_J2	w-bg_1	lat_57	1.0636998	0.086809725	6.12E-04	0.027079511	1	root_1	root_1	4.0884295	16.35115868	0	0					0		0
J2	wbg	wbg	wbg	awbg	1	wbg_1	wbg_1_J2	w-bg_1	lat_56	0.6387135	0.047563907	3.02E-04	0.024448965	1	root_1	root_1	3.3597546	36.13115429	0	0					0		0
J2	wbg	wbg	wbg	awbg	1	wbg_1	wbg_1_J2	w-bg_1	lat_55	0.39386016	0.029608099	1.89E-04	0.023685196	1	root_1	root_1	3.007152	47.82482064	0	0					0		0
J2	wbg	wbg	wbg	awbg	1	wbg_1	wbg_1_J2	w-bg_1	lat_54	0.3328886	0.019170156	9.70E-05	0.019123312	1	root_1	root_1	2.8539217	57.66073018	0	0					0		0
J2	wbg	wbg	wbg	awbg	1	wbg_1	wbg_1_J2	w-bg_1	lat_53	0.46457312	0.033606645	2.06E-04	0.02393078	1	root_1	root_1	2.4847705	60.3288343	0	0					0		0
J2	wbg	wbg	wbg	awbg	1	wbg_1	wbg_1_J2	w-bg_1	lat_52	0.26948774	0.020461863	1.34E-04	0.025388677	1	root_1	root_1	2.3685763	47.57176214	0	0					0		0
J2	wbg	wbg	wbg	awbg	1	wbg_1	wbg_1_J2	w-bg_1	lat_51	0.34163958	0.0238826	1.54E-04	0.026609203	1	root_1	root_1	2.2413213	47.04153455	0	0					0		0
J2	wbg	wbg	wbg	awbg	1	wbg_1	wbg_1_J2	w-bg_1	lat_50	0.32639265	0.017871963	9.68E-05	0.019846141	1	root_1	root_1	1.9082036	50.08442481	0	0					0		0
J2	wbg	wbg	wbg	awbg	1	wbg_1	wbg_1_J2	w-bg_1	lat_49	1.9756007	0.18829972	0.001524383	0.02997048	1	root_1	root_1	1.3376082	42.27219104	0	0					0		0
J2	wbg	wbg	wbg	awbg	1	wbg_1	wbg_1_J2	w-bg_1	lat_48	1.415941	0.12460648	9.14E-04	0.026556348	1	root_1	root_1	0.95993507	71.30301535	0	0					0		0
J2	wbg	wbg	wbg	awbg	1	wbg_1	wbg_1_J2	w-bg_1	lat_47	0.77570546	0.070883386	5.54E-04	0.029558424	1	root_1	root_1	1.5166962	53.80928213	0	0					0		0
J2	wbg	wbg	wbg	awbg	1	wbg_1	wbg_1_J2	w-bg_1	lat_46	0.026363151	0.001073947	6.84E-06	0.019073373	1	root_3	root_3	3.5412471	100.5309862	0	0					0		0
J2	wbg	wbg	wbg	awbg	1	wbg_1	wbg_1_J2	w-bg_1	lat_45	0.04550028	4.31E-04	3.01E-06	0.019118885	1	root_3	root_3	3.8751183	9.616100389	0	0					0		0
J2	wbg	wbg	wbg	awbg	1	wbg_1	wbg_1_J2	w-bg_1	lat_44	0.06578699	0.003765655	2.58E-05	0.022443593	1	root_3	root_3	3.090508	55.42156194	0	0					0		0
J2	wbg	wbg	wbg	awbg	1	wbg_1	wbg_1_J2	w-bg_1	lat_43	0.29483446	0.037487354	4.82E-04	0.04974771	1	root_3	root_3	1.4479669	6.207617427	0	0					0		0
[truncated: 1,071 more rows]
