# Supplementary material for: Wheat root length and not branching is altered in the presence of neighbours, including blackgrass
Source: PLoS One. 2017 May 24;12(5):e0178176. doi: 10.1371/journal.pone.0178176 (PMC5443546; doi:10.1371/journal.pone.0178176)
Supplement: S2 Table — (CSV) [file pone.0178176.s004.csv]

Experiment	Block	Species	Treatment	Treatment&Block&Experiment	Shoot_FW_g	Root_FW_g	Root_Shoot_Ratio
J1	1	wheat	w1	w1_1_J1	0.2872	0.168	0.584958217
J1	1	wheat	w2	w2_1_J1	0.2753	0.1244	0.451870687
J1	1	wheat	wbg	wbg_1_J1	0.3028	0.1143	0.377476882
J1	1	wheat	wbd	wbd_1_J1	0.2575	0.1143	0.443883495
J1	2	wheat	w1	w1_2_J1	0.2016	0.0614	0.304563492
J1	2	wheat	w2	w2_2_J1	0.2694	0.1039	0.385671863
J1	2	wheat	wbg	wbg_2_J1	0.156	0.0428	0.274358974
J1	2	wheat	wbd	wbd_2_J1	0.2869	0.1088	0.379226211
J1	3	wheat	w1	w1_3_J1	0.2904	0.1193	0.410812672
J1	3	wheat	w2	w2_3_J1	0.293	0.139	0.47440273
J1	3	wheat	wbg	wbg_3_J1	0.1772	0.1145	0.646162528
J1	3	wheat	wbd	wbd_3_J1	0.3477	0.1614	0.46419327
J1	4	wheat	w1	w1_4_J1	0.3694	0.162	0.438548998
J1	4	wheat	w2	w2_4_J1	0.2051	0.0862	0.420282789
J1	4	wheat	wbg	wbg_4_J1	0.2306	0.0906	0.392888118
J1	4	wheat	wbd	wbd_4_J1	0.1731	0.1025	0.59214327
J2	1	wheat	w1	w1_1_J2	0.3329	0.1319	0.39621508
J2	1	wheat	w2	w2_1_J2	0.2147	0.087	0.405216581
J2	1	wheat	wbg	wbg_1_J2	0.4066	0.194	0.477127398
J2	1	wheat	wbd	wbd_1_J2	0.2121	0.0661	0.31164545
J2	2	wheat	w1	w1_2_J2	0.3926	0.1837	0.467906266
J2	2	wheat	w2	w2_2_J2	0.2597	0.0824	0.31728918
J2	2	wheat	wbg	wbg_2_J2	0.2821	0.1142	0.404820985
J2	2	wheat	wbd	wbd_2_J2	0.2811	0.1574	0.559943081
J2	3	wheat	w1	w1_3_J2	0.3004	0.1493	0.497003995
J2	3	wheat	w2	w2_3_J2	0.274	0.1151	0.420072993
J2	3	wheat	wbg	wbg_3_J2	0.2934	0.1131	0.385480573
J2	3	wheat	wbd	wbd_3_J2	0.3308	0.1356	0.409915357
J2	4	wheat	w1	w1_4_J2	0.0861	0.022	0.255516841
J2	4	wheat	w2	w2_4_J2	0.166	0.0971	0.584939759
J2	4	wheat	wbg	wbg_4_J2	0.207	0.0809	0.390821256
J2	4	wheat	wbd	wbd_4_J2	0.2101	0.0768	0.365540219
4	1	wheat	w1	w1_1_4	0.2445	0.1262	0.516155419
4	1	wheat	w2	w2_1_4	0.2789	0.1283	0.460021513
4	1	wheat	wbg	wbg_1_4	0.2607	0.1569	0.601841197
4	1	wheat	wbd	wbd_1_4	0.2658	0.1214	0.456734387
4	2	wheat	w1	w1_2_4	0.3391	0.1963	0.578885285
4	2	wheat	w2	w2_2_4	0.3414	0.1277	0.374048037
4	2	wheat	wbg	wbg_2_4	0.2918	0.1282	0.439342015
4	2	wheat	wbd	wbd_2_4	0.2433	0.1108	0.45540485
4	3	wheat	w1	w1_3_4	0.3154	0.1669	0.529169309
4	3	wheat	w2	w2_3_4	0.2586	0.1233	0.476798144
4	3	wheat	wbg	wbg_3_4	0.2741	0.1479	0.539584093
4	3	wheat	wbd	wbd_3_4	0.226	0.1212	0.536283186
4	4	wheat	w1	w1_4_4	0.2539	0.1313	0.517132729
4	4	wheat	wbg	wbg_4_4	0.2956	0.2003	0.677604871
4	4	wheat	wbd	wbd_4_4	0.2474	0.1498	0.605497171
