# Supplementary material for: Wheat root length and not branching is altered in the presence of neighbours, including blackgrass
Source: PLoS One. 2017 May 24;12(5):e0178176. doi: 10.1371/journal.pone.0178176 (PMC5443546; doi:10.1371/journal.pone.0178176)
Supplement: S3 Table — (CSV) [file pone.0178176.s005.csv]

Experiment	Block	Species	Treatment	Shoot_FW_g	Root_FW_g	Root_Shoot_Ratio
4	1	BD	wbd	0.1384	0.0865	0.625
4	1	BG	wbg	0.1083	0.1005	0.927977839
4	1	wheat_comp	w2	0.2623	0.1313	0.500571864
4	2	BD	wbd	0.1681	0.1109	0.659726353
4	2	BG	wbg	0.3763	0.3655	0.971299495
4	2	wheat_comp	w2	0.2753	0.1633	0.593171086
4	3	BD	wbd	0.2002	0.1218	0.608391608
4	3	BG	wbg	0.2856	0.2042	0.714985994
4	3	wheat_comp	w2	0.3008	0.1988	0.660904255
4	4	BD	wbd	0.1806	0.1137	0.629568106
4	4	BG	wbg	0.3245	0.128	0.394453005
J1	1	wheat_comp	w2	0.2739	0.1014	0.370208105
J1	1	BG	wbg	0.2462	0.0848	0.344435418
J1	1	BD	wbd	0.0488	0.0143	0.293032787
J1	2	wheat_comp	w2	0.275	0.1075	0.390909091
J1	2	BG	wbg	0.1828	0.1119	0.61214442
J1	2	BD	wbd	0.0606	0.0278	0.458745875
J1	3	wheat_comp	w2	0.3014	0.1406	0.466489715
J1	3	BG	wbg	0.1743	0.0644	0.369477912
J1	3	BD	wbd	0.0638	0.0219	0.343260188
J1	4	wheat_comp	w2	0.2393	0.1581	0.660676975
J1	4	BG	wbg	0.2689	0.0908	0.337671997
J1	4	BD	wbd	0.1034	0.045	0.435203095
J2	1	wheat_comp	w2	0.2739	0.1014	0.370208105
J2	1	BG	wbg	0.2462	0.0848	0.344435418
J2	1	BD	wbd	0.0488	0.0143	0.293032787
J2	2	wheat_comp	w2	0.275	0.1075	0.390909091
J2	2	BG	wbg	0.1828	0.1119	0.61214442
J2	2	BD	wbd	0.0606	0.0278	0.458745875
J2	3	wheat_comp	w2	0.3014	0.1406	0.466489715
J2	3	BG	wbg	0.1743	0.0644	0.369477912
J2	3	BD	wbd	0.0638	0.0219	0.343260188
J2	4	wheat_comp	w2	0.2393	0.1581	0.660676975
J2	4	BG	wbg	0.2689	0.0908	0.337671997
J2	4	BD	wbd	0.1034	0.045	0.435203095
