# Supplementary material for: Wheat root length and not branching is altered in the presence of neighbours, including blackgrass
Source: PLoS One. 2017 May 24;12(5):e0178176. doi: 10.1371/journal.pone.0178176 (PMC5443546; doi:10.1371/journal.pone.0178176)
Supplement: S4 Table — (CSV) [file pone.0178176.s006.csv]

Treatment3	Img	Experiment	Block	Species.x	Species.aw2	Species.awbd	Species.awbg	Patch	Patch_a	Treatment	Treatment.Block.Experiment	Root	Length	Surface	Volume	Diam	rootOrder	path	parent	LPosParent	insertAng	nChild	childDensity	firstChild	LPosFirstChild	lastChild	LPosLastChild	length_ramified_region	ratio_pos_last_child_length	ratio_pos_first_child_length
S1_1_w1_10_High	enhanced_Single_HighNutrient_1018	S1	1	w1	w1	w1	w1	10_High	a10_High	w1_10_High	w1_10_High_1_S1	root_2	7.411416	1.0923749	0.013840756	0.04746084	0	-1	-1	0	0	14	3.2630837	lat_10	-0.08334604	lat_28	4.207074	4.29042004	0.567647802	-0.01124563
G3_1_wbd_10_High	[wheat]_BDinpatch006	G3	1	wbd	wbd	awbd	wbd	10_High	a10_High	wbd_10_High	wbd_10_High_1_G3	root_1	2.6265411	0.48337325	0.007870608	0.060872167	0	-1	-1	0	0	6	6.665216	3b7f01cc-907b-4a0b-91eb-96c3115a790a	0	dc18397e-683c-403a-8494-75d1b3d1731d	0.9001959	0.9001959	0.342730559	0
S1_1_w1_10_High	enhanced_Single_HighNutrient_1018	S1	1	w1	w1	w1	w1	10_High	a10_High	w1_10_High	w1_10_High_1_S1	root_4	6.311618	0.9032641	0.0108641	0.04517148	0	-1	-1	0	0	13	5.30002	lat_11	0	lat_20	2.4528208	2.4528208	0.38861997	0
G3_1_wbd_10_High	[wheat]_BDinpatch006	G3	1	wbd	wbd	awbd	wbd	10_High	a10_High	wbd_10_High	wbd_10_High_1_G3	root_2	2.3901103	0.31365654	0.003966354	0.049443483	0	-1	-1	0	0	2	0	b2347825-19d7-47f4-b5bb-3ec87c211f60	0	b2347825-19d7-47f4-b5bb-3ec87c211f60	0	NA	0	0
G2_2_w2_10_High	2. patch MS Wheat_Wheat	G2	2	w2	aw2	w2	w2	10_High	a10_High	w2_10_High	w2_10_High_2_G2	root_6	20.235462	6.6277184	0.18610379	0.10615474	0	null		0	0	10	0.7953711	80a4ed7d-8a21-4960-ba20-e27bcff951a2	0.29236746	182573f1-eb22-4b03-8e97-0b8d77d64e99	12.865115	12.57274754	0.635770757	0.014448272
S1_2_wbg_1_Low	enhanced_BG_LowNutrient_2031	S1	2	wbg	wbg	wbg	awbg	1_Low	1_Low	wbg_1_Low	wbg_1_Low_2_S1	root_6	9.813711	1.0783236	0.009738947	0.035159785	0	-1	-1	0	0	7	3.1126814	lat_14	0.15672426	lat_87	2.405589	2.24886474	0.245125315	0.015969928
S1_3_wbg_10_High	enhanced_BG_HighNutrient_3007	S1	3	wbg	wbg	wbg	awbg	10_High	a10_High	wbg_10_High	wbg_10_High_3_S1	root_4	7.127523	1.1420243	0.015280913	0.049644962	0	-1	-1	0	0	15	4.6833997	lat_31	0.11960511	lat_11	3.3224068	3.20280169	0.466137647	0.01678074
G2_3_wbd_1_Low	3. patch 1_100 BD_Wheat	G2	3	wbd	wbd	awbd	wbd	1_Low	1_Low	wbd_1_Low	wbd_1_Low_3_G2	root_58	24.519241	7.798112	0.2020652	0.09945994	0	-1	-1	0	0	10	1.0737921	lat_41	0.4546942	lat_50	9.767485	9.3127908	0.398360006	0.018544383
S1_1_wbg_1_Low	enhanced_BG_LowNutrient_1011	S1	1	wbg	wbg	wbg	awbg	1_Low	1_Low	wbg_1_Low	wbg_1_Low_1_S1	root_2	11.088532	1.5002785	0.016832447	0.043096207	0	-1	-1	0	0	21	4.932191	lat_20	0.26882178	lat_25	4.5265646	4.25774282	0.408220367	0.024243225
S1_1_wbg_1_Low	enhanced_BG_LowNutrient_1011	S1	1	wbg	wbg	wbg	awbg	1_Low	1_Low	wbg_1_Low	wbg_1_Low_1_S1	root_5	9.653791	1.1925669	0.012257238	0.039422743	0	-1	-1	0	0	21	6.5385523	lat_2	0.2599229	lat_58	3.4716432	3.2117203	0.359614498	0.026924438
S1_2_wbg_1_Low	enhanced_BG_LowNutrient_2031	S1	2	wbg	wbg	wbg	awbg	1_Low	1_Low	wbg_1_Low	wbg_1_Low_2_S1	root_2	14.400578	1.8127342	0.018639602	0.04021185	0	-1	-1	0	0	19	3.357509	lat_13	0.39195517	lat_5	6.050913	5.65895783	0.420185426	0.027218017
G3_1_wbg_1_Low	[wheat]_BGinpatch026	G3	1	wbg	wbg	wbg	awbg	1_Low	1_Low	wbg_1_Low	wbg_1_Low_1_G3	root_4	15.513553	3.1524603	0.054175574	0.063987546	0	-1	-1	0	0	40	4.509964	b960f686-cfae-43b8-b464-7c6d51876ac0	0.48729676	d074efa2-22ba-40aa-ab1c-771fe0087433	9.356547	NA	0.603120832	0.031411035
G3_1_w2_1_Low	[wheat]_wheatinpatch013	G3	1	w2	aw2	w2	w2	1_Low	1_Low	w2_1_Low	w2_1_Low_1_G3	root_8	11.147724	1.1844653	0.010747848	0.03501571	0	-1	-1	0	0	18	5.4498887	72988afe-be76-4189-90ff-b77130ef00fe	0.35295594	68dff245-5613-42a1-a498-ab1254cbc1fa	3.6557758	NA	0.32793921	0.031661704
S1_3_wbd_10_High	enhanced_bd_highNutrient_3020	S1	3	wbd	wbd	awbd	wbd	10_High	a10_High	wbd_10_High	wbd_10_High_3_S1	root_1	6.5573745	1.0470572	0.013618595	0.050419305	0	-1	-1	0	0	7	2.545514	lat_14	0.2091258	lat_18	2.9590614	2.7499356	0.451257039	0.031891697
S1_3_wbg_10_High	enhanced_BG_HighNutrient_3007	S1	3	wbg	wbg	wbg	awbg	10_High	a10_High	wbg_10_High	wbg_10_High_3_S1	root_2	8.067519	1.0831251	0.012073987	0.042734936	0	-1	-1	0	0	5	2.451097	lat_7	0.26219893	lat_4	2.3021019	2.03990297	0.285354382	0.032500566
G3_2_w1_1_Low	wheatalone025	G3	2	w1	w1	w1	w1	1_Low	1_Low	w1_1_Low	w1_1_Low_2_G3	root_6	19.24138	4.220488	0.09028699	0.0713053	0	-1	-1	0	0	46	4.036796	422d04ce-568d-43de-8121-c41de2d2045c	0.6438381	51ec8316-40f1-4289-87e5-ae95e93426d5	12.039014	NA	0.625683501	0.033461119
S1_2_wbg_1_Low	enhanced_BG_LowNutrient_2031	S1	2	wbg	wbg	wbg	awbg	1_Low	1_Low	wbg_1_Low	wbg_1_Low_2_S1	root_5	9.404566	1.1520842	0.011708207	0.039688554	0	-1	-1	0	0	8	2.8764055	lat_21	0.32017854	lat_84	3.1014278	2.78124926	0.329778939	0.03404501
S1_1_wbd_10_High	enhanced_BD_HighNutrient_1030	S1	1	wbd	wbd	awbd	wbd	10_High	a10_High	wbd_10_High	wbd_10_High_1_S1	root_3	7.493557	1.2008148	0.01592225	0.050276257	0	-1	-1	0	0	17	5.4136653	lat_22	0.28005728	lat_8	3.420259	3.14020172	0.456426634	0.037373077
S1_1_wbd_10_High	enhanced_BD_HighNutrient_1030	S1	1	wbd	wbd	awbd	wbd	10_High	a10_High	wbd_10_High	wbd_10_High_1_S1	root_3	7.493557	1.2008148	0.01592225	0.050276257	0	-1	-1	0	0	17	5.4136653	lat_22	0.28005728	lat_8	3.420259	3.14020172	0.456426634	0.037373077
G3_2_w2_1_Low	[wheat]_wheatinpatch017	G3	2	w2	aw2	w2	w2	1_Low	1_Low	w2_1_Low	w2_1_Low_2_G3	root_6	10.937668	2.0322313	0.03249281	0.06023106	0	-1	-1	0	0	32	4.9260664	7e477ad2-61b4-4cb8-b7f0-102e8074653d	0.42849097	7ed3cfd0-c5cf-4118-b1bb-7ea8ebdceec5	6.9245462	NA	0.633091643	0.039175716
G3_2_w1_1_Low	wheatalone025	G3	2	w1	w1	w1	w1	1_Low	1_Low	w1_1_Low	w1_1_Low_2_G3	root_5	13.5159025	3.0516205	0.076456115	0.07354638	0	-1	-1	0	0	22	2.718021	5ce78a58-475b-4da3-95b2-3980f6d67c36	0.5759974	60cfe006-c067-4587-81ce-5dd3132bf0f1	8.670122	NA	0.641475625	0.042616274
S1_1_wbg_1_Low	enhanced_BG_LowNutrient_1011	S1	1	wbg	wbg	wbg	awbg	1_Low	1_Low	wbg_1_Low	wbg_1_Low_1_S1	root_3	13.43644	1.98521	0.024071157	0.046849195	0	-1	-1	0	0	24	4.774591	lat_12	0.6221924	lat_34	5.648801	5.0266086	0.420409052	0.046306343
S1_1_wbg_1_Low	enhanced_BG_LowNutrient_1011	S1	1	wbg	wbg	wbg	awbg	1_Low	1_Low	wbg_1_Low	wbg_1_Low_1_S1	root_1	10.73919	1.5322742	0.018433157	0.04370131	0	-1	-1	0	0	16	4.017931	lat_17	0.5057007	lat_42	4.4878497	3.982149	0.417894618	0.047089278
S1_3_w1_10_High	enhanced_Single_HighNutrient_3016	S1	3	w1	w1	w1	w1	10_High	a10_High	w1_10_High	w1_10_High_3_S1	root_3	5.515838	0.76623905	0.009532972	0.044047333	0	-1	-1	0	0	7	5.2316666	lat_59	0.26215836	lat_10	1.6001642	1.33800584	0.290103553	0.047528292
G3_1_w2_1_Low	[wheat]_wheatinpatch013	G3	1	w2	aw2	w2	w2	1_Low	1_Low	w2_1_Low	w2_1_Low_1_G3	root_4	9.650562	1.7953627	0.031103568	0.06399274	0	-1	-1	0	0	20	3.83209	f0f3ac48-89ee-45ad-a97a-554d73f01c7d	0.48598185	d3882fd9-9760-43d1-9679-77ec86a44da8	5.705066	NA	0.591164121	0.050357881
S1_3_w2_10_High	enhanced_Wheat_HighNutrient_3029	S1	3	w2	aw2	w2	w2	10_High	a10_High	w2_10_High	w2_10_High_3_S1	root_3	7.3250966	1.1697707	0.015214705	0.051478107	0	-1	-1	0	0	12	2.9247055	lat_30	0.36993918	lat_21	4.4729166	4.10297742	0.610629026	0.050502976
S1_2_wbg_1_Low	enhanced_BG_LowNutrient_2031	S1	2	wbg	wbg	wbg	awbg	1_Low	1_Low	wbg_1_Low	wbg_1_Low_2_S1	lat_13	8.555099	0.81850183	0.00642774	0.030762568	1	root_2	root_2	0.39195517	45.54165233	4	3.7171237	lat_31	0.434931	lat_28	1.5110317	1.0761007	0.17662352	0.050838804
G3_1_wbd_1_Low	[wheat]_BDinpatch023	G3	1	wbd	wbd	awbd	wbd	1_Low	1_Low	wbd_1_Low	wbd_1_Low_1_G3	root_6	4.8567033	1.008273	0.02396545	0.07356436	0	-1	-1	0	0	4	11.333492	c2dcbed9-b316-4da0-92bf-a9f3d8329c68	0.2505516	50c9e09a-132f-40dd-b410-241d29fdf0f8	0.60348785	0.35293625	0.124258744	0.051588822
S1_3_w2_1_Low	enhanced_Wheat_LowNutrient_3008	S1	3	w2	aw2	w2	w2	1_Low	1_Low	w2_1_Low	w2_1_Low_3_S1	root_1	8.329365	1.1493552	0.013183196	0.04397331	0	-1	-1	0	0	3	1.3718051	root_6	0.4362938	root_9	2.6231933	2.1868995	0.314933167	0.052380199
S1_1_w2_1_Low	enhanced_wheat_LowNutrient_1019	S1	1	w2	aw2	w2	w2	1_Low	1_Low	w2_1_Low	w2_1_Low_1_S1	root_4	10.7315645	1.629936	0.020659223	0.04926259	0	-1	-1	0	0	36	6.9734507	lat_89	0.5767146	lat_54	5.7391515	5.1624369	0.534791689	0.05374003
G3_3_w1_1_Low	wheat_alone035	G3	3	w1	w1	w1	w1	1_Low	1_Low	w1_1_Low	w1_1_Low_3_G3	root_7	11.15946	1.3703111	0.01591041	0.040665474	0	-1	-1	0	0	26	5.0116644	8e55848c-6376-4ef6-b07e-01796ac189de	0.6114892	da406215-e84c-4845-a8c2-d8b423b97cd6	5.7993865	NA	0.519683435	0.05479559
S1_1_w1_10_High	enhanced_Single_HighNutrient_1018	S1	1	w1	w1	w1	w1	10_High	a10_High	w1_10_High	w1_10_High_1_S1	root_3	5.0874405	0.61590415	0.006695202	0.041116852	0	-1	-1	0	0	5	2.911481	lat_4	0.28999045	lat_8	2.0073297	1.71733925	0.394565735	0.057001247
G3_2_w1_1_Low	wheatalone025	G3	2	w1	w1	w1	w1	1_Low	1_Low	w1_1_Low	w1_1_Low_2_G3	root_7	12.645557	1.6685523	0.019712433	0.042635575	0	-1	-1	0	0	20	3.761538	bad5ff18-e9c7-4acc-8cc7-2597ba29fa4a	0.7398756	d3551b74-db49-4c66-9db9-ae4f814e1732	6.05685	NA	0.478970598	0.058508739
S1_2_w1_1_Low	enhanced_Single_lowNutrient_2025	S1	2	w1	w1	w1	w1	1_Low	1_Low	w1_1_Low	w1_1_Low_2_S1	root_1	13.366402	1.7347013	0.018578224	0.04113362	0	-1	-1	0	0	48	7.519712	lat_50	0.7920777	lat_72	7.175301	6.3832233	0.53681619	0.059258857
S1_3_w1_1_Low	enhanced_Single_LowNutrient_3017	S1	3	w1	w1	w1	w1	1_Low	1_Low	w1_1_Low	w1_1_Low_3_S1	root_3	10.045925	1.4785287	0.017625203	0.04658737	0	-1	-1	0	0	26	5.01477	lat_40	0.6129038	lat_65	5.7975883	5.1846845	0.577108459	0.061010191
S1_1_w2_1_Low	enhanced_wheat_LowNutrient_1019	S1	1	w2	aw2	w2	w2	1_Low	1_Low	w2_1_Low	w2_1_Low_1_S1	root_2	8.569651	1.0561686	0.011585796	0.03785868	0	-1	-1	0	0	14	5.278795	lat_9	0.52561617	lat_92	3.1777368	2.65212063	0.37081286	0.061334606
G2_1_w1_10_High	1. Wheat media _ patch MS 0	G2	1	w1	w1	w1	w1	10_High	a10_High	w1_10_High	w1_10_High_1_G2	root_1	25.575327	6.921687	0.16853845	0.088006094	0	-1	-1	0	0	16	1.1739601	lat_1	1.5757631	lat_18	15.204846	13.6290829	0.594512281	0.061612628
G2_3_wbg_1_Low	3. Wheat (patch 1_100 BG_Wheat)	G2	3	wbg	wbg	wbg	awbg	1_Low	1_Low	wbg_1_Low	wbg_1_Low_3_G2	root_3	27.322428	6.4409194	0.12668666	0.074407056	0	-1	-1	0	0	14	1.5938939	lat_6	1.7876434	lat_13	10.571164	8.7835206	0.386904268	0.065427692
S1_2_wbd_10_High	enhanced_BD_highNutrient_2010	S1	2	wbd	wbd	awbd	wbd	10_High	a10_High	wbd_10_High	wbd_10_High_2_S1	root_3	6.483635	0.9697127	0.01207003	0.04674351	0	-1	-1	0	0	18	4.7761326	lat_3	0.44896245	lat_7	4.2177024	3.76873995	0.650515089	0.069245485
S1_3_w1_10_High	enhanced_Single_HighNutrient_3016	S1	3	w1	w1	w1	w1	10_High	a10_High	w1_10_High	w1_10_High_3_S1	root_4	11.548373	1.7541263	0.022619776	0.04680159	0	-1	-1	0	0	27	4.486548	lat_37	0.79968417	lat_24	6.8176737	6.01798953	0.59035794	0.069246479
G2_3_wbd_1_Low	3. patch 1_100 BD_Wheat	G2	3	wbd	wbd	awbd	wbd	1_Low	1_Low	wbd_1_Low	wbd_1_Low_3_G2	root_3	17.387411	4.2393584	0.08787791	0.077190004	0	-1	-1	0	0	5	0.8923211	lat_40	1.2266067	lat_36	6.829971	5.6033643	0.39281127	0.070545678
G3_1_wbg_1_Low	[wheat]_BGinpatch026	G3	1	wbg	wbg	wbg	awbg	1_Low	1_Low	wbg_1_Low	wbg_1_Low_1_G3	root_3	17.632662	3.889128	0.07154643	0.07063956	0	-1	-1	0	0	48	6.2201457	f7b14a75-bf26-4fba-a245-ced8dca356c5	1.2514008	17a33133-abe5-4688-8d8b-a7283f36b7e9	8.968262	NA	0.508616453	0.070970611
G3_4_w1_10_High	wheat_alone039	G3	4	w1	w1	w1	w1	10_High	a10_High	w1_10_High	w1_10_High_4_G3	root_6	8.694119	2.3035536	0.054664962	0.08969149	0	-1	-1	0	0	13	2.5228858	559bd5d6-80fc-4870-b88a-a742b9aa885a	0.6274626	79fb2268-3302-4cb9-9e11-64f1ac10931b	5.7802916	NA	0.664850757	0.072170924
S1_2_wbg_10_High	enhanced_BG_highNutrient_3024	S1	2	wbg	wbg	wbg	awbg	10_High	a10_High	wbg_10_High	wbg_10_High_2_S1	root_2	5.866973	0.9301148	0.011931625	0.050026465	0	-1	-1	0	0	8	3.0548825	lat_11	0.42447373	lat_20	3.0432324	2.61875867	0.518705711	0.072349699
S1_3_wbg_1_Low	enhanced_BG_lowNutrient_3027	S1	3	wbg	wbg	wbg	awbg	1_Low	1_Low	wbg_1_Low	wbg_1_Low_3_S1	root_7	9.181185	1.243714	0.013679329	0.042520463	0	-1	-1	0	0	5	3.7388754	lat_3	0.69843876	lat_4	2.0357392	1.33730044	0.221729461	0.076072834
G3_2_w1_1_Low	wheatalone025	G3	2	w1	w1	w1	w1	1_Low	1_Low	w1_1_Low	w1_1_Low_2_G3	root_4	13.651097	3.1850512	0.06346463	0.07137648	0	-1	-1	0	0	8	2.6656957	b280efe2-e344-47ef-bfc3-a16f2135d3c1	1.0477778	191fc485-4d34-4f2b-ae16-3f97fc5e143c	4.0488706	NA	0.29659672	0.07675411
S1_2_w1_1_Low	enhanced_Single_lowNutrient_2025	S1	2	w1	w1	w1	w1	1_Low	1_Low	w1_1_Low	w1_1_Low_2_S1	root_5	15.818652	2.333795	0.028396895	0.047214147	0	-1	-1	0	0	38	5.384965	lat_28	1.2406319	lat_107	8.297317	7.0566851	0.524527438	0.078428421
S1_2_wbd_1_Low	enhanced_BD_LowNutrient_2015	S1	2	wbd	wbd	awbd	wbd	1_Low	1_Low	wbd_1_Low	wbd_1_Low_2_S1	root_2	6.32996	0.96506524	0.012021031	0.048053794	0	-1	-1	0	0	7	4.0198545	lat_67	0.50079304	lat_72	2.2421496	1.74135656	0.354212286	0.079114724
G2_2_w1_1_Low	2. patch 1_100 0 _ Wheat	G2	2	w1	w1	w1	w1	1_Low	1_Low	w1_1_Low	w1_1_Low_2_G2	root_	11.638497	2.4729345	0.047151465	0.061595228	0	-1		0	0	1	0	328e88fc-2aaf-49c5-af7e-031aff8c3f2e	0.9213683	328e88fc-2aaf-49c5-af7e-031aff8c3f2e	0.9213683	NA	0.079165574	0.079165574
G3_3_w2_10_High	[wheat]_wheatinpatch043	G3	3	w2	aw2	w2	w2	10_High	a10_High	w2_10_High	w2_10_High_3_G3	root_5	3.963524	0.7353975	0.011929184	0.062588066	0	-1	-1	0	0	4	5.4567676	216dfe9d-e915-4da5-8692-120a2bade437	0.31454024	805f4c81-1863-49d7-a200-8f8255b4937d	1.0475749	0.73303466	0.264303912	0.079358732
S1_2_w1_10_High	enhanced_single_HighNutrient_2014	S1	2	w1	w1	w1	w1	10_High	a10_High	w1_10_High	w1_10_High_2_S1	root_1	7.7930865	1.1483403	0.013906906	0.046351876	0	-1	-1	0	0	6	3.097807	lat_12	0.6201598	lat_16	2.557014	1.9368542	0.32811313	0.0795782
S1_2_w1_10_High	enhanced_single_HighNutrient_2014	S1	2	w1	w1	w1	w1	10_High	a10_High	w1_10_High	w1_10_High_2_S1	root_1	7.7930865	1.1483403	0.013906906	0.046351876	0	-1	-1	0	0	6	3.097807	lat_12	0.6201598	lat_16	2.557014	1.9368542	0.32811313	0.0795782
G2_1_wbg_1_Low	1. patch 1_100 BG_Wheat	G2	1	wbg	wbg	wbg	awbg	1_Low	1_Low	wbg_1_Low	wbg_1_Low_1_G2	root_6	21.949865	5.3159385	0.10727203	0.07644293	0	-1	-1	0	0	14	1.2780741	lat_12	1.7491446	lat_1	12.703126	10.9539814	0.578733673	0.079688171
G3_4_w1_1_Low	wheat_alone040	G3	4	w1	w1	w1	w1	1_Low	1_Low	w1_1_Low	w1_1_Low_4_G3	root_7	15.061214	3.1969554	0.057079043	0.06850906	0	-1	-1	0	0	30	4.0772047	c657edb6-e5af-4022-8feb-3540aeee084e	1.2187238	2ebc595f-bb2e-4ac1-98e7-7bd1fb85ef0c	8.576707	NA	0.569456552	0.080918032
S1_2_wbd_1_Low	enhanced_BD_LowNutrient_2015	S1	2	wbd	wbd	awbd	wbd	1_Low	1_Low	wbd_1_Low	wbd_1_Low_2_S1	root_3	12.465745	2.0775647	0.02797158	0.05258131	0	-1	-1	0	0	22	4.399271	lat_73	1.0152732	lat_11	6.016102	5.0008288	0.482610706	0.081445048
S1_2_w1_10_High	enhanced_single_HighNutrient_2014	S1	2	w1	w1	w1	w1	10_High	a10_High	w1_10_High	w1_10_High_2_S1	root_4	8.078201	1.2738278	0.016813347	0.04915277	0	-1	-1	0	0	14	5.2013597	lat_11	0.6780927	lat_9	3.3696966	2.6916039	0.417134533	0.083941053
S1_2_w1_10_High	enhanced_single_HighNutrient_2014	S1	2	w1	w1	w1	w1	10_High	a10_High	w1_10_High	w1_10_High_2_S1	root_4	8.078201	1.2738278	0.016813347	0.04915277	0	-1	-1	0	0	14	5.2013597	lat_11	0.6780927	lat_9	3.3696966	2.6916039	0.417134533	0.083941053
S1_2_wbg_1_Low	enhanced_BG_LowNutrient_2031	S1	2	wbg	wbg	wbg	awbg	1_Low	1_Low	wbg_1_Low	wbg_1_Low_2_S1	root_4	12.318347	1.6399437	0.018393993	0.043057125	0	-1	-1	0	0	26	4.9426174	lat_53	1.0407706	lat_66	6.3011413	5.2603707	0.511524907	0.084489469
S1_1_wbg_10_High	enhanced_BG_HighNutrient_1028	S1	1	wbg	wbg	wbg	awbg	10_High	a10_High	wbg_10_High	wbg_10_High_1_S1	root_1	9.319542	1.4625877	0.018773386	0.05002258	0	-1	-1	0	0	11	4.4244494	lat_2	0.7907242	lat_7	3.2769096	2.4861854	0.351617022	0.084845822
G2_3_wbg_1_Low	3. Wheat (patch 1_100 BG_Wheat)	G2	3	wbg	wbg	wbg	awbg	1_Low	1_Low	wbg_1_Low	wbg_1_Low_3_G2	root_2	20.41835	5.4427547	0.1274951	0.08659434	0	-1	-1	0	0	8	1.7677158	lat_28	1.7836492	lat_21	6.309263	4.5256138	0.30899965	0.087355207
G3_3_w1_10_High	wheat_alone034	G3	3	w1	w1	w1	w1	10_High	a10_High	w1_10_High	w1_10_High_3_G3	root_3	8.833785	2.3314948	0.0615412	0.08592255	0	-1	-1	0	0	22	4.4551854	12624bb3-ef02-4979-ada3-259eae9777a0	0.786933	ed27aa2b-6987-46c6-bf1a-8d6cb7b30bcd	5.724999	NA	0.648079957	0.0890822
S1_2_wbd_10_High	enhanced_BD_highNutrient_2010	S1	2	wbd	wbd	awbd	wbd	10_High	a10_High	wbd_10_High	wbd_10_High_2_S1	root_1	8.241391	1.1930145	0.014340356	0.044811863	0	-1	-1	0	0	13	7.0879	lat_35	0.7423032	lat_38	2.5764148	1.8341116	0.312618926	0.090070135
G3_3_w2_10_High	[wheat]_wheatinpatch043	G3	3	w2	aw2	w2	w2	10_High	a10_High	w2_10_High	w2_10_High_3_G3	root_3	10.983355	2.3001838	0.04101811	0.0678991	0	-1	-1	0	0	20	5.240504	2b58ade3-2b9d-413a-a595-69a14a0d1d7f	0.9978027	ddfc1742-c653-4fa7-b44b-b055d8e29579	4.8142295	NA	0.438320486	0.090846804
S1_1_wbd_1_Low	enhanced_bd_lowNutrient_1021	S1	1	wbd	wbd	awbd	wbd	1_Low	1_Low	wbd_1_Low	wbd_1_Low_1_S1	root_3	11.237492	1.5747237	0.017997961	0.04398495	0	-1	-1	0	0	14	3.2940028	lat_32	1.027443	lat_19	5.2775917	4.2501487	0.46964142	0.09142992
S1_2_w1_1_Low	enhanced_Single_lowNutrient_2025	S1	2	w1	w1	w1	w1	1_Low	1_Low	w1_1_Low	w1_1_Low_2_S1	root_3	12.953121	1.7257285	0.018931791	0.04260347	0	-1	-1	0	0	28	6.175996	lat_89	1.1869129	lat_99	5.720595	4.5336821	0.441638351	0.091631422
G2_1_wbg_1_Low	1. patch 1_100 BG_Wheat	G2	1	wbg	wbg	wbg	awbg	1_Low	1_Low	wbg_1_Low	wbg_1_Low_1_G2	root_5	13.492514	3.5102608	0.07470027	0.0830581	0	-1	-1	0	0	9	1.2324009	lat_35	1.2417631	root_65	8.544581	7.3028179	0.633283093	0.092033486
S1_1_w1_1_Low	enhanced_single_lowNutrient_1022	S1	1	w1	w1	w1	w1	1_Low	1_Low	w1_1_Low	w1_1_Low_1_S1	root_3	9.267438	1.2092865	0.013002652	0.04197162	0	-1	-1	0	0	30	8.689406	lat_83	0.85625756	lat_102	4.3087373	3.45247974	0.464932951	0.092394204
G3_1_w1_1_Low	wheat_alone004	G3	1	w1	w1	w1	w1	1_Low	1_Low	w1_1_Low	w1_1_Low_1_G3	root_4	10.651731	2.5185208	0.05425596	0.07921486	0	-1	-1	0	0	28	4.1949377	964e6f20-c6f3-4681-a0b4-2406748c0abf	0.9842093	0fb5565a-43e9-4122-b50f-14d5c96b824e	7.6589212	NA	0.719030663	0.092399001
G3_1_wbg_10_High	[wheat]_BGinpatch047	G3	1	wbg	wbg	wbg	awbg	10_High	a10_High	wbg_10_High	wbg_10_High_1_G3	root_2	7.930812	1.5284686	0.025823887	0.060493473	0	-1	-1	0	0	10	2.359376	3207addc-5002-4e51-9fca-a5386351af65	0.75849825	578b855f-7dca-433d-a96d-30251b6672cc	4.996907	NA	0.63006247	0.095639419
S1_1_w1_1_Low	enhanced_single_lowNutrient_1022	S1	1	w1	w1	w1	w1	1_Low	1_Low	w1_1_Low	w1_1_Low_1_S1	root_4	12.422659	1.7054092	0.019115126	0.04362155	0	-1	-1	0	0	43	7.623223	lat_133	1.202813	lat_85	6.8434715	5.6406585	0.550886207	0.096824118
S1_1_wbd_10_High	enhanced_BD_HighNutrient_1030	S1	1	wbd	wbd	awbd	wbd	10_High	a10_High	wbd_10_High	wbd_10_High_1_S1	root_1	8.358757	1.3161007	0.01689527	0.04978989	0	-1	-1	0	0	19	5.061626	lat_38	0.8271843	lat_23	4.580919	3.7537347	0.548038303	0.098960204
S1_1_wbd_10_High	enhanced_BD_HighNutrient_1030	S1	1	wbd	wbd	awbd	wbd	10_High	a10_High	wbd_10_High	wbd_10_High_1_S1	root_1	8.358757	1.3161007	0.01689527	0.04978989	0	-1	-1	0	0	19	5.061626	lat_38	0.8271843	lat_23	4.580919	3.7537347	0.548038303	0.098960204
S1_1_w1_1_Low	enhanced_single_lowNutrient_1022	S1	1	w1	w1	w1	w1	1_Low	1_Low	w1_1_Low	w1_1_Low_1_S1	root_5	8.770564	1.1292441	0.011813995	0.041157678	0	-1	-1	0	0	18	7.9457517	lat_10	0.8690395	lat_130	3.1344008	2.2653613	0.357377336	0.099085931
G2_3_wbg_10_High	3. patch MS Wheat (W_BG)	G2	3	wbg	wbg	wbg	awbg	10_High	a10_High	wbg_10_High	wbg_10_High_3_G2	root_2	10.291228	3.075028	0.07529356	0.093961164	0	-1	-1	0	0	8	1.2954161	root_	1.0337553	root_	7.2093773	6.175622	0.700536156	0.100450141
S1_2_wbd_10_High	enhanced_BD_highNutrient_2010	S1	2	wbd	wbd	awbd	wbd	10_High	a10_High	wbd_10_High	wbd_10_High_2_S1	root_2	8.762761	1.1301242	0.012113362	0.040857095	0	-1	-1	0	0	11	4.2185764	lat_12	0.8837564	lat_5	3.491271	2.6075146	0.398421342	0.100853646
S1_2_w2_10_High	enhanced_wheat_highNutrient_2023	S1	2	w2	aw2	w2	w2	10_High	a10_High	w2_10_High	w2_10_High_2_S1	root_3	9.194847	1.5730673	0.023932297	0.053723518	0	-1	-1	0	0	16	4.3422456	lat_26	0.9328667	lat_16	4.617596	3.6847293	0.502193892	0.10145538
G3_1_w1_10_High	wheat_alone005	G3	1	w1	w1	w1	w1	10_High	a10_High	w1_10_High	w1_10_High_1_G3	root_1	13.032643	2.74979	0.049605805	0.070244685	0	-1	-1	0	0	42	6.319269	1e264639-343a-40fd-a818-92e99e541040	1.327798	0adbe232-7dbf-4de7-8aaf-90fc3ab2ba1d	7.974136	NA	0.6118587	0.101882481
G3_1_wbg_10_High	[wheat]_BGinpatch047	G3	1	wbg	wbg	wbg	awbg	10_High	a10_High	wbg_10_High	wbg_10_High_1_G3	root_3	12.411165	3.345239	0.07744494	0.08753295	0	-1	-1	0	0	26	4.0638027	6fd25243-59a8-4b43-83c6-c1696fcf0952	1.2683474	eab2d5c1-68dd-4d7b-afd4-37aa68de8c68	7.6662965	NA	0.617693544	0.102194065
S1_2_wbd_10_High	enhanced_BD_highNutrient_2010	S1	2	wbd	wbd	awbd	wbd	10_High	a10_High	wbd_10_High	wbd_10_High_2_S1	root_4	3.5013094	0.41372737	0.004022731	0.037773117	0	-1	-1	0	0	3	6.9754877	lat_10	0.35938507	lat_9	0.7894625	0.43007743	0.22547636	0.102643048
S1_1_w1_1_Low	enhanced_single_lowNutrient_1022	S1	1	w1	w1	w1	w1	1_Low	1_Low	w1_1_Low	w1_1_Low_1_S1	root_1	11.370487	1.620113	0.019521123	0.043969657	0	-1	-1	0	0	37	7.6776996	lat_61	1.1680845	lat_38	5.987236	4.8191515	0.526559329	0.102729505
S1_2_wbg_1_Low	enhanced_BG_LowNutrient_2031	S1	2	wbg	wbg	wbg	awbg	1_Low	1_Low	wbg_1_Low	wbg_1_Low_2_S1	root_3	11.858503	1.5589309	0.017920872	0.03923516	0	-1	-1	0	0	16	4.7022843	lat_55	1.2257559	lat_48	4.628358	3.4026021	0.390298674	0.103365147
S1_2_wbd_10_High	enhanced_BD_highNutrient_2010	S1	2	wbd	wbd	awbd	wbd	10_High	a10_High	wbd_10_High	wbd_10_High_2_S1	root_5	3.8155491	0.48343697	0.005102481	0.040860675	0	-1	-1	0	0	4	8.700759	lat_14	0.3946263	lat_16	0.8543563	0.45973	0.223914377	0.103425821
S1_1_w2_10_High	enhanced_wheat_HighNutrient_X012	S1	1	w2	aw2	w2	w2	10_High	a10_High	w2_10_High	w2_10_High_1_S1	root_3	8.262957	1.4100507	0.020067776	0.053353895	0	-1	-1	0	0	9	3.0540485	lat_13	0.8758633	lat_25	3.8227713	2.946908	0.462639622	0.105998773
S1_1_wbg_10_High	enhanced_BG_HighNutrient_1028	S1	1	wbg	wbg	wbg	awbg	10_High	a10_High	wbg_10_High	wbg_10_High_1_S1	root_3	8.5792675	1.3691874	0.018750027	0.049334627	0	-1	-1	0	0	10	4.171832	lat_32	0.9152695	lat_27	3.3122978	2.3970283	0.386081656	0.106683875
S1_3_w1_10_High	enhanced_Single_HighNutrient_3016	S1	3	w1	w1	w1	w1	10_High	a10_High	w1_10_High	w1_10_High_3_S1	lat_37	3.217335	0.36017707	0.003288591	0.03583083	1	root_4	root_4	0.79968417	64.30128598	2	3.0919573	lat_8	0.34946755	lat_7	0.996307	0.64683945	0.309668406	0.108620193
S1_1_wbd_1_Low	enhanced_bd_lowNutrient_1021	S1	1	wbd	wbd	awbd	wbd	1_Low	1_Low	wbd_1_Low	wbd_1_Low_1_S1	root_5	15.627069	2.354268	0.029768161	0.04629414	0	-1	-1	0	0	18	4.5041356	lat_28	1.698794	lat_45	5.695121	3.996327	0.364439486	0.108708421
G2_2_wbg_1_Low	2. patch 1_100 Wheat (W_BG)	G2	2	wbg	wbg	wbg	awbg	1_Low	1_Low	wbg_1_Low	wbg_1_Low_2_G2	root_5	23.176943	5.389934	0.11062409	0.08303772	0	null		0	0	13	1.0349463	a2295519-d9e7-4e7a-94ff-a44698111fad	2.551421	4676972b-a90b-4af0-83fd-46433420c780	15.112459	12.561038	0.652047123	0.110084449
S1_3_w2_10_High	enhanced_Wheat_HighNutrient_3029	S1	3	w2	aw2	w2	w2	10_High	a10_High	w2_10_High	w2_10_High_3_S1	root_1	6.6781816	1.2789286	0.02060671	0.06083095	0	-1	-1	0	0	10	3.8889518	lat_18	0.76371205	lat_16	3.335099	2.57138695	0.499402262	0.114359282
G3_1_w2_1_Low	[wheat]_wheatinpatch013	G3	1	w2	aw2	w2	w2	1_Low	1_Low	w2_1_Low	w2_1_Low_1_G3	root_2	12.06222	2.0160975	0.030563556	0.057470057	0	-1	-1	0	0	8	4.8508415	ce614e16-e8ae-45ca-a3ad-59a7db475564	1.3937993	4512391a-c7b9-4967-a29b-810ee4be6f87	3.0429976	NA	0.252275087	0.115550811
S1_1_w1_1_Low	enhanced_single_lowNutrient_1022	S1	1	w1	w1	w1	w1	1_Low	1_Low	w1_1_Low	w1_1_Low_1_S1	root_2	9.219328	1.4376187	0.019248383	0.047957562	0	-1	-1	0	0	13	6.2044716	lat_64	1.0695128	lat_78	3.1647758	2.095263	0.343276191	0.116007674
G3_1_w1_10_High	wheat_alone005	G3	1	w1	w1	w1	w1	10_High	a10_High	w1_10_High	w1_10_High_1_G3	root_5	14.97086	3.1470373	0.05485817	0.06789705	0	-1	-1	0	0	34	4.143338	8144668c-e476-424d-86e6-d3de2fd2e881	1.7465687	36fbc86f-cea4-4f6d-84ee-41df5e0f7142	9.952513	NA	0.664792337	0.116664554
G3_1_w2_1_Low	[wheat]_wheatinpatch013	G3	1	w2	aw2	w2	w2	1_Low	1_Low	w2_1_Low	w2_1_Low_1_G3	root_6	12.579381	1.681639	0.026052888	0.04703231	0	-1	-1	0	0	30	8.943379	1c2a1cd2-b041-48d0-a84f-8b3df2e1cb99	1.4894196	6bc70b49-3bc8-48fd-b36b-5a5f40669670	4.8438563	NA	0.385063168	0.118401661
G3_2_wbg_1_Low	[wheat]_BGinpatch045	G3	2	wbg	wbg	wbg	awbg	1_Low	1_Low	wbg_1_Low	wbg_1_Low_2_G3	root_5	10.659503	1.9206195	0.028190056	0.056568075	0	-1	-1	0	0	8	2.0451937	17e30f41-dc19-4435-95e1-9edc200d546c	1.2668205	324dd901-ca53-49ee-bed5-028687f50c0c	5.1784306	NA	0.485804132	0.118844237
S1_3_wbg_10_High	enhanced_BG_HighNutrient_3007	S1	3	wbg	wbg	wbg	awbg	10_High	a10_High	wbg_10_High	wbg_10_High_3_S1	root_5	7.482557	1.0962	0.013192471	0.04576831	0	-1	-1	0	0	8	3.9134722	lat_20	0.8926833	lat_32	2.936904	2.0442207	0.39250005	0.119301904
S1_1_w2_1_Low	enhanced_wheat_LowNutrient_1019	S1	1	w2	aw2	w2	w2	1_Low	1_Low	w2_1_Low	w2_1_Low_1_S1	root_1	11.646121	1.7115817	0.020982236	0.047247026	0	-1	-1	0	0	36	7.2845097	lat_42	1.4036561	lat_21	6.34565	4.9419939	0.544872409	0.120525633
S1_2_wbg_10_High	enhanced_BG_highNutrient_3024	S1	2	wbg	wbg	wbg	awbg	10_High	a10_High	wbg_10_High	wbg_10_High_2_S1	root_1	6.492953	1.0768316	0.014653179	0.053013504	0	-1	-1	0	0	7	2.3216922	lat_10	0.7849931	lat_27	3.8000352	3.0150421	0.585255307	0.120899243
G2_1_wbg_10_High	1. Patch MS BG-Wheat (C)	G2	1	wbg	wbg	wbg	awbg	10_High	a10_High	wbg_10_High	wbg_10_High_1_G2	root_4	14.96865	3.3490329	0.062343206	0.07032055	0	-1	-1	0	0	12	3.5628152	lat_2	1.8420396	lat_1	5.2101626	3.368123	0.348071643	0.123059835
S1_2_wbd_1_Low	enhanced_BD_LowNutrient_2015	S1	2	wbd	wbd	awbd	wbd	1_Low	1_Low	wbd_1_Low	wbd_1_Low_2_S1	root_1	12.233703	1.6953864	0.019369079	0.044275597	0	-1	-1	0	0	20	4.3852773	lat_70	1.5160382	lat_66	6.0767536	4.5607154	0.496722342	0.123923084
S1_3_w1_1_Low	enhanced_Single_LowNutrient_3017	S1	3	w1	w1	w1	w1	1_Low	1_Low	w1_1_Low	w1_1_Low_3_S1	root_5	6.63035	0.7997841	0.00840636	0.03720246	0	-1	-1	0	0	13	5.18197	lat_56	0.8230954	lat_44	3.331794	2.5086986	0.502506504	0.124140566
G3_1_wbd_1_Low	[wheat]_BDinpatch023	G3	1	wbd	wbd	awbd	wbd	1_Low	1_Low	wbd_1_Low	wbd_1_Low_1_G3	root_1	6.3529415	1.3825366	0.026465718	0.06908577	0	-1	-1	0	0	16	7.068026	34b175d7-5714-4a32-a212-43adab531ce8	0.788858	86cb7bae-b669-4250-a2b3-1b3c337d214b	3.0525737	NA	0.480497688	0.124172086
S1_1_w2_10_High	enhanced_wheat_HighNutrient_X012	S1	1	w2	aw2	w2	w2	10_High	a10_High	w2_10_High	w2_10_High_1_S1	root_2	11.786112	1.7604738	0.022119489	0.04612557	0	-1	-1	0	0	18	6.78586	lat_20	1.4871641	lat_5	4.1397386	2.6525745	0.351238695	0.126179363
G3_4_w1_1_Low	wheat_alone040	G3	4	w1	w1	w1	w1	1_Low	1_Low	w1_1_Low	w1_1_Low_4_G3	root_1	6.6539745	2.1964598	0.059954282	0.10572898	0	-1	-1	0	0	9	2.4130194	73b15ea3-d9f2-4b56-a4c0-a5f9e833e300	0.8397509	7b2169b5-989a-40e6-a632-639b0a95d3fb	4.569518	NA	0.686735123	0.126202903
S1_3_w1_10_High	enhanced_Single_HighNutrient_3016	S1	3	w1	w1	w1	w1	10_High	a10_High	w1_10_High	w1_10_High_3_S1	root_1	10.645405	1.5918852	0.019905375	0.046502054	0	-1	-1	0	0	16	3.6892426	lat_27	1.3444088	lat_2	5.6813426	4.3369338	0.533689662	0.126290057
G3_1_wbd_10_High	[wheat]_BDinpatch006	G3	1	wbd	wbd	awbd	wbd	10_High	a10_High	wbd_10_High	wbd_10_High_1_G3	root_3	2.5270894	0.5420711	0.011374125	0.07101194	0	-1	-1	0	0	2	0	817905b3-700c-438d-8dfb-dc82e164b873	0.33077747	817905b3-700c-438d-8dfb-dc82e164b873	0.33077747	NA	0.130892666	0.130892666
G3_3_wbd_1_Low	[wheat]_BDinpatch036	G3	3	wbd	wbd	awbd	wbd	1_Low	1_Low	wbd_1_Low	wbd_1_Low_3_G3	root_5	12.4997	3.3979206	0.08678032	0.0924774	0	-1	-1	0	0	24	3.3242285	4d7740d1-707b-4ed1-a537-29731dd3ed74	1.6461155	6e4e73ed-8cbc-421f-b0fb-81a4fa29f261	8.865836	NA	0.709283903	0.131692401
S1_2_wbg_1_Low	enhanced_BG_LowNutrient_2031	S1	2	wbg	wbg	wbg	awbg	1_Low	1_Low	wbg_1_Low	wbg_1_Low_2_S1	root_1	12.417542	1.5114263	0.01520078	0.039269533	0	-1	-1	0	0	10	5.91319	lat_4	1.6481974	lat_80	3.339332	1.6911346	0.268920532	0.132731373
S1_1_w2_1_Low	enhanced_wheat_LowNutrient_1019	S1	1	w2	aw2	w2	w2	1_Low	1_Low	w2_1_Low	w2_1_Low_1_S1	root_5	9.539361	1.2490933	0.014181574	0.041179042	0	-1	-1	0	0	11	3.8408802	lat_41	1.2769235	lat_95	4.1408505	2.863927	0.43408049	0.133858389
G2_3_wbd_1_Low	3. patch 1_100 BD_Wheat	G2	3	wbd	wbd	awbd	wbd	1_Low	1_Low	wbd_1_Low	wbd_1_Low_3_G2	root_2	32.922962	11.264248	0.3528749	0.10453647	0	-1	-1	0	0	33	1.6289415	lat_33	4.4491167	lat_5	24.707672	20.2585553	0.750469293	0.135137194
S1_2_wbd_1_Low	enhanced_BD_LowNutrient_2015	S1	2	wbd	wbd	awbd	wbd	1_Low	1_Low	wbd_1_Low	wbd_1_Low_2_S1	root_4	11.231084	1.5672079	0.017899182	0.04390691	0	-1	-1	0	0	12	3.2769217	lat_45	1.519023	lat_53	5.1809964	3.6619734	0.461308668	0.135251682
S1_3_w1_10_High	enhanced_Single_HighNutrient_3016	S1	3	w1	w1	w1	w1	10_High	a10_High	w1_10_High	w1_10_High_3_S1	lat_57	3.1736257	0.32358024	0.002721982	0.03255113	1	root_4	root_4	1.3571765	84.32163595	2	1.9530728	lat_16	0.4320992	lat_9	1.4561266	1.0240274	0.458821152	0.13615317
S1_1_wbg_1_Low	enhanced_BG_LowNutrient_1011	S1	1	wbg	wbg	wbg	awbg	1_Low	1_Low	wbg_1_Low	wbg_1_Low_1_S1	root_4	9.61717	1.10376	0.010535399	0.035799887	0	-1	-1	0	0	14	6.4321494	lat_55	1.3135066	lat_71	3.490073	2.1765664	0.362900209	0.136579326
S1_3_w2_1_Low	enhanced_Wheat_LowNutrient_3008	S1	3	w2	aw2	w2	w2	1_Low	1_Low	w2_1_Low	w2_1_Low_3_S1	root_3	6.669643	0.8474369	0.008957226	0.04066267	0	-1	-1	0	0	1	0	root_7	0.91661924	root_7	0.91661924	NA	0.13743153	0.13743153
S1_2_w2_10_High	enhanced_wheat_highNutrient_2023	S1	2	w2	aw2	w2	w2	10_High	a10_High	w2_10_High	w2_10_High_2_S1	root_4	6.6349545	1.0208969	0.014174016	0.0461667	0	-1	-1	0	0	5	3.5163112	lat_27	0.91193503	lat_28	2.3338797	1.42194467	0.351755193	0.137444052
G3_2_w1_1_Low	wheatalone025	G3	2	w1	w1	w1	w1	1_Low	1_Low	w1_1_Low	w1_1_Low_2_G3	root_2	19.84987	4.180389	0.07219473	0.07037503	0	-1	-1	0	0	36	4.2970467	1e3ffef7-3a1a-450a-9fa2-5bca1c8544d2	2.7466948	4ddcb2da-f295-4327-9ad7-d04cd227d2e1	11.124541	NA	0.560433947	0.13837344
G2_1_w1_1_Low	1. Wheat (patch 1_100 0_W)	G2	1	w1	w1	w1	w1	1_Low	1_Low	w1_1_Low	w1_1_Low_1_G2	lat_17	8.176991	1.1114216	0.012568447	0.04327407	1	root_1	root_1	3.7385342	178.2249071	1	0	lat_18	1.1356194	lat_18	1.1356194	NA	0.138879864	0.138879864
S1_2_w1_10_High	enhanced_single_HighNutrient_2014	S1	2	w1	w1	w1	w1	10_High	a10_High	w1_10_High	w1_10_High_2_S1	root_5	6.946489	1.096069	0.014080959	0.050630294	0	-1	-1	0	0	10	4.976402	lat_24	0.9662947	lat_35	2.9757788	2.0094841	0.428386024	0.139105482
S1_2_w1_10_High	enhanced_single_HighNutrient_2014	S1	2	w1	w1	w1	w1	10_High	a10_High	w1_10_High	w1_10_High_2_S1	root_5	6.946489	1.096069	0.014080959	0.050630294	0	-1	-1	0	0	10	4.976402	lat_24	0.9662947	lat_35	2.9757788	2.0094841	0.428386024	0.139105482
S1_3_w1_1_Low	enhanced_Single_LowNutrient_3017	S1	3	w1	w1	w1	w1	1_Low	1_Low	w1_1_Low	w1_1_Low_3_S1	root_6	9.042826	1.1758653	0.012626532	0.040774085	0	-1	-1	0	0	19	5.705055	lat_43	1.2618091	lat_28	4.592189	3.3303799	0.507826757	0.139537032
S1_3_w1_1_Low	enhanced_Single_LowNutrient_3017	S1	3	w1	w1	w1	w1	1_Low	1_Low	w1_1_Low	w1_1_Low_3_S1	root_2	8.459001	1.0889629	0.011589268	0.041288983	0	-1	-1	0	0	15	5.7527676	lat_14	1.1835026	lat_3	3.7909431	2.6074405	0.448154942	0.139910446
S1_3_w1_10_High	enhanced_Single_HighNutrient_3016	S1	3	w1	w1	w1	w1	10_High	a10_High	w1_10_High	w1_10_High_3_S1	root_2	4.968175	0.9813272	0.016548654	0.05987376	0	-1	-1	0	0	11	6.254481	lat_58	0.702262	lat_20	2.4610012	1.7587392	0.495353163	0.141352106
S1_2_w2_10_High	enhanced_wheat_highNutrient_2023	S1	2	w2	aw2	w2	w2	10_High	a10_High	w2_10_High	w2_10_High_2_S1	root_5	8.670627	1.4325447	0.02108165	0.05257712	0	-1	-1	0	0	11	5.734992	lat_29	1.2317894	lat_37	3.1498392	1.9180498	0.363276981	0.142064628
S1_1_wbd_1_Low	enhanced_bd_lowNutrient_1021	S1	1	wbd	wbd	awbd	wbd	1_Low	1_Low	wbd_1_Low	wbd_1_Low_1_S1	root_4	9.381571	1.569642	0.021355387	0.052795827	0	-1	-1	0	0	27	5.8931847	lat_56	1.3383332	lat_27	5.919897	4.5815638	0.631013399	0.142655553
S1_2_w2_1_Low	enhanced_wheat_lowNutrient_2026	S1	2	w2	aw2	w2	w2	1_Low	1_Low	w2_1_Low	w2_1_Low_2_S1	root_4	2.0932112	0.27815214	0.003451979	0.043820333	0	-1	-1	0	0	1	0	lat_1	0.2999973	lat_1	0.2999973	NA	0.143319174	0.143319174
S1_2_w2_10_High	enhanced_wheat_highNutrient_2023	S1	2	w2	aw2	w2	w2	10_High	a10_High	w2_10_High	w2_10_High_2_S1	root_2	8.691305	1.3371705	0.017293105	0.048338253	0	-1	-1	0	0	11	6.417387	lat_9	1.2620783	lat_6	2.9761715	1.7140932	0.342430912	0.145211599
G2_3_wbg_10_High	3. patch MS Wheat (W_BG)	G2	3	wbg	wbg	wbg	awbg	10_High	a10_High	wbg_10_High	wbg_10_High_3_G2	root_3	19.7419	5.2508435	0.12071279	0.086432785	0	-1	-1	0	0	11	0.8766731	root_	2.8693933	root_	15.41683	12.5474367	0.780919263	0.145345347
G2_2_w1_1_Low	2. patch MS 0 _ Wheat	G2	2	w1	w1	w1	w1	1_Low	1_Low	w1_1_Low	w1_1_Low_2_G2	root_7	13.954401	3.7077367	0.09021277	0.090184554	0	-1		0	0	10	1.836938	acf6d3d0-2b75-4a5c-899d-5742bf0b08ee	2.0384007	97faa607-b6b9-4062-aeeb-40ec990447ac	7.4822426	5.4438419	0.536192317	0.146075829
G3_2_wbg_1_Low	[wheat]_BGinpatch045	G3	2	wbg	wbg	wbg	awbg	1_Low	1_Low	wbg_1_Low	wbg_1_Low_2_G3	root_3	11.743245	1.89211	0.026486492	0.047606256	0	-1	-1	0	0	4	2.001743	f3eee7d5-c0e9-4399-b9af-3ef377effa12	1.725378	b00b42a5-1190-4336-a649-b06ba7fae153	3.7236364	1.9982584	0.317087517	0.146925147
S1_2_w1_10_High	enhanced_single_HighNutrient_2014	S1	2	w1	w1	w1	w1	10_High	a10_High	w1_10_High	w1_10_High_2_S1	root_2	6.9963346	1.2470158	0.020452466	0.05307215	0	-1	-1	0	0	6	3.0948799	lat_38	1.028852	lat_27	2.9675379	1.9386859	0.424156086	0.14705586
S1_2_w1_10_High	enhanced_single_HighNutrient_2014	S1	2	w1	w1	w1	w1	10_High	a10_High	w1_10_High	w1_10_High_2_S1	root_2	6.9963346	1.2470158	0.020452466	0.05307215	0	-1	-1	0	0	6	3.0948799	lat_38	1.028852	lat_27	2.9675379	1.9386859	0.424156086	0.14705586
G3_3_w2_10_High	[wheat]_wheatinpatch043	G3	3	w2	aw2	w2	w2	10_High	a10_High	w2_10_High	w2_10_High_3_G3	root_2	2.8886714	0.7956623	0.0238129	0.09778922	0	-1	-1	0	0	4	0	b49f1a5c-f682-4587-9586-95b7df3c7901	0.42771128	b49f1a5c-f682-4587-9586-95b7df3c7901	0.42771128	0	0.148065052	0.148065052
S1_3_w2_1_Low	enhanced_Wheat_LowNutrient_3008	S1	3	w2	aw2	w2	w2	1_Low	1_Low	w2_1_Low	w2_1_Low_3_S1	root_2	8.539684	1.3014545	0.016260903	0.048393004	0	-1	-1	0	0	6	3.0905068	root_7	1.269635	lat_6	3.211064	1.941429	0.376016724	0.148674705
S1_2_wbd_1_Low	enhanced_BD_LowNutrient_2015	S1	2	wbd	wbd	awbd	wbd	1_Low	1_Low	wbd_1_Low	wbd_1_Low_2_S1	root_6	8.785582	0.8503488	0.007140836	0.030265665	0	-1	-1	0	0	21	5.6947427	lat_75	1.3213578	lat_19	5.00897	3.6876122	0.570135251	0.150400713
G3_1_w1_10_High	wheat_alone005	G3	1	w1	w1	w1	w1	10_High	a10_High	w1_10_High	w1_10_High_1_G3	root_3	11.227743	2.225185	0.039070748	0.06566502	0	-1	-1	0	0	28	6.892565	dccfe56f-9c3e-43d2-8c60-868165e6947c	1.6999475	128bd515-6056-4259-b1fd-4b24e326ff2a	5.7622957	NA	0.513219416	0.151405986
S1_1_wbg_10_High	enhanced_BG_HighNutrient_1028	S1	1	wbg	wbg	wbg	awbg	10_High	a10_High	wbg_10_High	wbg_10_High_1_S1	root_2	9.108079	1.5659785	0.023755267	0.052709285	0	-1	-1	0	0	12	5.3538074	lat_23	1.3896339	lat_19	3.6310294	2.2413955	0.398660288	0.152571569
G2_2_wbg_1_Low	2. patch 1_100 Wheat (W_BG)	G2	2	wbg	wbg	wbg	awbg	1_Low	1_Low	wbg_1_Low	wbg_1_Low_2_G2	root_3	22.328047	5.700927	0.12481095	0.0731095	0	null		0	0	18	1.4676234	4af1854f-65f2-473d-b518-958ca66e2aa7	3.5440807	3540246d-f049-4d17-be6c-6a89906a54f5	15.808808	12.2647273	0.708024665	0.158727752
S1_3_wbg_10_High	enhanced_BG_HighNutrient_3007	S1	3	wbg	wbg	wbg	awbg	10_High	a10_High	wbg_10_High	wbg_10_High_3_S1	root_3	6.391086	0.86001855	0.009587327	0.04304671	0	-1	-1	0	0	5	4.556773	lat_16	1.0147878	lat_15	2.1120555	1.0972677	0.330468953	0.158781747
S1_2_w1_1_Low	enhanced_Single_lowNutrient_2025	S1	2	w1	w1	w1	w1	1_Low	1_Low	w1_1_Low	w1_1_Low_2_S1	root_4	6.973804	1.026151	0.012817772	0.04565644	0	-1	-1	0	0	7	6.209238	lat_104	1.1074824	lat_74	2.234835	1.1273526	0.320461401	0.158806069
G2_3_wbg_10_High	3. patch MS Wheat (W_BG)	G2	3	wbg	wbg	wbg	awbg	10_High	a10_High	wbg_10_High	wbg_10_High_3_G2	root_1	20.060143	5.5421033	0.13397472	0.08500682	0	-1	-1	0	0	12	1.0586765	root_	3.203726	root_	14.538634	11.334908	0.724752261	0.15970604
S1_3_w2_10_High	enhanced_Wheat_HighNutrient_3029	S1	3	w2	aw2	w2	w2	10_High	a10_High	w2_10_High	w2_10_High_3_S1	root_5	7.7055554	1.2199281	0.01641355	0.04862732	0	-1	-1	0	0	5	7.229757	lat_38	1.2316002	lat_34	1.9231863	0.6915861	0.249584384	0.159832762
G3_4_w1_1_Low	wheat_alone040	G3	4	w1	w1	w1	w1	1_Low	1_Low	w1_1_Low	w1_1_Low_4_G3	root_2	13.915844	2.9215572	0.0525493	0.06729831	0	-1	-1	0	0	14	1.8881681	f8e33896-3356-4a14-a574-80757e36b7bb	2.2760665	8b9965d9-8853-491a-abfd-fafef0822f1b	9.690661	NA	0.696376088	0.163559357
S1_2_w2_1_Low	enhanced_wheat_lowNutrient_2026	S1	2	w2	aw2	w2	w2	1_Low	1_Low	w2_1_Low	w2_1_Low_2_S1	root_5	8.061843	1.23327	0.017017782	0.045862444	0	-1	-1	0	0	1	0	lat_6	1.333363	lat_6	1.333363	NA	0.165391834	0.165391834
S1_2_w2_1_Low	enhanced_wheat_lowNutrient_2026	S1	2	w2	aw2	w2	w2	1_Low	1_Low	w2_1_Low	w2_1_Low_2_S1	root_6	5.4525414	0.8021054	0.009745222	0.046838425	0	-1	-1	0	0	1	0	lat_8	0.9027608	lat_8	0.9027608	NA	0.165566978	0.165566978
G2_2_wbd_1_Low	2. patch 1_100 Wheat (W_BD)	G2	2	wbd	wbd	awbd	wbd	1_Low	1_Low	wbd_1_Low	wbd_1_Low_2_G2	root_1	19.911516	4.7303195	0.09449869	0.07978067	0	-1		0	0	8	2.0504806	3970b667-981b-4ef3-85cc-6a9484b9dd72	3.3094409	e76e44e9-d188-4ac2-ac32-c6d6ba9e7d59	7.2109656	3.9015247	0.362150506	0.16620738
G3_3_w2_10_High	[wheat]_wheatinpatch043	G3	3	w2	aw2	w2	w2	10_High	a10_High	w2_10_High	w2_10_High_3_G3	root_6	11.348347	2.1591437	0.039175518	0.062483218	0	-1	-1	0	0	6	8.341586	780d1e0f-f176-4b6b-8c96-2946803a2300	1.8994892	29941003-0c68-4fb9-9166-cfdcc7138df1	2.6187768	0.7192876	0.230762841	0.167380254
G2_2_w1_1_Low	2. patch 1_100 0 _ Wheat	G2	2	w1	w1	w1	w1	1_Low	1_Low	w1_1_Low	w1_1_Low_2_G2	root_8	15.971562	3.7760887	0.08168828	0.08276896	0	-1		0	0	5	1.5551126	9fe9ee33-1956-4428-bda5-15090a32e232	2.6862214	6e5484bf-797f-4208-bd22-7aedfa10c891	5.9014225	3.2152011	0.369495639	0.16818777
G3_1_w1_1_Low	wheat_alone004	G3	1	w1	w1	w1	w1	1_Low	1_Low	w1_1_Low	w1_1_Low_1_G3	root_6	11.98585	2.8261836	0.062047523	0.07886966	0	-1	-1	0	0	18	2.9925525	f3c88719-775c-4feb-9879-7df9b807bdf9	2.025454	0570ad81-9c07-4108-98be-e79297cd5c12	8.040386	NA	0.670823179	0.168987097
S1_2_wbg_10_High	enhanced_BG_highNutrient_3024	S1	2	wbg	wbg	wbg	awbg	10_High	a10_High	wbg_10_High	wbg_10_High_2_S1	root_3	4.6099	0.6124841	0.006619471	0.042449363	0	-1	-1	0	0	4	3.9650583	lat_17	0.7864855	lat_15	1.7952979	1.0088124	0.389444001	0.170607931
G2_1_w2_10_High	1. Wheat_patch MS wheat (W_W)	G2	1	w2	aw2	w2	w2	10_High	a10_High	w2_10_High	w2_10_High_1_G2	root_6	11.942626	2.7449894	0.056513794	0.07759821	0	-1	-1	0	0	1	0	root_5	2.0478327	root_5	2.0478327	NA	0.171472564	0.171472564
G3_3_w1_1_Low	wheat_alone035	G3	3	w1	w1	w1	w1	1_Low	1_Low	w1_1_Low	w1_1_Low_3_G3	root_4	8.534394	2.5256479	0.08415037	0.10004786	0	-1	-1	0	0	12	3.3821914	d8858f38-76e8-4628-97f1-6200123ee182	1.4673133	a7159237-fdc6-410a-81d7-ef3038c2a632	5.015309	NA	0.587658479	0.171929407
G3_1_wbd_1_Low	[wheat]_BDinpatch023	G3	1	wbd	wbd	awbd	wbd	1_Low	1_Low	wbd_1_Low	wbd_1_Low_1_G3	root_4	5.1089015	0.853226	0.012886797	0.05815875	0	-1	-1	0	0	2	0	16b131e6-1d2a-47d8-acfa-188eea2cbf9b	0.8821345	16b131e6-1d2a-47d8-acfa-188eea2cbf9b	0.8821345	NA	0.172666179	0.172666179
S1_1_wbd_10_High	enhanced_BD_HighNutrient_1030	S1	1	wbd	wbd	awbd	wbd	10_High	a10_High	wbd_10_High	wbd_10_High_1_S1	root_4	6.5242586	0.9507484	0.012203513	0.047098257	0	-1	-1	0	0	11	5.264199	lat_47	1.1289012	lat_49	3.218488	2.0895868	0.493310918	0.173031339
S1_1_wbd_10_High	enhanced_BD_HighNutrient_1030	S1	1	wbd	wbd	awbd	wbd	10_High	a10_High	wbd_10_High	wbd_10_High_1_S1	root_4	6.5242586	0.9507484	0.012203513	0.047098257	0	-1	-1	0	0	11	5.264199	lat_47	1.1289012	lat_49	3.218488	2.0895868	0.493310918	0.173031339
G3_3_w1_10_High	wheat_alone034	G3	3	w1	w1	w1	w1	10_High	a10_High	w1_10_High	w1_10_High_3_G3	root_5	14.750107	3.928926	0.105210274	0.08370975	0	-1	-1	0	0	22	3.0276363	c9173bec-dd76-4258-8b84-172bd0b538ba	2.5787945	bd76f7ce-8cb6-48bd-a16f-243208ed120f	9.845189	NA	0.667465599	0.174832257
G3_1_wbd_10_High	[wheat]_BDinpatch006	G3	1	wbd	wbd	awbd	wbd	10_High	a10_High	wbd_10_High	wbd_10_High_1_G3	root_5	15.627146	3.3519044	0.05990775	0.0685777	0	-1	-1	0	0	7	6.0479827	60a531b9-4d38-4798-a438-837368feb6fc	2.7359097	953c1270-a63b-4e32-afb7-b5b31d1fa084	3.8933206	NA	0.249138301	0.175074175
G2_2_wbg_10_High	2. patch MS Wheat (W_BG)	G2	2	wbg	wbg	wbg	awbg	10_High	a10_High	wbg_10_High	wbg_10_High_2_G2	root_5	13.310524	3.6960762	0.08479719	0.08739259	0	-1		0	0	8	1.1568892	bc84f697-df31-4d2d-94af-d620d6620d90	2.3322968	aa8348b9-bbd3-42f2-b8d0-9d2bd1d5495c	9.247393	6.9150962	0.694742972	0.175222012
S1_3_w2_10_High	enhanced_Wheat_HighNutrient_3029	S1	3	w2	aw2	w2	w2	10_High	a10_High	w2_10_High	w2_10_High_3_S1	root_4	5.710823	0.96358776	0.013420186	0.053989675	0	-1	-1	0	0	3	5.2211423	lat_31	1.0025861	lat_32	1.5771731	0.574587	0.276172646	0.175558952
G2_2_wbg_1_Low	2. patch 1_100 Wheat (W_BG)	G2	2	wbg	wbg	wbg	awbg	1_Low	1_Low	wbg_1_Low	wbg_1_Low_2_G2	root_4	21.20236	4.6835856	0.085703336	0.07250677	0	null		0	0	10	0.9754983	17ce8554-182c-4351-9f21-6eeca56a1b13	3.738661	a7d43253-e567-4c61-9d0e-9d70c142f580	13.989833	10.251172	0.659824331	0.176332305
G3_1_w2_1_Low	[wheat]_wheatinpatch013	G3	1	w2	aw2	w2	w2	1_Low	1_Low	w2_1_Low	w2_1_Low_1_G3	root_7	10.122713	1.0968796	0.012136979	0.035315245	0	-1	-1	0	0	14	6.9215913	e86af2c9-77e7-4bb9-b2ef-21e00864f969	1.8059443	31342a78-f875-439d-9c5c-81ad68a10391	3.8286004	NA	0.378218804	0.178405167
G3_2_w2_1_Low	[wheat]_wheatinpatch017	G3	2	w2	aw2	w2	w2	1_Low	1_Low	w2_1_Low	w2_1_Low_2_G3	root_7	8.534162	1.3024051	0.017887246	0.05140552	0	-1	-1	0	0	4	0	ed008ab1-d999-44bf-921b-07534158e214	1.5305378	ed008ab1-d999-44bf-921b-07534158e214	1.5305378	0	0.179342483	0.179342483
G3_3_w1_10_High	wheat_alone034	G3	3	w1	w1	w1	w1	10_High	a10_High	w1_10_High	w1_10_High_3_G3	root_1	9.22352	2.3264704	0.059759635	0.08719495	0	-1	-1	0	0	16	8.83316	74003702-00a2-4887-b1f6-dfd5a2f90119	1.6615154	aa896b0a-f520-47b1-901f-258edefecd2f	3.4728718	NA	0.376523475	0.180138971
G2_1_w2_1_Low	1. Wheat (patch 1_100 W_W)	G2	1	w2	aw2	w2	w2	1_Low	1_Low	w2_1_Low	w2_1_Low_1_G2	root_3	9.990432	2.7535641	0.062434815	0.08763372	0	-1	-1	0	0	2	3.2792416	root_35	1.8084697	lat_6	2.418367	0.6098973	0.242068311	0.18102017
S1_3_w2_1_Low	enhanced_Wheat_LowNutrient_3008	S1	3	w2	aw2	w2	w2	1_Low	1_Low	w2_1_Low	w2_1_Low_3_S1	root_0	8.0293455	1.035242	0.010867089	0.040901434	0	-1	-1	0	0	9	5.1255946	root_8	1.4780632	root_9	3.233957	1.7558938	0.402767199	0.18408265
G2_2_wbg_1_Low	2. patch 1_100 Wheat (W_BG)	G2	2	wbg	wbg	wbg	awbg	1_Low	1_Low	wbg_1_Low	wbg_1_Low_2_G2	root_7	15.855724	3.36803	0.060530324	0.069250114	0	null		0	0	2	0.46772397	18da2487-dcdf-4039-9241-f00fd525de79	2.9301546	66a31d2f-3741-466c-bd17-f95a898d976f	7.2061806	4.276026	0.454484488	0.18480106
S1_1_w2_10_High	enhanced_wheat_HighNutrient_X012	S1	1	w2	aw2	w2	w2	10_High	a10_High	w2_10_High	w2_10_High_1_S1	root_5	8.4796915	1.4709438	0.021100443	0.05565189	0	-1	-1	0	0	12	4.340197	lat_39	1.5695136	lat_34	4.334365	2.7648514	0.511146543	0.185090884
G2_2_w1_1_Low	2. patch 1_100 0 _ Wheat	G2	2	w1	w1	w1	w1	1_Low	1_Low	w1_1_Low	w1_1_Low_2_G2	root_5	15.726556	3.88557	0.08456872	0.081096336	0	-1		0	0	3	1.3289065	e6dedc64-9dfc-487d-abbf-f58c4dfb46e1	2.920522	e1fdd73f-fb73-4cb7-bab9-e5dc59f2664a	5.178017	2.257495	0.32925308	0.185706394
G2_2_wbd_10_High	2. patch MS Wheat (W_BD)	G2	2	wbd	wbd	awbd	wbd	10_High	a10_High	wbd_10_High	wbd_10_High_2_G2	root_1	11.477147	2.035016	0.03057908	0.05847317	0	-1		0	0	11	2.430352	dcd9c0b9-b4c6-443c-95cc-d8fa65534622	2.146575	99035d53-1d6c-4ee4-a42c-a9ccca8b560f	6.6726685	4.5260935	0.581387387	0.187030366
G2_2_wbd_10_High	2. patch MS Wheat (W_BD)	G2	2	wbd	wbd	awbd	wbd	10_High	a10_High	wbd_10_High	wbd_10_High_2_G2	root_2	15.729604	3.5092695	0.07264727	0.07364947	0	-1		0	0	14	1.6189402	973307c5-7a82-416b-81a5-6862db364734	2.945661	0966359b-00bf-43ef-b866-fa124965cc43	11.593293	8.647632	0.737036546	0.187268605
G2_1_w2_10_High	1. Wheat_patch MS wheat (W_W)	G2	1	w2	aw2	w2	w2	10_High	a10_High	w2_10_High	w2_10_High_1_G2	root_7	10.515465	3.4598608	0.09157675	0.10478365	0	-1	-1	0	0	4	0.9975083	lat_12	1.9907036	lat_15	6.000695	4.0099914	0.57065427	0.18931199
G3_3_wbd_1_Low	[wheat]_BDinpatch036	G3	3	wbd	wbd	awbd	wbd	1_Low	1_Low	wbd_1_Low	wbd_1_Low_3_G3	root_6	9.113906	2.1760805	0.045364846	0.078160755	0	-1	-1	0	0	20	5.3773975	6bfcf224-5dde-499d-9307-04b7c218bbfd	1.7534341	adbe57ca-e9fe-4bb9-802a-e1ea65589178	5.4727054	NA	0.600478587	0.192391067
G2_2_w1_1_Low	2. patch 1_100 0 _ Wheat	G2	2	w1	w1	w1	w1	1_Low	1_Low	w1_1_Low	w1_1_Low_2_G2	root_6	17.052996	3.9554272	0.07832164	0.07635819	0	-1		0	0	1	0	6bb6a826-919c-4282-b257-dc986914e824	3.2848713	6bb6a826-919c-4282-b257-dc986914e824	3.2848713	NA	0.192627225	0.192627225
S1_2_w2_1_Low	enhanced_wheat_lowNutrient_2026	S1	2	w2	aw2	w2	w2	1_Low	1_Low	w2_1_Low	w2_1_Low_2_S1	root_3	8.332348	1.148824	0.014193177	0.04361047	0	-1	-1	0	0	2	3.1520536	lat_5	1.6159972	lat_3	2.2505043	0.6345071	0.270092452	0.193942596
G3_1_wbd_1_Low	[wheat]_BDinpatch023	G3	1	wbd	wbd	awbd	wbd	1_Low	1_Low	wbd_1_Low	wbd_1_Low_1_G3	root_2	6.4548507	1.1806903	0.018658651	0.06286405	0	-1	-1	0	0	14	6.789238	ede44eae-1388-4314-abfd-cfeb3320e09f	1.2519169	775cd69e-a10f-47bc-a220-462b72359c01	3.314004	NA	0.513412959	0.193949784
G2_1_wbg_1_Low	1. patch 1_100 BG_Wheat	G2	1	wbg	wbg	wbg	awbg	1_Low	1_Low	wbg_1_Low	wbg_1_Low_1_G2	root_7	15.023077	3.678369	0.07536182	0.0800374	0	-1	-1	0	0	15	1.7083619	lat_5	2.9547067	root_65	11.735048	8.7803413	0.781134784	0.196677864
S1_3_w2_10_High	enhanced_Wheat_HighNutrient_3029	S1	3	w2	aw2	w2	w2	10_High	a10_High	w2_10_High	w2_10_High_3_S1	root_2	7.149511	1.2915938	0.020515475	0.057564635	0	-1	-1	0	0	8	3.9269645	lat_1	1.4145572	lat_12	3.451754	2.0371968	0.482795816	0.197853699
G3_2_w2_10_High	[wheat]_wheatinpatch022	G3	2	w2	aw2	w2	w2	10_High	a10_High	w2_10_High	w2_10_High_2_G3	root_1	10.054767	2.586338	0.061440866	0.07797546	0	-1	-1	0	0	9	6.745642	51d7de8e-3db2-40d9-bb55-d608479ec53c	1.9905957	cf0a04a3-184b-4ac9-917f-7b92a8831a6d	3.3247902	NA	0.33066805	0.197975319
S1_2_w1_10_High	enhanced_single_HighNutrient_2014	S1	2	w1	w1	w1	w1	10_High	a10_High	w1_10_High	w1_10_High_2_S1	root_3	5.871879	0.962713	0.013526192	0.052108597	0	-1	-1	0	0	3	3.395881	lat_1	1.1891837	lat_41	2.072607	0.8834233	0.352971681	0.202521833
S1_2_w1_10_High	enhanced_single_HighNutrient_2014	S1	2	w1	w1	w1	w1	10_High	a10_High	w1_10_High	w1_10_High_2_S1	root_3	5.871879	0.962713	0.013526192	0.052108597	0	-1	-1	0	0	3	3.395881	lat_1	1.1891837	lat_41	2.072607	0.8834233	0.352971681	0.202521833
G3_1_w1_10_High	wheat_alone005	G3	1	w1	w1	w1	w1	10_High	a10_High	w1_10_High	w1_10_High_1_G3	root_4	9.354807	1.835892	0.0332273	0.06565386	0	-1	-1	0	0	6	2.8178444	7c12451e-a46c-424e-b69c-098eb670394a	1.906389	0a3557af-180d-46fa-868b-9875f6314527	4.0356765	2.1292875	0.431401364	0.203787101
S1_3_wbd_10_High	enhanced_bd_highNutrient_3020	S1	3	wbd	wbd	awbd	wbd	10_High	a10_High	wbd_10_High	wbd_10_High_3_S1	root_3	6.18591	0.91186255	0.010923532	0.047020566	0	-1	-1	0	0	7	4.0497785	lat_4	1.264419	lat_10	2.9929085	1.7284895	0.483826713	0.204403071
S1_1_wbd_10_High	enhanced_BD_HighNutrient_1030	S1	1	wbd	wbd	awbd	wbd	10_High	a10_High	wbd_10_High	wbd_10_High_1_S1	root_5	4.5968065	0.5543882	0.005535643	0.03897039	0	-1	-1	0	0	3	3.7214146	lat_5	0.94841987	lat_6	1.754565	0.80614513	0.38169216	0.206321469
S1_1_wbd_10_High	enhanced_BD_HighNutrient_1030	S1	1	wbd	wbd	awbd	wbd	10_High	a10_High	wbd_10_High	wbd_10_High_1_S1	root_5	4.5968065	0.5543882	0.005535643	0.03897039	0	-1	-1	0	0	3	3.7214146	lat_5	0.94841987	lat_6	1.754565	0.80614513	0.38169216	0.206321469
S1_3_w2_1_Low	enhanced_Wheat_LowNutrient_3008	S1	3	w2	aw2	w2	w2	1_Low	1_Low	w2_1_Low	w2_1_Low_3_S1	root_6	6.5836587	0.8737029	0.009533398	0.04248055	0	-1	-1	0	0	15	8.02141	root_6	1.3584312	root_12	3.2284267	1.8699955	0.490369694	0.206333782
G2_2_wbg_10_High	2. patch MS Wheat (W_BG)	G2	2	wbg	wbg	wbg	awbg	10_High	a10_High	wbg_10_High	wbg_10_High_2_G2	root_6	15.640641	3.8733613	0.093302265	0.087036535	0	-1		0	0	11	1.1589578	d4f30189-ce04-485b-8743-444b731a4f96	3.3392718	65fd6df2-9826-4fcd-b6f0-8ded9adde916	12.830557	9.4912852	0.820334474	0.213499677
G2_1_w2_1_Low	1. Wheat (patch 1_100 W_W)	G2	1	w2	aw2	w2	w2	1_Low	1_Low	w2_1_Low	w2_1_Low_1_G2	root_6	15.320228	3.5770094	0.06915334	0.073305435	0	-1	-1	0	0	10	1.3701556	lat_18	3.2835755	lat_2	10.582017	7.2984415	0.6907219	0.214329415
G3_1_w1_1_Low	wheat_alone004	G3	1	w1	w1	w1	w1	1_Low	1_Low	w1_1_Low	w1_1_Low_1_G3	root_8	8.752441	1.7434903	0.029236017	0.067240916	0	-1	-1	0	0	21	7.446253	1044b0a6-2522-40a0-9932-cd6989595c15	1.8837591	eb772570-9a57-4c89-b566-ace548fbb80b	4.7039695	NA	0.537446582	0.215226712
G3_4_w1_10_High	wheat_alone039	G3	4	w1	w1	w1	w1	10_High	a10_High	w1_10_High	w1_10_High_4_G3	root_3	5.4833794	0.81629634	0.012011994	0.050803706	0	-1	-1	0	0	12	6.207802	b48eec21-edd8-4685-b9a0-ec1a218f8231	1.1936212	42640001-1002-4982-a59b-7afd5fbb3e9c	3.1266727	NA	0.570209076	0.217679849
G2_2_wbd_10_High	2. patch MS Wheat (W_BD)	G2	2	wbd	wbd	awbd	wbd	10_High	a10_High	wbd_10_High	wbd_10_High_2_G2	root_3	18.403772	5.304405	0.12826058	0.093834475	0	-1		0	0	9	2.0549166	f1d3e16d-e7ca-467b-a080-0045b1955f97	4.007764	90f35e56-7b9e-494d-bcba-15c6ae07e1e9	8.387504	4.37974	0.45574918	0.217768618
S1_3_w1_1_Low	enhanced_Single_LowNutrient_3017	S1	3	w1	w1	w1	w1	1_Low	1_Low	w1_1_Low	w1_1_Low_3_S1	root_4	8.52473	1.0401969	0.010177627	0.038741328	0	-1	-1	0	0	7	5.7034082	lat_64	1.8605072	lat_61	3.0878434	1.2273362	0.362221842	0.218248226
G3_2_w2_10_High	[wheat]_wheatinpatch022	G3	2	w2	aw2	w2	w2	10_High	a10_High	w2_10_High	w2_10_High_2_G3	root_6	10.480134	2.1636333	0.036776446	0.066285856	0	-1	-1	0	0	26	4.63388	21f54fa9-8b8d-4f5d-9955-2651e341a244	2.33788	f7898728-d514-4e51-9da9-0c765e2df984	7.9487286	NA	0.758456772	0.2230773
G2_1_wbd_1_Low	1. patch 1_100 BD_Wheat	G2	1	wbd	wbd	awbd	wbd	1_Low	1_Low	wbd_1_Low	wbd_1_Low_1_G2	root_5	4.1356287	1.0945319	0.027476696	0.088897586	0	-1	-1	0	0	1	0	lat_4	0.93150777	lat_4	0.93150777	NA	0.225239701	0.225239701
G2_2_w1_1_Low	2. patch MS 0 _ Wheat	G2	2	w1	w1	w1	w1	1_Low	1_Low	w1_1_Low	w1_1_Low_2_G2	root_1	11.939698	3.0830412	0.066886015	0.084292196	0	-1		0	0	4	1.2157385	ed998122-822a-487f-a324-dde9c554ad93	2.788311	fbae34ca-9c5c-4a57-ac8f-88047de21ac0	6.078492	3.290181	0.509099309	0.233532791
G2_3_w2_1_Low	3. Wheat (patch 1_100 W_W)	G2	3	w2	aw2	w2	w2	1_Low	1_Low	w2_1_Low	w2_1_Low_3_G2	root_4	25.871992	7.493495	0.18983883	0.091942586	0	-1	-1	0	0	21	2.0790927	lat_1	6.048391	lat_30	16.14895	10.100559	0.624186572	0.233781419
G2_1_w1_1_Low	1. Wheat (patch 1_100 0_W)	G2	1	w1	w1	w1	w1	1_Low	1_Low	w1_1_Low	w1_1_Low_1_G2	root_3	18.477839	4.59402	0.094807334	0.080560304	0	-1	-1	0	0	9	0.95219964	lat_16	4.357476	lat_6	13.809276	9.4518	0.747342587	0.235821732
G3_2_w2_10_High	[wheat]_wheatinpatch022	G3	2	w2	aw2	w2	w2	10_High	a10_High	w2_10_High	w2_10_High_2_G3	root_2	11.064266	2.4975564	0.047477137	0.07111534	0	-1	-1	0	0	13	2.0672162	988f1e66-c5b4-4e00-9efc-39e31c06244c	2.6449835	00e11668-7921-4d41-9d3e-59642c3afffa	8.933635	NA	0.807431329	0.239056391
G2_1_wbg_1_Low	1. patch 1_100 BG_Wheat	G2	1	wbg	wbg	wbg	awbg	1_Low	1_Low	wbg_1_Low	wbg_1_Low_1_G2	root_2	23.174276	5.7140846	0.122693524	0.07978879	0	-1	-1	0	0	9	1.2716079	lat_15	5.563764	lat_17	12.6414175	7.0776535	0.545493525	0.240083617
S1_1_w2_10_High	enhanced_wheat_HighNutrient_X012	S1	1	w2	aw2	w2	w2	10_High	a10_High	w2_10_High	w2_10_High_1_S1	root_4	4.2745037	0.617877	0.007225472	0.045793287	0	-1	-1	0	0	4	14.954184	lat_43	1.0273976	lat_41	1.2948812	0.2674836	0.302931356	0.240354828
G3_1_w2_10_High	[wheat]_wheatinpatch010	G3	1	w2	aw2	w2	w2	10_High	a10_High	w2_10_High	w2_10_High_1_G3	root_3	10.646176	2.3003953	0.042271335	0.07102347	0	-1	-1	0	0	16	7.305936	62f6cd6b-5e70-4441-971b-b128d81af9dc	2.5943134	33a61d4d-0d31-41a8-8c9f-b0eb7ccf3c4a	4.7843137	NA	0.449392693	0.243685
G3_3_w1_10_High	wheat_alone034	G3	3	w1	w1	w1	w1	10_High	a10_High	w1_10_High	w1_10_High_3_G3	root_2	9.010892	2.2958605	0.051042616	0.08215702	0	-1	-1	0	0	16	3.6025589	83d6e756-7590-4aea-82cd-b31e557b8424	2.1999443	cd5133b2-5578-4f4b-9f83-6d9bf8fa4540	6.6412315	NA	0.73702265	0.244142789
G2_3_wbg_1_Low	3. Wheat (patch 1_100 BG_Wheat)	G2	3	wbg	wbg	wbg	awbg	1_Low	1_Low	wbg_1_Low	wbg_1_Low_3_G2	root_1	22.06432	5.949153	0.13441557	0.084682174	0	-1	-1	0	0	5	1.2247927	lat_23	5.401169	lat_19	9.483492	4.082323	0.429811207	0.244791999
G2_3_w1_1_Low	3. patch 1_100 0 _ Wheat	G2	3	w1	w1	w1	w1	1_Low	1_Low	w1_1_Low	w1_1_Low_3_G2	root_7	16.125444	2.765175	0.03978628	0.053660747	0	-1	-1	0	0	12	1.5156333	lat_10	3.9912531	lat_21	11.908735	7.9174819	0.738505867	0.247512757
G2_2_wbd_1_Low	2. patch 1_100 Wheat (W_BD)	G2	2	wbd	wbd	awbd	wbd	1_Low	1_Low	wbd_1_Low	wbd_1_Low_2_G2	root_4	35.557983	9.776311	0.22011033	0.087610826	0	-1		0	0	19	1.2258614	6634e303-0ebe-40d2-b4f2-d374c1101517	8.833321	34bb70b6-4533-46ab-9901-3ae0f2b091cb	24.332624	15.499303	0.684308331	0.248420193
G2_2_w2_10_High	2. patch MS Wheat_Wheat	G2	2	w2	aw2	w2	w2	10_High	a10_High	w2_10_High	w2_10_High_2_G2	root_11	9.675799	1.9493384	0.036499355	0.06586318	0	null		0	0	3	0.6160786	4bf40e23-9a8a-477a-8297-8d633f572f3f	2.417818	9af8cd61-758b-454c-a935-52e94766368f	7.2873263	4.8695083	0.753149823	0.249883033
G2_2_wbd_10_High	2. patch MS Wheat (W_BD)	G2	2	wbd	wbd	awbd	wbd	10_High	a10_High	wbd_10_High	wbd_10_High_2_G2	root_4	6.8020573	1.4998856	0.031184701	0.07823483	0	-1		0	0	2	2.2843502	6ae7e10f-575f-45a9-ac6a-d8d16505b4b0	1.7115237	78971744-8183-45af-8267-138d969c0f59	2.5870461	0.8755224	0.380332888	0.251618536
G3_1_wbd_1_Low	[wheat]_BDinpatch023	G3	1	wbd	wbd	awbd	wbd	1_Low	1_Low	wbd_1_Low	wbd_1_Low_1_G3	root_3	5.260715	0.974602	0.016198382	0.06458674	0	-1	-1	0	0	6	5.757695	f80d709d-a7e6-491e-8d66-38b810a58189	1.3249687	e9b46951-64ec-49e2-b975-3374be773ef2	2.3670523	1.0420836	0.449948781	0.251860954
G2_3_w2_1_Low	3. Wheat (patch 1_100 W_W)	G2	3	w2	aw2	w2	w2	1_Low	1_Low	w2_1_Low	w2_1_Low_3_G2	root_1	14.720328	4.65603	0.12755813	0.09920156	0	-1	-1	0	0	5	0.83311564	lat_9	3.7404284	lat_13	9.741997	6.0015686	0.661805702	0.254099528
G2_1_w1_1_Low	1. Wheat (patch 1_100 0_W)	G2	1	w1	w1	w1	w1	1_Low	1_Low	w1_1_Low	w1_1_Low_1_G2	root_2	15.025494	4.0809417	0.09128154	0.086014695	0	-1	-1	0	0	5	0.70029914	lat_24	3.839972	lat_20	10.979778	7.139806	0.730743229	0.255563777
G2_1_w2_1_Low	1. Wheat (patch 1_100 W_W)	G2	1	w2	aw2	w2	w2	1_Low	1_Low	w2_1_Low	w2_1_Low_1_G2	root_7	18.756027	4.6871305	0.09661982	0.07620166	0	-1	-1	0	0	8	1.1855303	lat_7	4.844905	lat_16	11.592939	6.748034	0.618091401	0.258311902
G2_3_wbd_10_High	3. patch MS Wheat (W_BD)	G2	3	wbd	wbd	awbd	wbd	10_High	a10_High	wbd_10_High	wbd_10_High_3_G2	root_8	20.04048	4.9604454	0.10254953	0.0790687	0	-1	-1	0	0	13	1.5005683	lat_4	5.2782707	lat_15	13.941655	8.6633843	0.695674704	0.263380453
G2_1_w1_10_High	1. Wheat media _ patch MS 0	G2	1	w1	w1	w1	w1	10_High	a10_High	w1_10_High	w1_10_High_1_G2	root_2	18.061724	4.882166	0.10999883	0.085323915	0	-1	-1	0	0	9	1.007142	lat_23	4.7989407	lat_30	13.735118	8.9361773	0.760454428	0.265696713
G2_1_w2_1_Low	1. Wheat (patch 1_100 W_W)	G2	1	w2	aw2	w2	w2	1_Low	1_Low	w2_1_Low	w2_1_Low_1_G2	root_8	16.462866	4.9733977	0.13327648	0.09703941	0	-1	-1	0	0	3	0.93556565	lat_10	4.382296	lat_12	7.5889125	3.2066165	0.460971528	0.266192776
G2_1_w2_10_High	1. Wheat_patch MS wheat (W_W)	G2	1	w2	aw2	w2	w2	10_High	a10_High	w2_10_High	w2_10_High_1_G2	root_5	10.356321	2.8005528	0.0625751	0.091232724	1	root_6	root_6	2.0478327	70.82740879	1	0	lat_11	2.8234694	lat_11	2.8234694	NA	0.272632472	0.272632472
G2_1_w1_1_Low	1. Wheat (patch 1_100 0_W)	G2	1	w1	w1	w1	w1	1_Low	1_Low	w1_1_Low	w1_1_Low_1_G2	root_1	13.619565	3.9212654	0.09235914	0.090575464	0	-1	-1	0	0	2	0.37883925	lat_17	3.7385342	lat_19	9.017818	5.2792838	0.662122322	0.274497328
G3_3_wbd_1_Low	[wheat]_BDinpatch036	G3	3	wbd	wbd	awbd	wbd	1_Low	1_Low	wbd_1_Low	wbd_1_Low_3_G3	root_4	12.377829	3.3680525	0.07917805	0.08695734	0	-1	-1	0	0	16	3.199372	79a55ebf-3be9-4f79-879c-d545198f3d7f	3.4025073	c738c997-897b-487d-9932-c1ed05d179ad	8.403488	NA	0.678914533	0.274887244
G2_1_wbg_1_Low	1. patch 1_100 BG_Wheat	G2	1	wbg	wbg	wbg	awbg	1_Low	1_Low	wbg_1_Low	wbg_1_Low_1_G2	root_4	18.69041	4.4691706	0.08775126	0.07641478	0	-1	-1	0	0	8	1.4594455	lat_7	5.1438866	lat_22	10.625421	5.4815344	0.568495876	0.27521529
G3_3_wbd_1_Low	[wheat]_BDinpatch036	G3	3	wbd	wbd	awbd	wbd	1_Low	1_Low	wbd_1_Low	wbd_1_Low_3_G3	root_3	9.138227	2.8479955	0.076116815	0.096138075	0	-1	-1	0	0	12	3.0605495	d440ab9e-6a4e-42bf-93de-e951961ae6a8	2.551733	2d720e9f-74e5-4200-9a86-58e2199a0df7	6.4725976	NA	0.708299061	0.279237209
G2_1_w1_1_Low	1. Wheat (patch 1_100 0_W)	G2	1	w1	w1	w1	w1	1_Low	1_Low	w1_1_Low	w1_1_Low_1_G2	root_4	15.974718	4.039033	0.089411795	0.08246218	0	-1	-1	0	0	7	0.83094555	lat_11	4.6364326	lat_13	13.060571	8.4241384	0.817577562	0.290235646
G2_2_wbd_1_Low	2. patch 1_100 Wheat (W_BD)	G2	2	wbd	wbd	awbd	wbd	1_Low	1_Low	wbd_1_Low	wbd_1_Low_2_G2	root_2	27.963991	7.3343306	0.16915439	0.08658031	0	-1		0	0	9	1.3357117	46d1aaa7-6573-4348-823f-5e52bb7a6b54	8.122863	1ad259a0-6e4a-4309-93cf-30ecc2510553	14.860844	6.737981	0.531427864	0.290475812
G2_1_w2_10_High	1. Wheat_patch MS wheat (W_W)	G2	1	w2	aw2	w2	w2	10_High	a10_High	w2_10_High	w2_10_High_1_G2	root_2	8.230873	1.6715485	0.031027092	0.067032315	0	-1	-1	0	0	3	1.8344111	lat_4	2.3909183	lat_5	4.0263205	1.6354022	0.489172959	0.290481739
S1_3_wbd_10_High	enhanced_bd_highNutrient_3020	S1	3	wbd	wbd	awbd	wbd	10_High	a10_High	wbd_10_High	wbd_10_High_3_S1	root_4	5.0478806	0.8008918	0.010506503	0.05039984	0	-1	-1	0	0	2	5.3924584	lat_11	1.4822944	lat_8	1.8531827	0.3708883	0.367120946	0.293646882
G3_3_w1_1_Low	wheat_alone035	G3	3	w1	w1	w1	w1	1_Low	1_Low	w1_1_Low	w1_1_Low_3_G3	root_6	9.804889	1.9645057	0.035489015	0.062434547	0	-1	-1	0	0	14	5.61086	6538126b-86b2-4f0a-8802-7e9fc78165bc	2.879686	36fdb2c7-7b03-4fc6-959f-920ae34d6025	5.3748474	NA	0.548180341	0.29369899
G2_2_w2_10_High	2. patch MS Wheat_Wheat	G2	2	w2	aw2	w2	w2	10_High	a10_High	w2_10_High	w2_10_High_2_G2	root_7	15.937284	4.660545	0.118149824	0.09905105	0	null		0	0	6	1.0126026	12ba3b10-ad61-4dc5-bb6c-2264f039d4be	4.7152796	ab7e109d-3f91-40f8-8eed-d4f4334e112a	10.640605	5.9253254	0.667654853	0.295864691
S1_3_wbg_1_Low	enhanced_BG_lowNutrient_3027	S1	3	wbg	wbg	wbg	awbg	1_Low	1_Low	wbg_1_Low	wbg_1_Low_3_S1	root_2	1.5364686	0.1585401	0.00159406	0.031094393	0	-1	-1	0	0	2	14.370634	lat_2	0.4612058	lat_1	0.6003785	0.1391727	0.390752209	0.300172617
G2_2_wbg_1_Low	2. patch 1_100 Wheat (W_BG)	G2	2	wbg	wbg	wbg	awbg	1_Low	1_Low	wbg_1_Low	wbg_1_Low_2_G2	root_2	16.29186	3.7263734	0.072933845	0.0728439	0	null		0	0	5	1.5842525	55354bbc-59f9-41de-b048-70776923c72d	4.895169	479b625a-d0ff-4ded-9aa6-6602b4f68572	8.051231	3.156062	0.494187343	0.300467166
S1_2_wbg_10_High	enhanced_BG_highNutrient_3024	S1	2	wbg	wbg	wbg	awbg	10_High	a10_High	wbg_10_High	wbg_10_High_2_S1	root_5	4.2067375	0.625762	0.007807689	0.04807808	0	-1	-1	0	0	2	8.0164385	lat_22	1.2739265	lat_23	1.5234139	0.2494874	0.362136668	0.302830043
S1_2_w1_10_High	enhanced_single_HighNutrient_2014	S1	2	w1	w1	w1	w1	10_High	a10_High	w1_10_High	w1_10_High_2_S1	root_6	2.893033	0.48465368	0.006777119	0.051842246	0	-1	-1	0	0	2	2.658364	lat_3	0.8840988	lat_2	1.6364412	0.7523424	0.565648992	0.305595823
S1_2_w1_10_High	enhanced_single_HighNutrient_2014	S1	2	w1	w1	w1	w1	10_High	a10_High	w1_10_High	w1_10_High_2_S1	root_6	2.893033	0.48465368	0.006777119	0.051842246	0	-1	-1	0	0	2	2.658364	lat_3	0.8840988	lat_2	1.6364412	0.7523424	0.565648992	0.305595823
G2_2_w1_1_Low	2. patch 1_100 0 _ Wheat	G2	2	w1	w1	w1	w1	1_Low	1_Low	w1_1_Low	w1_1_Low_2_G2	lat_4	12.671364	1.6317091	0.017443338	0.038829267	1	root_5		2.920522	87.98868255	3	1.1746448	5a2efc37-8bce-4898-9c5b-f9d76986bc30	3.8818917	3490e809-7bf7-4095-825d-e9d401007368	6.435855	2.5539633	0.507905463	0.306351526
S1_2_w2_1_Low	enhanced_wheat_lowNutrient_2026	S1	2	w2	aw2	w2	w2	1_Low	1_Low	w2_1_Low	w2_1_Low_2_S1	root_2	3.7050674	0.34302643	0.003417967	0.032658793	0	-1	-1	0	0	3	3.4656126	lat_7	1.1483558	lat_4	2.0140038	0.865648	0.543580881	0.309941946
G3_2_w1_1_Low	wheatalone025	G3	2	w1	w1	w1	w1	1_Low	1_Low	w1_1_Low	w1_1_Low_2_G3	root_1	6.6773767	1.3940239	0.025200011	0.07020542	0	-1	-1	0	0	4	8.591456	ed208927-2f36-4853-92c9-e47d1b6bed68	2.0770936	9a3d66a0-5d3d-4b63-b1fd-ee6f62720481	2.5426724	0.4655788	0.38078912	0.311064314
G2_2_wbd_1_Low	2. patch 1_100 Wheat (W_BD)	G2	2	wbd	wbd	awbd	wbd	1_Low	1_Low	wbd_1_Low	wbd_1_Low_2_G2	root_3	21.051998	5.6854367	0.1275463	0.08709211	0	-1		0	0	2	0.6746942	c7365ed7-b759-415c-89da-67f075fe7ed5	6.559989	a7f88ce1-e7ad-499b-9852-969c098c6900	9.524295	2.964306	0.452417628	0.311608855
G2_2_w2_1_Low	2. patch 1_100 Wheat_Wheat	G2	2	w2	aw2	w2	w2	1_Low	1_Low	w2_1_Low	w2_1_Low_2_G2	root_47	1.455695	0.5794391	0.021577269	0.124767125	0	-1		0	0	1	0	808545e3-9c30-4318-b119-fe2c20415c06	0.46084833	808545e3-9c30-4318-b119-fe2c20415c06	0.46084833	NA	0.316583027	0.316583027
G2_2_w2_1_Low	2. patch 1_100 Wheat_Wheat	G2	2	w2	aw2	w2	w2	1_Low	1_Low	w2_1_Low	w2_1_Low_2_G2	root_47	1.455695	0.5794391	0.021577269	0.124767125	0	-1		0	0	1	0	808545e3-9c30-4318-b119-fe2c20415c06	0.46084833	808545e3-9c30-4318-b119-fe2c20415c06	0.46084833	NA	0.316583027	0.316583027
G3_1_w1_1_Low	wheat_alone004	G3	1	w1	w1	w1	w1	1_Low	1_Low	w1_1_Low	w1_1_Low_1_G3	root_7	5.6126437	0.9251826	0.01605267	0.06058071	0	-1	-1	0	0	4	3.3559966	7eccb7a6-0dd4-4604-b7bd-4e05be708c12	1.8009424	a7ddaade-676c-479c-a380-179408ec3fd3	2.9928386	1.1918962	0.533231532	0.32087239
G2_2_w1_1_Low	2. patch 1_100 0 _ Wheat	G2	2	w1	w1	w1	w1	1_Low	1_Low	w1_1_Low	w1_1_Low_2_G2	root_3	9.689703	1.6425158	0.024608746	0.054212257	0	-1		0	0	2	0.9525523	96a7e061-427e-49a2-9897-02309e0f7423	3.1864333	b79a26ce-3b53-42fa-ac3f-17c41619b7c8	5.2860556	2.0996223	0.545533294	0.328847365
G3_3_w1_1_Low	wheat_alone035	G3	3	w1	w1	w1	w1	1_Low	1_Low	w1_1_Low	w1_1_Low_3_G3	root_2	9.606061	3.1073866	0.100977644	0.109616384	0	-1	-1	0	0	18	5.1451936	561789c0-fc50-4b4e-a66c-3d1045adcc6b	3.1676676	06318b40-8c5a-42c3-8bff-8325393e456b	6.666078	NA	0.693945	0.329757181
G2_1_w1_10_High	1. Wheat media _ patch MS 0	G2	1	w1	w1	w1	w1	10_High	a10_High	w1_10_High	w1_10_High_1_G2	lat_11	7.8980145	1.2018738	0.016598562	0.045343623	1	root_1	root_1	2.2227216	30.11224133	1	0	lat_8	2.6197016	lat_8	2.6197016	NA	0.331691161	0.331691161
G2_2_wbg_10_High	2. patch MS Wheat (W_BG)	G2	2	wbg	wbg	wbg	awbg	10_High	a10_High	wbg_10_High	wbg_10_High_2_G2	root_4	10.084439	3.083514	0.080145545	0.10106351	0	-1		0	0	6	2.394992	6e97c58a-6289-437c-97a2-cb3ab3351935	3.3525393	f38294f1-3f43-49c1-b34c-763ed3b3280a	5.857767	2.5052277	0.580871876	0.332446783
S1_2_wbg_10_High	enhanced_BG_highNutrient_3024	S1	2	wbg	wbg	wbg	awbg	10_High	a10_High	wbg_10_High	wbg_10_High_2_S1	root_4	6.062953	0.92244697	0.011483124	0.047552712	0	-1	-1	0	0	6	5.8268976	lat_3	2.0222201	lat_4	3.0519276	1.0297075	0.503373125	0.333537156
G3_2_w2_1_Low	[wheat]_wheatinpatch017	G3	2	w2	aw2	w2	w2	1_Low	1_Low	w2_1_Low	w2_1_Low_2_G3	root_2	8.030404	1.78902	0.035504	0.08105811	0	-1	-1	0	0	24	7.333236	e2cba35d-fa07-436d-98c9-144595ea5ba5	2.731765	f7344e99-860e-4113-a745-ea6e16b16b11	6.0045357	NA	0.747725233	0.340177779
G3_3_w2_10_High	[wheat]_wheatinpatch043	G3	3	w2	aw2	w2	w2	10_High	a10_High	w2_10_High	w2_10_High_3_G3	root_1	5.2830534	1.5114592	0.038092654	0.09772551	0	-1	-1	0	0	4	10.291765	84da50bc-4dc3-4e47-9a1b-0d55d3d2cb31	1.8114522	3928f1d9-04cc-49c5-926c-90baa5f7db21	2.2001123	0.3886601	0.416447106	0.342879782
G2_3_w2_1_Low	3. Wheat (patch 1_100 W_W)	G2	3	w2	aw2	w2	w2	1_Low	1_Low	w2_1_Low	w2_1_Low_3_G2	root_6	26.313684	7.5469847	0.18085384	0.093423	0	-1	-1	0	0	7	0.7511536	lat_17	9.036381	root_38	18.35538	9.318999	0.69756025	0.343409954
G3_1_w2_10_High	[wheat]_wheatinpatch010	G3	1	w2	aw2	w2	w2	10_High	a10_High	w2_10_High	w2_10_High_1_G3	root_4	13.444545	2.443352	0.036214124	0.058529977	0	-1	-1	0	0	22	6.3718653	04e60ca5-a67d-4766-9497-533bd504e492	4.6555295	d3529ed0-82e1-4839-b380-d47ef7baff8a	8.108208	NA	0.603085341	0.346276464
G3_2_w2_10_High	[wheat]_wheatinpatch022	G3	2	w2	aw2	w2	w2	10_High	a10_High	w2_10_High	w2_10_High_2_G3	root_5	6.6873136	1.596414	0.032043323	0.07587426	0	-1	-1	0	0	6	6.6188397	c1428e39-c371-483c-9db4-19b56bf7144d	2.3617377	15bfaa86-6bb2-4df9-88ca-bd14af33fb69	3.268241	0.9065033	0.488722557	0.353166883
G3_1_w2_10_High	[wheat]_wheatinpatch010	G3	1	w2	aw2	w2	w2	10_High	a10_High	w2_10_High	w2_10_High_1_G3	root_2	5.394698	1.2434872	0.02432623	0.0756823	0	-1	-1	0	0	4	3.3962708	84ff4afc-3903-4b81-ab3a-a1e80d8cc128	1.9235765	7355e398-e0dd-4df3-b0a1-699dec6f1066	3.1013389	1.1777624	0.574886472	0.356567967
G3_3_w1_10_High	wheat_alone034	G3	3	w1	w1	w1	w1	10_High	a10_High	w1_10_High	w1_10_High_3_G3	root_4	4.445806	1.0899553	0.02396408	0.07882897	0	-1	-1	0	0	2	0	9b94fbe8-c0d5-4044-baa9-00c60c24c7a4	1.5993484	9b94fbe8-c0d5-4044-baa9-00c60c24c7a4	1.5993484	NA	0.359743183	0.359743183
G2_3_w1_1_Low	3. patch 1_100 0 _ Wheat	G2	3	w1	w1	w1	w1	1_Low	1_Low	w1_1_Low	w1_1_Low_3_G2	root_1	16.244461	3.497165	0.065425865	0.067537926	0	-1	-1	0	0	2	0.6757989	lat_9	5.898545	lat_7	8.858005	2.95946	0.54529387	0.363111155
G2_1_w2_1_Low	1. Wheat (patch 1_100 W_W)	G2	1	w2	aw2	w2	w2	1_Low	1_Low	w2_1_Low	w2_1_Low_1_G2	root_2	19.595932	5.8313665	0.14122678	0.09298965	0	-1	-1	0	0	5	1.5838633	lat_19	7.208782	lat_20	10.365621	3.156839	0.528968002	0.367871352
G2_3_w1_1_Low	3. patch 1_100 0 _ Wheat	G2	3	w1	w1	w1	w1	1_Low	1_Low	w1_1_Low	w1_1_Low_3_G2	root_8	22.052385	5.424209	0.10931521	0.07651199	0	-1	-1	0	0	6	0.8635281	lat_6	8.137791	lat_3	15.086031	6.94824	0.684099747	0.369020902
G3_2_wbg_1_Low	[wheat]_BGinpatch045	G3	2	wbg	wbg	wbg	awbg	1_Low	1_Low	wbg_1_Low	wbg_1_Low_2_G3	root_1	11.248596	1.7168875	0.022365883	0.046229262	0	-1	-1	0	0	8	6.3599477	f9384f83-b6d6-428f-8436-aaedc4c347d4	4.193439	c4f00547-d488-48a4-9b5c-a4876a6901c6	5.451311	NA	0.484621459	0.372796658
G2_1_w2_10_High	1. Wheat_patch MS wheat (W_W)	G2	1	w2	aw2	w2	w2	10_High	a10_High	w2_10_High	w2_10_High_1_G2	root_4	9.841189	2.8848507	0.077401325	0.09860703	0	-1	-1	0	0	4	1.5836879	lat_6	3.7052693	lat_10	6.2310195	2.5257502	0.633157183	0.376506264
G2_2_wbg_10_High	2. patch MS Wheat (W_BG)	G2	2	wbg	wbg	wbg	awbg	10_High	a10_High	wbg_10_High	wbg_10_High_2_G2	root_1	15.640641	3.8733613	0.093302265	0.087036535	0	-1		0	0	4	2.0401454	b444b5ae-33d4-4d67-beb1-fa838f00829d	6.2068276	fb4751a1-52d9-4a3e-aaaa-b0840db99654	8.167473	1.9606454	0.522195542	0.39683972
G3_3_w1_1_Low	wheat_alone035	G3	3	w1	w1	w1	w1	1_Low	1_Low	w1_1_Low	w1_1_Low_3_G3	root_3	7.8479834	2.593849	0.07454946	0.10751407	0	-1	-1	0	0	6	9.385902	ddd744e6-c45a-46fc-a718-720ebd6b1734	3.1431184	94840a6e-63ab-487d-844e-0017d95f4b05	3.782375	0.6392566	0.48195502	0.400500134
G3_1_wbg_1_Low	[wheat]_BGinpatch026	G3	1	wbg	wbg	wbg	awbg	1_Low	1_Low	wbg_1_Low	wbg_1_Low_1_G3	root_5	14.463873	2.7267733	0.043596897	0.06327202	0	-1	-1	0	0	42	6.308117	05b05949-9731-4cef-bc7b-ec59072acc76	5.9436655	32e92e05-aba7-4e99-a27c-ed71e5a828d4	12.601753	NA	0.871257166	0.410931809
G2_3_w2_1_Low	3. Wheat (patch 1_100 W_W)	G2	3	w2	aw2	w2	w2	1_Low	1_Low	w2_1_Low	w2_1_Low_3_G2	root_3	17.136152	5.3100147	0.13739607	0.09693468	0	-1	-1	0	0	1	0	lat_14	7.105329	lat_14	7.105329	NA	0.414639704	0.414639704
G2_3_wbd_10_High	3. patch MS Wheat (W_BD)	G2	3	wbd	wbd	awbd	wbd	10_High	a10_High	wbd_10_High	wbd_10_High_3_G2	root_7	9.305622	2.4672163	0.053284768	0.080657445	0	-1	-1	0	0	1	0	lat_3	3.9443052	lat_3	3.9443052	NA	0.423862607	0.423862607
G3_1_w2_1_Low	[wheat]_wheatinpatch013	G3	1	w2	aw2	w2	w2	1_Low	1_Low	w2_1_Low	w2_1_Low_1_G3	root_5	17.37013	3.1828315	0.047657534	0.05782104	0	-1	-1	0	0	50	5.576379	64cb3838-a6b9-4cdc-bd98-b56c7366ad9e	7.367797	6920ea55-3ca0-4260-bf6a-bca21083c55d	16.334188	NA	0.940360723	0.424164759
G2_2_wbg_10_High	2. patch MS Wheat (W_BG)	G2	2	wbg	wbg	wbg	awbg	10_High	a10_High	wbg_10_High	wbg_10_High_2_G2	root_3	7.132469	2.1859694	0.061316837	0.101767056	0	-1		0	0	6	2.2638102	b89d659b-b574-4a1d-a8d7-6b16d7aad8e4	3.054457	8ce87c3b-d203-4267-b127-5a6dd2eb5433	5.704856	2.650399	0.799843084	0.428246796
G2_3_wbd_10_High	3. patch MS Wheat (W_BD)	G2	3	wbd	wbd	awbd	wbd	10_High	a10_High	wbd_10_High	wbd_10_High_3_G2	root_2	11.649752	3.4169884	0.090860374	0.08747909	0	-1	-1	0	0	3	2.1092708	lat_16	5.053646	lat_18	6.4759383	1.4222923	0.555886366	0.433798591
G2_3_w2_10_High	3. patch MS Wheat_Wheat	G2	3	w2	aw2	w2	w2	10_High	a10_High	w2_10_High	w2_10_High_3_G2	root_2	2.4590354	0.46664664	0.008800126	0.07571183	0	-1	-1	0	0	2	11.039276	root_	1.0683142	root_	1.2494855	0.1811713	0.508120176	0.434444417
G2_2_w2_10_High	2. patch MS Wheat_Wheat	G2	2	w2	aw2	w2	w2	10_High	a10_High	w2_10_High	w2_10_High_2_G2	root_5	9.051345	2.1288724	0.06570814	0.07650777	0	null		0	0	1	0	6a7ca526-3c6d-4009-8a25-ceca70e90774	3.9552329	6a7ca526-3c6d-4009-8a25-ceca70e90774	3.9552329	NA	0.436977366	0.436977366
G3_1_w1_1_Low	wheat_alone004	G3	1	w1	w1	w1	w1	1_Low	1_Low	w1_1_Low	w1_1_Low_1_G3	root_1	7.697296	1.4359279	0.022698125	0.06552843	0	-1	-1	0	0	4	3.4852147	caac612c-3dae-40c6-83fe-29723e44f149	3.3945022	1d05566b-50b8-4b06-947c-b68f7c46ede9	4.5422072	1.147705	0.590104265	0.440999307
G2_2_w2_10_High	2. patch MS Wheat_Wheat	G2	2	w2	aw2	w2	w2	10_High	a10_High	w2_10_High	w2_10_High_2_G2	root_12	12.411988	2.5007157	0.042353515	0.064677544	0	null		0	0	3	0.8005824	7f8210f0-ebe7-45e2-8bef-940124661e81	5.4976497	adb84574-2e75-40b9-8ef6-4f82ad394804	9.244922	3.7472723	0.744838136	0.442930633
G2_3_wbd_1_Low	3. patch 1_100 BD_Wheat	G2	3	wbd	wbd	awbd	wbd	1_Low	1_Low	wbd_1_Low	wbd_1_Low_3_G2	root_5	14.532443	2.7476747	0.04377862	0.058400795	0	-1	-1	0	0	2	0.7879824	lat_35	6.4494467	lat_34	8.987575	2.5381283	0.618449011	0.443796456
G2_2_w2_1_Low	2. patch 1_100 Wheat_Wheat	G2	2	w2	aw2	w2	w2	1_Low	1_Low	w2_1_Low	w2_1_Low_2_G2	root_1	2.6036868	0.6372602	0.014294101	0.086790495	0	-1		0	0	1	0	6a897330-5a72-4436-abdf-7eb615891abf	1.2055527	6a897330-5a72-4436-abdf-7eb615891abf	1.2055527	NA	0.463017556	0.463017556
G2_2_w2_10_High	2. patch MS Wheat_Wheat	G2	2	w2	aw2	w2	w2	10_High	a10_High	w2_10_High	w2_10_High_2_G2	root_9	12.406062	3.2015164	0.0703008	0.08426731	0	null		0	0	2	1.2039146	7d4f22cc-a27d-441a-8bfc-2085237b4242	5.911928	5d5b3773-9ee1-457d-b4a8-c3c8b58ed09a	7.5731754	1.6612474	0.610441524	0.476535423
G2_2_w1_1_Low	2. patch MS 0 _ Wheat	G2	2	w1	w1	w1	w1	1_Low	1_Low	w1_1_Low	w1_1_Low_2_G2	root_8	12.802809	4.082675	0.10678029	0.101834476	0	-1		0	0	2	0.693047	9449795c-3eac-4663-96a0-cab0f7c4f5dd	6.117427	9df1071d-79d4-4e02-ad86-66181fee9636	9.003234	2.885807	0.703223332	0.477819125
G2_2_w1_1_Low	2. patch 1_100 0 _ Wheat	G2	2	w1	w1	w1	w1	1_Low	1_Low	w1_1_Low	w1_1_Low_2_G2	root_11	13.77122	1.8197433	0.020041361	0.04376326	1	root_5		3.8757381	9.670345751	2	0	89d1ee00-7dd3-466d-bfb4-a35245f73bd6	6.616784	89d1ee00-7dd3-466d-bfb4-a35245f73bd6	6.616784	0	0.480479144	0.480479144
G2_1_w2_10_High	1. Wheat_patch MS wheat (W_W)	G2	1	w2	aw2	w2	w2	10_High	a10_High	w2_10_High	w2_10_High_1_G2	root_1	7.4547863	2.6770446	0.09249934	0.10603704	0	-1	-1	0	0	3	1.3262748	lat_2	3.6075232	lat_9	5.869498	2.2619748	0.787346245	0.483920404
G3_4_w1_10_High	wheat_alone039	G3	4	w1	w1	w1	w1	10_High	a10_High	w1_10_High	w1_10_High_4_G3	root_2	5.3452535	1.2227927	0.024775237	0.07845266	0	-1	-1	0	0	2	0	00ec24ee-1b40-48c6-99b0-afef65987f8d	2.638694	00ec24ee-1b40-48c6-99b0-afef65987f8d	2.638694	NA	0.493651798	0.493651798
G3_4_w1_10_High	wheat_alone039	G3	4	w1	w1	w1	w1	10_High	a10_High	w1_10_High	w1_10_High_4_G3	root_5	6.403314	1.9621998	0.052102428	0.10393994	0	-1	-1	0	0	2	0	95998198-b47c-4f4b-b866-e9056cdaf0f8	3.205889	95998198-b47c-4f4b-b866-e9056cdaf0f8	3.205889	NA	0.500660908	0.500660908
G3_3_wbd_1_Low	[wheat]_BDinpatch036	G3	3	wbd	wbd	awbd	wbd	1_Low	1_Low	wbd_1_Low	wbd_1_Low_3_G3	root_1	8.688855	1.9584749	0.03784048	0.07035897	0	-1	-1	0	0	6	24.250107	cc70b36c-f8d1-4dc3-992f-dc682fc099a3	4.4080496	a2d699c5-7ea1-4d16-8b29-bb8156b32634	4.6554713	0.2474217	0.535798019	0.507322265
G2_1_w1_10_High	1. Wheat media _ patch MS 0	G2	1	w1	w1	w1	w1	10_High	a10_High	w1_10_High	w1_10_High_1_G2	root_3	13.476889	3.4649572	0.07733325	0.08268613	0	-1	-1	0	0	2	0.58899796	lat_19	6.885182	lat_2	10.280779	3.395597	0.76284512	0.510888084
G3_4_w1_1_Low	wheat_alone040	G3	4	w1	w1	w1	w1	1_Low	1_Low	w1_1_Low	w1_1_Low_4_G3	root_3	7.0748105	1.3855785	0.02275841	0.061405767	0	-1	-1	0	0	2	0	7b1023ae-4f87-456b-8e2d-8b9dc0213c5b	3.6161828	7b1023ae-4f87-456b-8e2d-8b9dc0213c5b	3.6161828	NA	0.511134934	0.511134934
G3_3_w2_10_High	[wheat]_wheatinpatch043	G3	3	w2	aw2	w2	w2	10_High	a10_High	w2_10_High	w2_10_High_3_G3	root_4	1.0659903	0.20285936	0.004298179	0.09035312	0	-1	-1	0	0	2	0	2bcb31bb-9556-4f11-87ba-12c7e3f72fae	0.56944466	2bcb31bb-9556-4f11-87ba-12c7e3f72fae	0.56944466	NA	0.534193097	0.534193097
G2_2_w1_1_Low	2. patch MS 0 _ Wheat	G2	2	w1	w1	w1	w1	1_Low	1_Low	w1_1_Low	w1_1_Low_2_G2	root_6	10.430895	3.2761228	0.09257098	0.09872885	0	-1		0	0	1	0	aa1db200-4057-4710-a2e4-ad866ffcb997	5.5830045	aa1db200-4057-4710-a2e4-ad866ffcb997	5.5830045	NA	0.535237341	0.535237341
G3_1_w2_1_Low	[wheat]_wheatinpatch013	G3	1	w2	aw2	w2	w2	1_Low	1_Low	w2_1_Low	w2_1_Low_1_G3	root_3	13.79554	2.227555	0.029949563	0.0569723	0	-1	-1	0	0	44	8.930633	9dfec6dc-256b-4697-9a56-e78c78df7f35	7.414944	5016844d-4d32-4da6-948b-73d194c9e6de	12.341806	NA	0.8946229	0.537488493
G3_2_w1_1_Low	wheatalone025	G3	2	w1	w1	w1	w1	1_Low	1_Low	w1_1_Low	w1_1_Low_2_G3	root_3	6.9749537	1.5358466	0.032106858	0.07725146	0	-1	-1	0	0	2	0	38f9c3cf-fb97-46bc-815f-c045b460ac2c	3.761125	38f9c3cf-fb97-46bc-815f-c045b460ac2c	3.761125	NA	0.53923297	0.53923297
G3_1_w2_1_Low	[wheat]_wheatinpatch013	G3	1	w2	aw2	w2	w2	1_Low	1_Low	w2_1_Low	w2_1_Low_1_G3	root_9	12.130835	1.5864804	0.017329734	0.042175576	0	-1	-1	0	0	36	7.1380277	f7e33746-dab0-4f4d-870f-4d4d61790d56	6.696917	a5d78415-ca97-484b-afdb-9827d4379643	11.740327	NA	0.967808646	0.552057381
G2_3_wbd_10_High	3. patch MS Wheat (W_BD)	G2	3	wbd	wbd	awbd	wbd	10_High	a10_High	wbd_10_High	wbd_10_High_3_G2	root_3	13.067873	3.4200788	0.076414846	0.08113498	0	-1	-1	0	0	1	0	lat_2	7.308629	lat_2	7.308629	NA	0.559282218	0.559282218
G3_3_w1_1_Low	wheat_alone035	G3	3	w1	w1	w1	w1	1_Low	1_Low	w1_1_Low	w1_1_Low_3_G3	root_1	8.61159	1.6324873	0.027027953	0.06784599	0	-1	-1	0	0	12	5.0324397	c5e57402-9a7d-4b97-af4b-68044990f218	4.847522	8f43271f-cabf-4597-b62c-45da40ec3bf3	7.232051	NA	0.83980438	0.562906734
G2_3_wbg_1_Low	3. Wheat (patch 1_100 BG_Wheat)	G2	3	wbg	wbg	wbg	awbg	1_Low	1_Low	wbg_1_Low	wbg_1_Low_3_G2	root_4	21.049702	5.826876	0.1348958	0.086582795	0	-1	-1	0	0	1	0	lat_5	12.171382	lat_5	12.171382	NA	0.578221107	0.578221107
G2_2_w1_1_Low	2. patch MS 0 _ Wheat	G2	2	w1	w1	w1	w1	1_Low	1_Low	w1_1_Low	w1_1_Low_2_G2	root_3	13.41536	3.6642277	0.084875695	0.09030381	0	-1		0	0	3	3.2065632	63e6eb37-4a85-4185-8602-37cfbcc7f657	7.8820543	445b2163-4546-4c37-bf04-0251c3e5b87b	8.817636	0.9355817	0.657279119	0.587539529
G3_1_w1_1_Low	wheat_alone004	G3	1	w1	w1	w1	w1	1_Low	1_Low	w1_1_Low	w1_1_Low_1_G3	root_2	6.139737	1.3061465	0.023367578	0.06858943	0	-1	-1	0	0	6	6.494795	4e15a5e3-f88a-4ccf-834e-de5deabb88cc	3.6076038	cc5dcd45-aa2a-4ba4-8983-aed804338137	4.5314207	0.9238169	0.738048014	0.587582791
G2_1_w2_1_Low	1. Wheat (patch 1_100 W_W)	G2	1	w2	aw2	w2	w2	1_Low	1_Low	w2_1_Low	w2_1_Low_1_G2	root_4	12.225149	2.587065	0.047476888	0.067011766	0	-1	-1	0	0	1	0	root_35	7.204186	root_35	7.204186	NA	0.589292286	0.589292286
G2_2_w1_1_Low	2. patch MS 0 _ Wheat	G2	2	w1	w1	w1	w1	1_Low	1_Low	w1_1_Low	w1_1_Low_2_G2	root_2	15.395256	3.2887197	0.06472018	0.07224574	0	-1		0	0	5	2.1712806	7ac9e657-60e4-4b3e-9f67-427bda63d107	9.237518	61d69ef5-a9db-4ab9-8dce-6eca37c6d6e7	11.540307	2.302789	0.749601501	0.60002367
G3_4_w1_10_High	wheat_alone039	G3	4	w1	w1	w1	w1	10_High	a10_High	w1_10_High	w1_10_High_4_G3	root_4	5.916671	1.4754097	0.03430991	0.08838665	0	-1	-1	0	0	2	0	6c1a6059-94d9-4ef4-924c-30ad88f0a39c	3.5797043	6c1a6059-94d9-4ef4-924c-30ad88f0a39c	3.5797043	NA	0.605020002	0.605020002
G3_1_w2_10_High	[wheat]_wheatinpatch010	G3	1	w2	aw2	w2	w2	10_High	a10_High	w2_10_High	w2_10_High_1_G3	root_5	14.287566	2.8011656	0.045282383	0.062314216	0	-1	-1	0	0	18	5.5412493	1a5225d0-315c-41f6-979e-5792f2f38696	8.80207	845ffbe2-9704-4811-986e-9bf3a942ba23	12.050434	NA	0.843421056	0.616065046
S1_3_wbd_10_High	enhanced_bd_highNutrient_3020	S1	3	wbd	wbd	awbd	wbd	10_High	a10_High	wbd_10_High	wbd_10_High_3_S1	root_2	4.5810323	0.62687576	0.006967668	0.043986782	0	-1	-1	0	0	4	2.9855435	lat_1	2.86571	lat_3	4.2054996	1.3397896	0.918024437	0.625559877
G3_1_w1_10_High	wheat_alone005	G3	1	w1	w1	w1	w1	10_High	a10_High	w1_10_High	w1_10_High_1_G3	root_2	3.718408	0.80606794	0.01652419	0.06451185	0	-1	-1	0	0	2	0	62a3732d-0ec6-4458-8be0-297427c75115	2.4483547	62a3732d-0ec6-4458-8be0-297427c75115	2.4483547	NA	0.65844165	0.65844165
G2_1_w1_10_High	1. Wheat media _ patch MS 0	G2	1	w1	w1	w1	w1	10_High	a10_High	w1_10_High	w1_10_High_1_G2	root_5	15.949535	4.2767296	0.09290829	0.08590243	0	-1	-1	0	0	2	1.2887273	lat_28	10.516078	lat_29	12.067997	1.551919	0.756636291	0.659334457
G2_2_w1_1_Low	2. patch MS 0 _ Wheat	G2	2	w1	w1	w1	w1	1_Low	1_Low	w1_1_Low	w1_1_Low_2_G2	root_4	16.009392	4.0825977	0.08550367	0.07897288	0	-1		0	0	2	0	2b7bb06a-cdf9-4bbe-a4ac-4cff4d6ee5f3	11.05147	2b7bb06a-cdf9-4bbe-a4ac-4cff4d6ee5f3	11.05147	0	0.690311662	0.690311662
S1_2_wbg_1_Low	enhanced_BG_LowNutrient_2031	S1	2	wbg	wbg	wbg	awbg	1_Low	1_Low	wbg_1_Low	wbg_1_Low_2_S1	lat_89	2.3255768	0.19203043	0.001353647	0.026743952	1	root_6	root_6	0.96591955	22.06522664	1	0	lat_88	1.6243786	lat_88	1.6243786	NA	0.698484178	0.698484178
G3_1_w1_1_Low	wheat_alone004	G3	1	w1	w1	w1	w1	1_Low	1_Low	w1_1_Low	w1_1_Low_1_G3	root_5	4.3214903	0.5381187	0.00580222	0.04039444	0	-1	-1	0	0	6	15.714706	138059ff-b05a-4090-acdd-212e9cdb76f1	3.101659	e10efdd0-7662-4c45-bdb9-791992a19733	3.4834669	0.3818079	0.80608	0.71772902
G2_3_w1_1_Low	3. patch 1_100 0 _ Wheat	G2	3	w1	w1	w1	w1	1_Low	1_Low	w1_1_Low	w1_1_Low_3_G2	root_5	22.244343	6.3515277	0.14817093	0.09004882	0	-1	-1	0	0	3	0.53354925	lat_23	16.018616	lat_24	21.641338	5.622722	0.972891759	0.720120886
S1_1_wbd_1_Low	enhanced_bd_lowNutrient_1021	S1	1	wbd	wbd	awbd	wbd	1_Low	1_Low	wbd_1_Low	wbd_1_Low_1_S1	root_2	15.307304	2.1960397	0.026521927	0.043746877	0	-1	-1	0	0	15	4.88992	lat_63	11.076643	lat_64	14.144177	3.067534	0.924014902	0.72361815
G3_4_w1_1_Low	wheat_alone040	G3	4	w1	w1	w1	w1	1_Low	1_Low	w1_1_Low	w1_1_Low_4_G3	root_6	2.142875	0.9279358	0.03561034	0.1278902	0	-1	-1	0	0	2	0	88237f45-00f7-4274-9f98-5e4c5e1f6193	1.6067027	88237f45-00f7-4274-9f98-5e4c5e1f6193	1.6067027	NA	0.749788345	0.749788345
G2_3_w1_1_Low	3. patch 1_100 0 _ Wheat	G2	3	w1	w1	w1	w1	1_Low	1_Low	w1_1_Low	w1_1_Low_3_G2	root_3	11.219878	3.7650535	0.10575168	0.10430742	0	-1	-1	0	0	1	0	lat_8	8.738427	lat_8	8.738427	NA	0.778834404	0.778834404
S1_1_w1_1_Low	enhanced_single_lowNutrient_1022	S1	1	w1	w1	w1	w1	1_Low	1_Low	w1_1_Low	w1_1_Low_1_S1	lat_82	1.1434981	0.083158284	0.000521	0.022978991	1	root_3	root_3	1.2819974	28.29075966	37	7.6776996	lat_61	1.1680845	lat_38	5.987236	4.8191515	5.235895014	1.021501041
G2_1_w1_1_Low	1. Wheat (patch 1_100 0_W)	G2	1	w1	w1	w1	w1	1_Low	1_Low	w1_1_Low	w1_1_Low_1_G2	lat_10	8.485091	1.0550573	0.011056709	0.0422131	1	root_4	root_4	6.015051	16.62937961	0	0	null	null	null	null	NA
G2_1_w1_1_Low	1. Wheat (patch 1_100 0_W)	G2	1	w1	w1	w1	w1	1_Low	1_Low	w1_1_Low	w1_1_Low_1_G2	lat_13	1.0188578	0.16315235	0.002730154	0.0582185	1	root_4	root_4	13.060571	14.41243681	0	0	null	null	null	null	NA
G2_1_w1_1_Low	1. Wheat (patch 1_100 0_W)	G2	1	w1	w1	w1	w1	1_Low	1_Low	w1_1_Low	w1_1_Low_1_G2	root_5	14.581509	3.8907626	0.08911021	0.08537883	0	-1	-1	0	0	0	0	null	null	null	null	NA
G2_1_w1_1_Low	1. Wheat (patch 1_100 0_W)	G2	1	w1	w1	w1	w1	1_Low	1_Low	w1_1_Low	w1_1_Low_1_G2	lat_11	10.561852	1.4953289	0.017251298	0.044862784	1	root_4	root_4	4.6364326	54.13931687	0	0	null	null	null	null	NA
G2_1_w1_1_Low	1. Wheat (patch 1_100 0_W)	G2	1	w1	w1	w1	w1	1_Low	1_Low	w1_1_Low	w1_1_Low_1_G2	lat_21	2.601596	0.3324853	0.003796456	0.043122042	1	root_2	root_2	9.187748	54.12127151	0	0	null	null	null	null	NA
G2_1_w1_1_Low	1. Wheat (patch 1_100 0_W)	G2	1	w1	w1	w1	w1	1_Low	1_Low	w1_1_Low	w1_1_Low_1_G2	lat_22	2.5135393	0.21172218	0.001808602	0.03554408	1	root_2	root_2	7.6715527	19.93407102	0	0	null	null	null	null	NA
G2_1_w1_1_Low	1. Wheat (patch 1_100 0_W)	G2	1	w1	w1	w1	w1	1_Low	1_Low	w1_1_Low	w1_1_Low_1_G2	lat_16	8.12836	1.080686	0.012433211	0.04312614	1	root_3	root_3	4.357476	30.60105065	0	0	null	null	null	null	NA
G2_1_w1_1_Low	1. Wheat (patch 1_100 0_W)	G2	1	w1	w1	w1	w1	1_Low	1_Low	w1_1_Low	w1_1_Low_1_G2	lat_18	0.5261573	0.05011983	0.000456	0.03679204	2	root_1:lat_17	lat_17	1.1356194	40.61219552	0	0	null	null	null	null	NA
G2_1_w1_1_Low	1. Wheat (patch 1_100 0_W)	G2	1	w1	w1	w1	w1	1_Low	1_Low	w1_1_Low	w1_1_Low_1_G2	lat_12	2.3822098	0.34169295	0.004165946	0.047983043	1	root_4	root_4	10.8616905	20.97184996	0	0	null	null	null	null	NA
G2_1_w1_1_Low	1. Wheat (patch 1_100 0_W)	G2	1	w1	w1	w1	w1	1_Low	1_Low	w1_1_Low	w1_1_Low_1_G2	lat_1	4.646687	0.72531813	0.010272934	0.042778883	1	root_3	root_3	7.8621135	37.18925988	0	0	null	null	null	null	NA
G2_1_w1_1_Low	1. Wheat (patch 1_100 0_W)	G2	1	w1	w1	w1	w1	1_Low	1_Low	w1_1_Low	w1_1_Low_1_G2	lat_7	2.878991	0.33829796	0.003902369	0.04078912	1	root_4	root_4	8.440186	19.87568656	0	0	null	null	null	null	NA
G2_1_w1_1_Low	1. Wheat (patch 1_100 0_W)	G2	1	w1	w1	w1	w1	1_Low	1_Low	w1_1_Low	w1_1_Low_1_G2	lat_23	2.9716759	0.4398469	0.006699272	0.054696467	1	root_2	root_2	7.4305277	30.29858255	0	0	null	null	null	null	NA
G2_1_w1_1_Low	1. Wheat (patch 1_100 0_W)	G2	1	w1	w1	w1	w1	1_Low	1_Low	w1_1_Low	w1_1_Low_1_G2	lat_9	4.910953	0.6168359	0.006805764	0.04307533	1	root_4	root_4	8.327348	44.27192016	0	0	null	null	null	null	NA
G2_1_w1_1_Low	1. Wheat (patch 1_100 0_W)	G2	1	w1	w1	w1	w1	1_Low	1_Low	w1_1_Low	w1_1_Low_1_G2	lat_8	3.1434627	0.34310558	0.003313587	0.03793459	1	root_4	root_4	8.362924	19.87164309	0	0	null	null	null	null	NA
G2_1_w1_1_Low	1. Wheat (patch 1_100 0_W)	G2	1	w1	w1	w1	w1	1_Low	1_Low	w1_1_Low	w1_1_Low_1_G2	lat_15	7.774681	0.98115563	0.010695436	0.041902892	1	root_3	root_3	5.203616	47.48475919	0	0	null	null	null	null	NA
G2_1_w1_1_Low	1. Wheat (patch 1_100 0_W)	G2	1	w1	w1	w1	w1	1_Low	1_Low	w1_1_Low	w1_1_Low_1_G2	lat_20	1.6394545	0.1826647	0.001842081	0.039208632	1	root_2	root_2	10.979778	9.800693082	0	0	null	null	null	null	NA
G2_1_w1_1_Low	1. Wheat (patch 1_100 0_W)	G2	1	w1	w1	w1	w1	1_Low	1_Low	w1_1_Low	w1_1_Low_1_G2	lat_19	3.9225256	0.53383195	0.006317887	0.048340656	1	root_1	root_1	9.017818	26.72871588	0	0	null	null	null	null	NA
G2_1_w1_1_Low	1. Wheat (patch 1_100 0_W)	G2	1	w1	w1	w1	w1	1_Low	1_Low	w1_1_Low	w1_1_Low_1_G2	lat_4	1.9514078	0.20914531	0.002015807	0.035470303	1	root_3	root_3	11.687434	17.3726408	0	0	null	null	null	null	NA
G2_1_w1_1_Low	1. Wheat (patch 1_100 0_W)	G2	1	w1	w1	w1	w1	1_Low	1_Low	w1_1_Low	w1_1_Low_1_G2	lat_14	6.763217	0.77544063	0.00763095	0.038961615	1	root_3	root_3	5.8451533	35.83977842	0	0	null	null	null	null	NA
G2_1_w1_1_Low	1. Wheat (patch 1_100 0_W)	G2	1	w1	w1	w1	w1	1_Low	1_Low	w1_1_Low	w1_1_Low_1_G2	lat_3	6.1860623	0.81043446	0.008755137	0.042623162	1	root_3	root_3	6.434686	38.53923311	0	0	null	null	null	null	NA
G2_1_w1_1_Low	1. Wheat (patch 1_100 0_W)	G2	1	w1	w1	w1	w1	1_Low	1_Low	w1_1_Low	w1_1_Low_1_G2	lat_2	4.76512	0.68581796	0.008525238	0.042079806	1	root_3	root_3	7.718254	49.30672581	0	0	null	null	null	null	NA
G2_1_w1_1_Low	1. Wheat (patch 1_100 0_W)	G2	1	w1	w1	w1	w1	1_Low	1_Low	w1_1_Low	w1_1_Low_1_G2	lat_6	0.6161854	0.085209936	0.000924	0.046365425	1	root_3	root_3	13.809276	151.7340868	0	0	null	null	null	null	NA
G2_1_w1_1_Low	1. Wheat (patch 1_100 0_W)	G2	1	w1	w1	w1	w1	1_Low	1_Low	w1_1_Low	w1_1_Low_1_G2	lat_24	5.2097435	0.6288746	0.006664604	0.043041017	1	root_2	root_2	3.839972	92.12455334	0	0	null	null	null	null	NA
G2_1_w1_1_Low	1. Wheat (patch 1_100 0_W)	G2	1	w1	w1	w1	w1	1_Low	1_Low	w1_1_Low	w1_1_Low_1_G2	lat_5	1.5775527	0.193345	0.001805253	0.03694649	1	root_3	root_3	12.739864	32.97443211	0	0	null	null	null	null	NA
G2_1_w1_10_High	1. Wheat media _ patch MS 0	G2	1	w1	w1	w1	w1	10_High	a10_High	w1_10_High	w1_10_High_1_G2	lat_7	4.4114556	0.6028187	0.007468413	0.04796003	1	root_1	root_1	5.0997534	15.64452097	0	0	null	null	null	null	NA
G2_1_w1_10_High	1. Wheat media _ patch MS 0	G2	1	w1	w1	w1	w1	10_High	a10_High	w1_10_High	w1_10_High_1_G2	lat_12	2.191701	0.22297588	0.001911124	0.0323721	1	root_1	root_1	8.576339	29.7447635	0	0	null	null	null	null	NA
G2_1_w1_10_High	1. Wheat media _ patch MS 0	G2	1	w1	w1	w1	w1	10_High	a10_High	w1_10_High	w1_10_High_1_G2	lat_5	4.1471314	0.44705936	0.004216385	0.036906548	1	root_1	root_1	6.513501	44.09240913	0	0	null	null	null	null	NA
G2_1_w1_10_High	1. Wheat media _ patch MS 0	G2	1	w1	w1	w1	w1	10_High	a10_High	w1_10_High	w1_10_High_1_G2	lat_6	6.167119	0.8999862	0.011802942	0.046644453	1	root_1	root_1	4.9759426	38.95013729	0	0	null	null	null	null	NA
G2_1_w1_10_High	1. Wheat media _ patch MS 0	G2	1	w1	w1	w1	w1	10_High	a10_High	w1_10_High	w1_10_High_1_G2	lat_3	1.4745271	0.15040663	0.001773441	0.04304096	1	root_1	root_1	7.165451	12.63433366	0	0	null	null	null	null	NA
G2_1_w1_10_High	1. Wheat media _ patch MS 0	G2	1	w1	w1	w1	w1	10_High	a10_High	w1_10_High	w1_10_High_1_G2	lat_1	1.6206712	0.32599714	0.005153445	0.06256232	1	root_1	root_1	1.5757631	146.9698659	0	0	null	null	null	null	NA
G2_1_w1_10_High	1. Wheat media _ patch MS 0	G2	1	w1	w1	w1	w1	10_High	a10_High	w1_10_High	w1_10_High_1_G2	lat_9	7.289499	0.94952685	0.010604451	0.0437288	1	root_1	root_1	3.8409977	28.33325026	0	0	null	null	null	null	NA
G2_1_w1_10_High	1. Wheat media _ patch MS 0	G2	1	w1	w1	w1	w1	10_High	a10_High	w1_10_High	w1_10_High_1_G2	lat_28	1.6354545	0.24910454	0.003125111	0.04995853	1	root_5	root_5	10.516078	23.08901736	0	0	null	null	null	null	NA
G2_1_w1_10_High	1. Wheat media _ patch MS 0	G2	1	w1	w1	w1	w1	10_High	a10_High	w1_10_High	w1_10_High_1_G2	lat_10	9.58166	1.3795221	0.017028179	0.047546912	1	root_1	root_1	3.3274636	14.3268682	0	0	null	null	null	null	NA
G2_1_w1_10_High	1. Wheat media _ patch MS 0	G2	1	w1	w1	w1	w1	10_High	a10_High	w1_10_High	w1_10_High_1_G2	lat_23	6.2869253	0.9520696	0.011881429	0.048341908	1	root_2	root_2	4.7989407	12.35556632	0	0	null	null	null	null	NA
G2_1_w1_10_High	1. Wheat media _ patch MS 0	G2	1	w1	w1	w1	w1	10_High	a10_High	w1_10_High	w1_10_High_1_G2	lat_8	0.11126483	0.005811234	5.31E-05	0.032241832	2	root_1:lat_11	lat_11	2.6197016	106.0605845	0	0	null	null	null	null	NA
G2_1_w1_10_High	1. Wheat media _ patch MS 0	G2	1	w1	w1	w1	w1	10_High	a10_High	w1_10_High	w1_10_High_1_G2	lat_26	1.5102966	0.17089324	0.001777807	0.04201877	1	root_2	root_2	10.558013	21.78872692	0	0	null	null	null	null	NA
G2_1_w1_10_High	1. Wheat media _ patch MS 0	G2	1	w1	w1	w1	w1	10_High	a10_High	w1_10_High	w1_10_High_1_G2	lat_14	4.988419	0.7550564	0.009275015	0.049787577	1	root_1	root_1	10.155699	22.7367845	0	0	null	null	null	null	NA
G2_1_w1_10_High	1. Wheat media _ patch MS 0	G2	1	w1	w1	w1	w1	10_High	a10_High	w1_10_High	w1_10_High_1_G2	lat_27	1.3522195	0.16295297	0.00168722	0.04004946	1	root_2	root_2	12.22186	45.52185844	0	0	null	null	null	null	NA
G2_1_w1_10_High	1. Wheat media _ patch MS 0	G2	1	w1	w1	w1	w1	10_High	a10_High	w1_10_High	w1_10_High_1_G2	lat_2	1.1074088	0.14127338	0.001408488	0.03523615	1	root_3	root_3	10.280779	22.63147665	0	0	null	null	null	null	NA
G2_1_w1_10_High	1. Wheat media _ patch MS 0	G2	1	w1	w1	w1	w1	10_High	a10_High	w1_10_High	w1_10_High_1_G2	lat_21	0.78650135	0.054892056	0.000535	0.034774613	1	root_2	root_2	5.974345	48.4328714	0	0	null	null	null	null	NA
G2_1_w1_10_High	1. Wheat media _ patch MS 0	G2	1	w1	w1	w1	w1	10_High	a10_High	w1_10_High	w1_10_High_1_G2	lat_4	2.1028006	0.24667047	0.002770833	0.042226695	1	root_1	root_1	7.193383	41.49288011	0	0	null	null	null	null	NA
G2_1_w1_10_High	1. Wheat media _ patch MS 0	G2	1	w1	w1	w1	w1	10_High	a10_High	w1_10_High	w1_10_High_1_G2	lat_13	3.9954855	0.46407065	0.004505655	0.03878308	1	root_1	root_1	10.563344	41.52069264	0	0	null	null	null	null	NA
G2_1_w1_10_High	1. Wheat media _ patch MS 0	G2	1	w1	w1	w1	w1	10_High	a10_High	w1_10_High	w1_10_High_1_G2	lat_30	0.5716527	0.07453658	0.001065165	0.052076418	1	root_2	root_2	13.735118	33.39224844	0	0	null	null	null	null	NA
G2_1_w1_10_High	1. Wheat media _ patch MS 0	G2	1	w1	w1	w1	w1	10_High	a10_High	w1_10_High	w1_10_High_1_G2	lat_29	0.5757025	0.0783887	0.00083	0.040940296	1	root_5	root_5	12.067997	62.32469753	0	0	null	null	null	null	NA
G2_1_w1_10_High	1. Wheat media _ patch MS 0	G2	1	w1	w1	w1	w1	10_High	a10_High	w1_10_High	w1_10_High_1_G2	lat_15	3.1530497	0.4385591	0.005129922	0.04726234	1	root_1	root_1	11.951265	14.13793151	0	0	null	null	null	null	NA
G2_1_w1_10_High	1. Wheat media _ patch MS 0	G2	1	w1	w1	w1	w1	10_High	a10_High	w1_10_High	w1_10_High_1_G2	lat_24	2.6164992	0.2984225	0.002901043	0.037601884	1	root_2	root_2	8.734999	40.20462447	0	0	null	null	null	null	NA
G2_1_w1_10_High	1. Wheat media _ patch MS 0	G2	1	w1	w1	w1	w1	10_High	a10_High	w1_10_High	w1_10_High_1_G2	root_4	13.699295	3.6000922	0.07770822	0.08387186	0	-1	-1	0	0	0	0	null	null	null	null	NA
G2_1_w1_10_High	1. Wheat media _ patch MS 0	G2	1	w1	w1	w1	w1	10_High	a10_High	w1_10_High	w1_10_High_1_G2	lat_22	4.4122133	0.5234125	0.005105258	0.036751818	1	root_2	root_2	6.4900246	32.74174122	0	0	null	null	null	null	NA
G2_1_w1_10_High	1. Wheat media _ patch MS 0	G2	1	w1	w1	w1	w1	10_High	a10_High	w1_10_High	w1_10_High_1_G2	lat_17	0.3005038	0.045727797	0.000551	0.04743774	1	root_1	root_1	14.711768	79.01218839	0	0	null	null	null	null	NA
G2_1_w1_10_High	1. Wheat media _ patch MS 0	G2	1	w1	w1	w1	w1	10_High	a10_High	w1_10_High	w1_10_High_1_G2	lat_25	4.8268905	0.6508509	0.007950551	0.04221211	1	root_2	root_2	7.1692624	30.42518694	0	0	null	null	null	null	NA
G2_1_w1_10_High	1. Wheat media _ patch MS 0	G2	1	w1	w1	w1	w1	10_High	a10_High	w1_10_High	w1_10_High_1_G2	lat_16	0.4054464	0.052075382	0.000507	0.03588743	1	root_1	root_1	13.819125	69.05329447	0	0	null	null	null	null	NA
G2_1_w1_10_High	1. Wheat media _ patch MS 0	G2	1	w1	w1	w1	w1	10_High	a10_High	w1_10_High	w1_10_High_1_G2	lat_20	3.3109944	0.40334713	0.004375397	0.042881716	1	root_2	root_2	5.620537	45.49832161	0	0	null	null	null	null	NA
G2_1_w1_10_High	1. Wheat media _ patch MS 0	G2	1	w1	w1	w1	w1	10_High	a10_High	w1_10_High	w1_10_High_1_G2	lat_18	0.9464076	0.115312316	0.001179134	0.040496144	1	root_1	root_1	15.204846	50.84280803	0	0	null	null	null	null	NA
G2_1_w1_10_High	1. Wheat media _ patch MS 0	G2	1	w1	w1	w1	w1	10_High	a10_High	w1_10_High	w1_10_High_1_G2	lat_19	2.6286936	0.45477992	0.007455652	0.06270342	1	root_3	root_3	6.885182	34.18912661	0	0	null	null	null	null	NA
G2_1_w2_1_Low	1. Wheat (patch 1_100 W_W)	G2	1	w2	aw2	w2	w2	1_Low	1_Low	w2_1_Low	w2_1_Low_1_G2	lat_15	0.7750902	0.07214795	0.000775	0.041121013	1	root_7	root_7	11.462779	25.86951907	0	0	null	null	null	null	NA
G2_1_w2_1_Low	1. Wheat (patch 1_100 W_W)	G2	1	w2	aw2	w2	w2	1_Low	1_Low	w2_1_Low	w2_1_Low_1_G2	lat_17	6.122554	0.82182074	0.009559594	0.040179748	1	root_6	root_6	3.4595532	28.13345357	0	0	null	null	null	null	NA
G2_1_w2_1_Low	1. Wheat (patch 1_100 W_W)	G2	1	w2	aw2	w2	w2	1_Low	1_Low	w2_1_Low	w2_1_Low_1_G2	lat_9	3.1218283	0.35432795	0.003257165	0.035428803	1	root_7	root_7	8.396891	41.94277101	0	0	null	null	null	null	NA
G2_1_w2_1_Low	1. Wheat (patch 1_100 W_W)	G2	1	w2	aw2	w2	w2	1_Low	1_Low	w2_1_Low	w2_1_Low_1_G2	lat_22	0.6426883	0.06340199	0.000823	0.041389048	1	root_2	root_2	10.168295	47.61206025	0	0	null	null	null	null	NA
G2_1_w2_1_Low	1. Wheat (patch 1_100 W_W)	G2	1	w2	aw2	w2	w2	1_Low	1_Low	w2_1_Low	w2_1_Low_1_G2	lat_16	1.5465311	0.16853362	0.001703821	0.039371103	1	root_7	root_7	11.592939	31.31360331	0	0	null	null	null	null	NA
G2_1_w2_1_Low	1. Wheat (patch 1_100 W_W)	G2	1	w2	aw2	w2	w2	1_Low	1_Low	w2_1_Low	w2_1_Low_1_G2	lat_7	6.270727	0.686244	0.006081969	0.034759995	1	root_7	root_7	4.844905	82.94721064	0	0	null	null	null	null	NA
G2_1_w2_1_Low	1. Wheat (patch 1_100 W_W)	G2	1	w2	aw2	w2	w2	1_Low	1_Low	w2_1_Low	w2_1_Low_1_G2	lat_6	2.9243948	0.3227968	0.002879367	0.03520148	1	root_3	root_3	2.418367	100.4832569	0	0	null	null	null	null	NA
G2_1_w2_1_Low	1. Wheat (patch 1_100 W_W)	G2	1	w2	aw2	w2	w2	1_Low	1_Low	w2_1_Low	w2_1_Low_1_G2	lat_23	1.9055686	0.25956994	0.003196807	0.04976318	1	root_6	root_6	8.036321	41.36863897	0	0	null	null	null	null	NA
G2_1_w2_1_Low	1. Wheat (patch 1_100 W_W)	G2	1	w2	aw2	w2	w2	1_Low	1_Low	w2_1_Low	w2_1_Low_1_G2	lat_21	2.035913	0.2557763	0.003102186	0.044142373	1	root_2	root_2	9.8870945	31.11429839	0	0	null	null	null	null	NA
G2_1_w2_1_Low	1. Wheat (patch 1_100 W_W)	G2	1	w2	aw2	w2	w2	1_Low	1_Low	w2_1_Low	w2_1_Low_1_G2	lat_26	1.5429904	0.15800339	0.001409439	0.03525106	1	root_2	root_2	8.539756	41.42867634	0	0	null	null	null	null	NA
G2_1_w2_1_Low	1. Wheat (patch 1_100 W_W)	G2	1	w2	aw2	w2	w2	1_Low	1_Low	w2_1_Low	w2_1_Low_1_G2	lat_11	7.040036	0.93022263	0.011199931	0.045544434	1	root_8	root_8	6.737654	67.43885632	0	0	null	null	null	null	NA
G2_1_w2_1_Low	1. Wheat (patch 1_100 W_W)	G2	1	w2	aw2	w2	w2	1_Low	1_Low	w2_1_Low	w2_1_Low_1_G2	lat_8	4.371623	0.51893497	0.005037296	0.038027737	1	root_7	root_7	7.741593	54.23410624	0	0	null	null	null	null	NA
G2_1_w2_1_Low	1. Wheat (patch 1_100 W_W)	G2	1	w2	aw2	w2	w2	1_Low	1_Low	w2_1_Low	w2_1_Low_1_G2	lat_2	0.32648617	0.023238974	0.000152	0.025232395	1	root_6	root_6	10.582017	43.86623425	0	0	null	null	null	null	NA
G2_1_w2_1_Low	1. Wheat (patch 1_100 W_W)	G2	1	w2	aw2	w2	w2	1_Low	1_Low	w2_1_Low	w2_1_Low_1_G2	lat_14	2.4515674	0.29426712	0.00286991	0.037451282	1	root_7	root_7	9.21654	28.54136613	0	0	null	null	null	null	NA
G2_1_w2_1_Low	1. Wheat (patch 1_100 W_W)	G2	1	w2	aw2	w2	w2	1_Low	1_Low	w2_1_Low	w2_1_Low_1_G2	lat_20	1.2097629	0.11064262	0.001261359	0.041927908	1	root_2	root_2	10.365621	14.51389244	0	0	null	null	null	null	NA
G2_1_w2_1_Low	1. Wheat (patch 1_100 W_W)	G2	1	w2	aw2	w2	w2	1_Low	1_Low	w2_1_Low	w2_1_Low_1_G2	lat_18	4.9568048	0.55421436	0.00532273	0.034143116	1	root_6	root_6	3.2835755	20.39819603	0	0	null	null	null	null	NA
G2_1_w2_1_Low	1. Wheat (patch 1_100 W_W)	G2	1	w2	aw2	w2	w2	1_Low	1_Low	w2_1_Low	w2_1_Low_1_G2	root_1	9.286581	1.9236428	0.032813005	0.06677178	0	-1	-1	0	0	0	0	null	null	null	null	NA
G2_1_w2_1_Low	1. Wheat (patch 1_100 W_W)	G2	1	w2	aw2	w2	w2	1_Low	1_Low	w2_1_Low	w2_1_Low_1_G2	root_5	10.4855	1.4111573	0.015821572	0.043478552	0	-1	-1	0	0	0	0	null	null	null	null	NA
G2_1_w2_1_Low	1. Wheat (patch 1_100 W_W)	G2	1	w2	aw2	w2	w2	1_Low	1_Low	w2_1_Low	w2_1_Low_1_G2	lat_24	1.7168139	0.22499108	0.002815341	0.05366395	1	root_6	root_6	7.4606304	22.77201462	0	0	null	null	null	null	NA
G2_1_w2_1_Low	1. Wheat (patch 1_100 W_W)	G2	1	w2	aw2	w2	w2	1_Low	1_Low	w2_1_Low	w2_1_Low_1_G2	lat_10	10.542922	1.2673017	0.013037599	0.04071241	1	root_8	root_8	4.382296	48.61444515	0	0	null	null	null	null	NA
G2_1_w2_1_Low	1. Wheat (patch 1_100 W_W)	G2	1	w2	aw2	w2	w2	1_Low	1_Low	w2_1_Low	w2_1_Low_1_G2	lat_12	6.822176	0.92558354	0.010287439	0.04309751	1	root_8	root_8	7.5889125	7.614732019	0	0	null	null	null	null	NA
G2_1_w2_1_Low	1. Wheat (patch 1_100 W_W)	G2	1	w2	aw2	w2	w2	1_Low	1_Low	w2_1_Low	w2_1_Low_1_G2	lat_13	2.038264	0.14517334	0.001712414	0.038128298	1	root_7	root_7	6.0973363	18.35681641	0	0	null	null	null	null	NA
G2_1_w2_1_Low	1. Wheat (patch 1_100 W_W)	G2	1	w2	aw2	w2	w2	1_Low	1_Low	w2_1_Low	w2_1_Low_1_G2	lat_5	1.6509328	0.1620557	0.001807982	0.040086813	1	root_7	root_7	10.822062	21.14826009	0	0	null	null	null	null	NA
G2_1_w2_1_Low	1. Wheat (patch 1_100 W_W)	G2	1	w2	aw2	w2	w2	1_Low	1_Low	w2_1_Low	w2_1_Low_1_G2	lat_1	0.12897843	0.008450838	5.21E-05	0.021745155	1	root_6	root_6	10.163085	76.54649693	0	0	null	null	null	null	NA
G2_1_w2_1_Low	1. Wheat (patch 1_100 W_W)	G2	1	w2	aw2	w2	w2	1_Low	1_Low	w2_1_Low	w2_1_Low_1_G2	lat_19	6.808761	0.9540793	0.012690148	0.04725978	1	root_2	root_2	7.208782	45.69014064	0	0	null	null	null	null	NA
G2_1_w2_1_Low	1. Wheat (patch 1_100 W_W)	G2	1	w2	aw2	w2	w2	1_Low	1_Low	w2_1_Low	w2_1_Low_1_G2	root_35	0.33774966	0.047078133	0.000703	0.050641835	1	root_6	root_6	9.092222	27.9424405	0	0	null	null	null	null	NA
G2_1_w2_1_Low	1. Wheat (patch 1_100 W_W)	G2	1	w2	aw2	w2	w2	1_Low	1_Low	w2_1_Low	w2_1_Low_1_G2	root_35	0.5001521	0.0333232	0.000235	0.028789833	1	root_4	root_4	7.204186	22.83386881	0	0	null	null	null	null	NA
G2_1_w2_1_Low	1. Wheat (patch 1_100 W_W)	G2	1	w2	aw2	w2	w2	1_Low	1_Low	w2_1_Low	w2_1_Low_1_G2	root_35	0.5811448	0.050289802	0.000422	0.03293483	1	root_3	root_3	1.8084697	57.66772429	0	0	null	null	null	null	NA
G2_1_w2_1_Low	1. Wheat (patch 1_100 W_W)	G2	1	w2	aw2	w2	w2	1_Low	1_Low	w2_1_Low	w2_1_Low_1_G2	lat_4	0.4145716	0.04704987	0.000416	0.03425713	1	root_6	root_6	9.7516985	51.9601177	0	0	null	null	null	null	NA
G2_1_w2_1_Low	1. Wheat (patch 1_100 W_W)	G2	1	w2	aw2	w2	w2	1_Low	1_Low	w2_1_Low	w2_1_Low_1_G2	lat_3	0.3939022	0.046479948	0.000325	0.027916577	1	root_6	root_6	9.85801	53.09719393	0	0	null	null	null	null	NA
G2_1_w2_1_Low	1. Wheat (patch 1_100 W_W)	G2	1	w2	aw2	w2	w2	1_Low	1_Low	w2_1_Low	w2_1_Low_1_G2	lat_25	1.9490367	0.22733863	0.00225066	0.038442686	1	root_6	root_6	7.640499	19.72497161	0	0	null	null	null	null	NA
G2_1_w2_10_High	1. Wheat_patch MS wheat (W_W)	G2	1	w2	aw2	w2	w2	10_High	a10_High	w2_10_High	w2_10_High_1_G2	lat_9	0.23002595	0.032734536	0.000436	0.049830064	1	root_1	root_1	5.869498	49.15739055	0	0	null	null	null	null	NA
G2_1_w2_10_High	1. Wheat_patch MS wheat (W_W)	G2	1	w2	aw2	w2	w2	10_High	a10_High	w2_10_High	w2_10_High_1_G2	lat_8	1.939895	0.26558843	0.003509441	0.051732495	1	root_4	root_4	4.7722735	43.40333867	0	0	null	null	null	null	NA
G2_1_w2_10_High	1. Wheat_patch MS wheat (W_W)	G2	1	w2	aw2	w2	w2	10_High	a10_High	w2_10_High	w2_10_High_1_G2	root_3	10.583962	3.5771391	0.12006622	0.112805694	0	-1	-1	0	0	0	0	null	null	null	null	NA
G2_1_w2_10_High	1. Wheat_patch MS wheat (W_W)	G2	1	w2	aw2	w2	w2	10_High	a10_High	w2_10_High	w2_10_High_1_G2	lat_4	0.5892848	0.10939931	0.001924641	0.06026608	1	root_2	root_2	2.3909183	120.9627868	0	0	null	null	null	null	NA
G2_1_w2_10_High	1. Wheat_patch MS wheat (W_W)	G2	1	w2	aw2	w2	w2	10_High	a10_High	w2_10_High	w2_10_High_1_G2	lat_5	0.29269853	0.021739023	0.000294	0.046112318	1	root_2	root_2	4.0263205	43.7640273	0	0	null	null	null	null	NA
G2_1_w2_10_High	1. Wheat_patch MS wheat (W_W)	G2	1	w2	aw2	w2	w2	10_High	a10_High	w2_10_High	w2_10_High_1_G2	lat_6	4.5865145	0.71355623	0.009632168	0.052067112	1	root_4	root_4	3.7052693	27.57380153	0	0	null	null	null	null	NA
G2_1_w2_10_High	1. Wheat_patch MS wheat (W_W)	G2	1	w2	aw2	w2	w2	10_High	a10_High	w2_10_High	w2_10_High_1_G2	lat_7	2.2085586	0.30574894	0.003771194	0.049374092	1	root_4	root_4	4.609028	52.25941659	0	0	null	null	null	null	NA
G2_1_w2_10_High	1. Wheat_patch MS wheat (W_W)	G2	1	w2	aw2	w2	w2	10_High	a10_High	w2_10_High	w2_10_High_1_G2	lat_10	1.4594607	0.19459592	0.002275562	0.044507798	1	root_4	root_4	6.2310195	50.92979732	0	0	null	null	null	null	NA
G2_1_w2_10_High	1. Wheat_patch MS wheat (W_W)	G2	1	w2	aw2	w2	w2	10_High	a10_High	w2_10_High	w2_10_High_1_G2	lat_11	1.2380528	0.13751239	0.001504582	0.040974196	2	root_6:root_5	root_5	2.8234694	50.98891944	0	0	null	null	null	null	NA
G2_1_w2_10_High	1. Wheat_patch MS wheat (W_W)	G2	1	w2	aw2	w2	w2	10_High	a10_High	w2_10_High	w2_10_High_1_G2	lat_1	0.35563585	0.044481385	0.000586	0.05792886	1	root_2	root_2	3.2582848	42.31348636	0	0	null	null	null	null	NA
G2_1_w2_10_High	1. Wheat_patch MS wheat (W_W)	G2	1	w2	aw2	w2	w2	10_High	a10_High	w2_10_High	w2_10_High_1_G2	lat_2	0.2372613	0.013915449	0.000209	0.04064571	1	root_1	root_1	3.6075232	29.61620909	0	0	null	null	null	null	NA
G2_1_w2_10_High	1. Wheat_patch MS wheat (W_W)	G2	1	w2	aw2	w2	w2	10_High	a10_High	w2_10_High	w2_10_High_1_G2	lat_3	1.5770115	0.27421406	0.004231584	0.057645895	1	root_1	root_1	3.7855482	40.70668777	0	0	null	null	null	null	NA
G2_1_w2_10_High	1. Wheat_patch MS wheat (W_W)	G2	1	w2	aw2	w2	w2	10_High	a10_High	w2_10_High	w2_10_High_1_G2	lat_12	4.328956	0.5860115	0.00752397	0.050995044	1	root_7	root_7	1.9907036	33.03205158	0	0	null	null	null	null	NA
G2_1_w2_10_High	1. Wheat_patch MS wheat (W_W)	G2	1	w2	aw2	w2	w2	10_High	a10_High	w2_10_High	w2_10_High_1_G2	root_8	9.440837	2.7646875	0.070445135	0.09713154	0	-1	-1	0	0	0	0	null	null	null	null	NA
G2_1_w2_10_High	1. Wheat_patch MS wheat (W_W)	G2	1	w2	aw2	w2	w2	10_High	a10_High	w2_10_High	w2_10_High_1_G2	lat_13	4.2070127	0.541284	0.00565085	0.041361462	1	root_7	root_7	2.9596214	51.17467326	0	0	null	null	null	null	NA
G2_1_w2_10_High	1. Wheat_patch MS wheat (W_W)	G2	1	w2	aw2	w2	w2	10_High	a10_High	w2_10_High	w2_10_High_1_G2	lat_14	2.218779	0.2873203	0.002951954	0.041274447	1	root_7	root_7	4.2029357	44.58640939	0	0	null	null	null	null	NA
G2_1_w2_10_High	1. Wheat_patch MS wheat (W_W)	G2	1	w2	aw2	w2	w2	10_High	a10_High	w2_10_High	w2_10_High_1_G2	lat_15	0.44701573	0.038810164	0.000377	0.03552127	1	root_7	root_7	6.000695	55.89583662	0	0	null	null	null	null	NA
G2_1_wbd_1_Low	1. patch 1_100 BD_Wheat	G2	1	wbd	wbd	awbd	wbd	1_Low	1_Low	wbd_1_Low	wbd_1_Low_1_G2	root_6	1.4887683	0.5365453	0.019715706	0.13439131	0	-1	-1	0	0	0	0	null	null	null	null	NA
G2_1_wbd_1_Low	1. patch 1_100 BD_Wheat	G2	1	wbd	wbd	awbd	wbd	1_Low	1_Low	wbd_1_Low	wbd_1_Low_1_G2	root_4	5.1315856	1.8338109	0.065162554	0.12568253	0	-1	-1	0	0	0	0	null	null	null	null	NA
G2_1_wbd_1_Low	1. patch 1_100 BD_Wheat	G2	1	wbd	wbd	awbd	wbd	1_Low	1_Low	wbd_1_Low	wbd_1_Low_1_G2	lat_4	0.3449798	0.064020194	0.002003244	0.086064495	1	root_5	root_5	0.93150777	33.65417253	0	0	null	null	null	null	NA
G2_1_wbd_10_High	1. Patch MS BD _ Wheat	G2	1	wbd	wbd	awbd	wbd	10_High	a10_High	wbd_10_High	wbd_10_High_1_G2	root_6	2.1330714	0.6384542	0.017975004	0.09791605	0	-1	-1	0	0	0	0	null	null	null	null	NA
G2_1_wbd_10_High	1. Patch MS BD _ Wheat	G2	1	wbd	wbd	awbd	wbd	10_High	a10_High	wbd_10_High	wbd_10_High_1_G2	root_5	7.389947	1.8739092	0.042209517	0.0761898	0	-1	-1	0	0	0	0	null	null	null	null	NA
G2_1_wbg_1_Low	1. patch 1_100 BG_Wheat	G2	1	wbg	wbg	wbg	awbg	1_Low	1_Low	wbg_1_Low	wbg_1_Low_1_G2	lat_32	0.767183	0.08168088	0.001077663	0.045328576	1	root_5	root_5	3.4219542	19.72085983	0	0	null	null	null	null	NA
G2_1_wbg_1_Low	1. patch 1_100 BG_Wheat	G2	1	wbg	wbg	wbg	awbg	1_Low	1_Low	wbg_1_Low	wbg_1_Low_1_G2	lat_34	0.9945378	0.1028574	0.001362349	0.04519593	1	root_5	root_5	1.6514053	37.21925807	0	0	null	null	null	null	NA
G2_1_wbg_1_Low	1. patch 1_100 BG_Wheat	G2	1	wbg	wbg	wbg	awbg	1_Low	1_Low	wbg_1_Low	wbg_1_Low_1_G2	lat_38	3.0234668	0.42030498	0.004822585	0.04465559	1	root_6	root_6	8.314677	33.39992557	0	0	null	null	null	null	NA
G2_1_wbg_1_Low	1. patch 1_100 BG_Wheat	G2	1	wbg	wbg	wbg	awbg	1_Low	1_Low	wbg_1_Low	wbg_1_Low_1_G2	lat_40	4.978249	0.624023	0.006483655	0.03929393	1	root_6	root_6	5.9068446	49.50824371	0	0	null	null	null	null	NA
G2_1_wbg_1_Low	1. patch 1_100 BG_Wheat	G2	1	wbg	wbg	wbg	awbg	1_Low	1_Low	wbg_1_Low	wbg_1_Low_1_G2	lat_41	6.2061167	0.8599353	0.009888642	0.043646984	1	root_6	root_6	6.393896	18.5867479	0	0	null	null	null	null	NA
G2_1_wbg_1_Low	1. patch 1_100 BG_Wheat	G2	1	wbg	wbg	wbg	awbg	1_Low	1_Low	wbg_1_Low	wbg_1_Low_1_G2	lat_48	0.21382639	0.013517387	0.000122	0.0352497	1	root_7	root_7	8.321314	32.61393472	0	0	null	null	null	null	NA
G2_1_wbg_1_Low	1. patch 1_100 BG_Wheat	G2	1	wbg	wbg	wbg	awbg	1_Low	1_Low	wbg_1_Low	wbg_1_Low_1_G2	lat_11	7.321972	1.0994931	0.014279563	0.048418835	1	root_6	root_6	4.093272	22.59011302	0	0	null	null	null	null	NA
G2_1_wbg_1_Low	1. patch 1_100 BG_Wheat	G2	1	wbg	wbg	wbg	awbg	1_Low	1_Low	wbg_1_Low	wbg_1_Low_1_G2	lat_12	10.324842	1.7566044	0.028343322	0.052822687	1	root_6	root_6	1.7491446	35.86797345	0	0	null	null	null	null	NA
G2_1_wbg_1_Low	1. patch 1_100 BG_Wheat	G2	1	wbg	wbg	wbg	awbg	1_Low	1_Low	wbg_1_Low	wbg_1_Low_1_G2	lat_13	0.39157045	0.030319536	0.000317	0.036680207	1	root_2	root_2	6.8047185	71.2814661	0	0	null	null	null	null	NA
G2_1_wbg_1_Low	1. patch 1_100 BG_Wheat	G2	1	wbg	wbg	wbg	awbg	1_Low	1_Low	wbg_1_Low	wbg_1_Low_1_G2	lat_14	1.0222598	0.10413448	0.001358777	0.046504237	1	root_2	root_2	5.6539354	42.02828498	0	0	null	null	null	null	NA
G2_1_wbg_1_Low	1. patch 1_100 BG_Wheat	G2	1	wbg	wbg	wbg	awbg	1_Low	1_Low	wbg_1_Low	wbg_1_Low_1_G2	lat_15	3.426531	0.38744587	0.004087298	0.038832676	1	root_2	root_2	5.563764	64.96449735	0	0	null	null	null	null	NA
G2_1_wbg_1_Low	1. patch 1_100 BG_Wheat	G2	1	wbg	wbg	wbg	awbg	1_Low	1_Low	wbg_1_Low	wbg_1_Low_1_G2	lat_16	2.0248797	0.21684493	0.00234748	0.03790921	1	root_2	root_2	8.250716	11.97034365	0	0	null	null	null	null	NA
G2_1_wbg_1_Low	1. patch 1_100 BG_Wheat	G2	1	wbg	wbg	wbg	awbg	1_Low	1_Low	wbg_1_Low	wbg_1_Low_1_G2	lat_17	1.5127838	0.17024606	0.001599433	0.035603553	1	root_2	root_2	12.6414175	44.15209132	0	0	null	null	null	null	NA
G2_1_wbg_1_Low	1. patch 1_100 BG_Wheat	G2	1	wbg	wbg	wbg	awbg	1_Low	1_Low	wbg_1_Low	wbg_1_Low_1_G2	lat_18	1.2178135	0.15724005	0.002048746	0.04460886	1	root_2	root_2	11.212065	19.62373454	0	0	null	null	null	null	NA
G2_1_wbg_1_Low	1. patch 1_100 BG_Wheat	G2	1	wbg	wbg	wbg	awbg	1_Low	1_Low	wbg_1_Low	wbg_1_Low_1_G2	lat_19	0.3040561	0.027089447	0.00025	0.035592183	1	root_2	root_2	10.568818	30.68186545	0	0	null	null	null	null	NA
G2_1_wbg_1_Low	1. patch 1_100 BG_Wheat	G2	1	wbg	wbg	wbg	awbg	1_Low	1_Low	wbg_1_Low	wbg_1_Low_1_G2	lat_20	1.9464561	0.22749227	0.002460592	0.039030664	1	root_2	root_2	11.715916	39.42532721	0	0	null	null	null	null	NA
G2_1_wbg_1_Low	1. patch 1_100 BG_Wheat	G2	1	wbg	wbg	wbg	awbg	1_Low	1_Low	wbg_1_Low	wbg_1_Low_1_G2	lat_21	2.0774465	0.20357637	0.00161563	0.031122392	1	root_2	root_2	10.528265	41.01331887	0	0	null	null	null	null	NA
G2_1_wbg_1_Low	1. patch 1_100 BG_Wheat	G2	1	wbg	wbg	wbg	awbg	1_Low	1_Low	wbg_1_Low	wbg_1_Low_1_G2	lat_22	0.9077261	0.072262615	0.000498	0.026526086	1	root_4	root_4	10.625421	55.41974511	0	0	null	null	null	null	NA
G2_1_wbg_1_Low	1. patch 1_100 BG_Wheat	G2	1	wbg	wbg	wbg	awbg	1_Low	1_Low	wbg_1_Low	wbg_1_Low_1_G2	lat_23	1.0658395	0.11928898	0.001159654	0.039161034	1	root_4	root_4	10.110939	45.86906428	0	0	null	null	null	null	NA
G2_1_wbg_1_Low	1. patch 1_100 BG_Wheat	G2	1	wbg	wbg	wbg	awbg	1_Low	1_Low	wbg_1_Low	wbg_1_Low_1_G2	lat_24	1.2432431	0.1240559	0.001305363	0.037010357	1	root_4	root_4	8.473318	15.54635749	0	0	null	null	null	null	NA
G2_1_wbg_1_Low	1. patch 1_100 BG_Wheat	G2	1	wbg	wbg	wbg	awbg	1_Low	1_Low	wbg_1_Low	wbg_1_Low_1_G2	lat_25	1.1767585	0.16205212	0.002466271	0.043002017	1	root_4	root_4	7.869149	22.50252267	0	0	null	null	null	null	NA
G2_1_wbg_1_Low	1. patch 1_100 BG_Wheat	G2	1	wbg	wbg	wbg	awbg	1_Low	1_Low	wbg_1_Low	wbg_1_Low_1_G2	lat_26	1.8281256	0.20121324	0.002160197	0.038938515	1	root_4	root_4	8.036164	19.00961857	0	0	null	null	null	null	NA
G2_1_wbg_1_Low	1. patch 1_100 BG_Wheat	G2	1	wbg	wbg	wbg	awbg	1_Low	1_Low	wbg_1_Low	wbg_1_Low_1_G2	lat_27	3.149257	0.41522968	0.005052421	0.041314647	1	root_4	root_4	7.3030486	19.15029315	0	0	null	null	null	null	NA
G2_1_wbg_1_Low	1. patch 1_100 BG_Wheat	G2	1	wbg	wbg	wbg	awbg	1_Low	1_Low	wbg_1_Low	wbg_1_Low_1_G2	lat_28	4.041339	0.5378245	0.008400983	0.046252962	1	root_5	root_5	3.9353802	10.23268889	0	0	null	null	null	null	NA
G2_1_wbg_1_Low	1. patch 1_100 BG_Wheat	G2	1	wbg	wbg	wbg	awbg	1_Low	1_Low	wbg_1_Low	wbg_1_Low_1_G2	lat_29	0.3493243	0.035459418	0.000354	0.03759043	1	root_5	root_5	6.16123	33.37558278	0	0	null	null	null	null	NA
G2_1_wbg_1_Low	1. patch 1_100 BG_Wheat	G2	1	wbg	wbg	wbg	awbg	1_Low	1_Low	wbg_1_Low	wbg_1_Low_1_G2	lat_30	2.302694	0.2423077	0.00253996	0.0450319	1	root_5	root_5	4.9976854	20.64927379	0	0	null	null	null	null	NA
G2_1_wbg_1_Low	1. patch 1_100 BG_Wheat	G2	1	wbg	wbg	wbg	awbg	1_Low	1_Low	wbg_1_Low	wbg_1_Low_1_G2	lat_31	0.9700836	0.10474493	0.001129562	0.039158236	1	root_5	root_5	4.257696	22.03082981	0	0	null	null	null	null	NA
G2_1_wbg_1_Low	1. patch 1_100 BG_Wheat	G2	1	wbg	wbg	wbg	awbg	1_Low	1_Low	wbg_1_Low	wbg_1_Low_1_G2	lat_33	3.9601376	0.51334023	0.006467239	0.04526263	1	root_5	root_5	3.208389	137.1205828	0	0	null	null	null	null	NA
G2_1_wbg_1_Low	1. patch 1_100 BG_Wheat	G2	1	wbg	wbg	wbg	awbg	1_Low	1_Low	wbg_1_Low	wbg_1_Low_1_G2	lat_35	1.5116765	0.17236732	0.002145215	0.048610028	1	root_5	root_5	1.2417631	58.1199921	0	0	null	null	null	null	NA
G2_1_wbg_1_Low	1. patch 1_100 BG_Wheat	G2	1	wbg	wbg	wbg	awbg	1_Low	1_Low	wbg_1_Low	wbg_1_Low_1_G2	lat_36	2.585313	0.3142998	0.003156849	0.03885334	1	root_6	root_6	11.031925	54.2538045	0	0	null	null	null	null	NA
G2_1_wbg_1_Low	1. patch 1_100 BG_Wheat	G2	1	wbg	wbg	wbg	awbg	1_Low	1_Low	wbg_1_Low	wbg_1_Low_1_G2	lat_37	3.0955439	0.369383	0.003573239	0.03819159	1	root_6	root_6	10.132791	41.87963275	0	0	null	null	null	null	NA
G2_1_wbg_1_Low	1. patch 1_100 BG_Wheat	G2	1	wbg	wbg	wbg	awbg	1_Low	1_Low	wbg_1_Low	wbg_1_Low_1_G2	lat_39	1.9080611	0.21053393	0.002181165	0.03906086	1	root_6	root_6	7.517797	88.96878737	0	0	null	null	null	null	NA
G2_1_wbg_1_Low	1. patch 1_100 BG_Wheat	G2	1	wbg	wbg	wbg	awbg	1_Low	1_Low	wbg_1_Low	wbg_1_Low_1_G2	lat_42	10.5136385	1.674501	0.022148464	0.051908538	1	root_6	root_6	3.3567116	56.88850899	0	0	null	null	null	null	NA
G2_1_wbg_1_Low	1. patch 1_100 BG_Wheat	G2	1	wbg	wbg	wbg	awbg	1_Low	1_Low	wbg_1_Low	wbg_1_Low_1_G2	lat_43	3.3222156	0.3525455	0.003169568	0.03349573	1	root_6	root_6	9.5408125	49.5266579	0	0	null	null	null	null	NA
G2_1_wbg_1_Low	1. patch 1_100 BG_Wheat	G2	1	wbg	wbg	wbg	awbg	1_Low	1_Low	wbg_1_Low	wbg_1_Low_1_G2	lat_51	2.931325	0.37954432	0.004240507	0.039482836	1	root_7	root_7	7.242771	19.24823806	0	0	null	null	null	null	NA
G2_1_wbg_1_Low	1. patch 1_100 BG_Wheat	G2	1	wbg	wbg	wbg	awbg	1_Low	1_Low	wbg_1_Low	wbg_1_Low_1_G2	lat_52	2.9435644	0.35056034	0.003616955	0.03543854	1	root_7	root_7	7.0979853	30.28934814	0	0	null	null	null	null	NA
G2_1_wbg_1_Low	1. patch 1_100 BG_Wheat	G2	1	wbg	wbg	wbg	awbg	1_Low	1_Low	wbg_1_Low	wbg_1_Low_1_G2	root_3	7.722313	1.648013	0.030284567	0.06860175	0	-1	-1	0	0	0	0	null	null	null	null	NA
G2_1_wbg_1_Low	1. patch 1_100 BG_Wheat	G2	1	wbg	wbg	wbg	awbg	1_Low	1_Low	wbg_1_Low	wbg_1_Low_1_G2	lat_49	3.0622478	0.4830115	0.006931922	0.04954775	1	root_7	root_7	6.1525984	8.2408418	0	0	null	null	null	null	NA
G2_1_wbg_1_Low	1. patch 1_100 BG_Wheat	G2	1	wbg	wbg	wbg	awbg	1_Low	1_Low	wbg_1_Low	wbg_1_Low_1_G2	lat_50	0.6090517	0.06998856	0.000811	0.038508143	1	root_7	root_7	7.2211323	8.257562103	0	0	null	null	null	null	NA
G2_1_wbg_1_Low	1. patch 1_100 BG_Wheat	G2	1	wbg	wbg	wbg	awbg	1_Low	1_Low	wbg_1_Low	wbg_1_Low_1_G2	lat_54	0.7975662	0.08667696	0.000827	0.035171147	1	root_7	root_7	6.2173104	2.484276405	0	0	null	null	null	null	NA
G2_1_wbg_1_Low	1. patch 1_100 BG_Wheat	G2	1	wbg	wbg	wbg	awbg	1_Low	1_Low	wbg_1_Low	wbg_1_Low_1_G2	lat_55	0.18571258	0.011838445	9.59E-05	0.03247306	1	root_7	root_7	4.6544194	54.57774671	0	0	null	null	null	null	NA
G2_1_wbg_1_Low	1. patch 1_100 BG_Wheat	G2	1	wbg	wbg	wbg	awbg	1_Low	1_Low	wbg_1_Low	wbg_1_Low_1_G2	root_16	1.0073451	0.13932556	0.001844311	0.046042442	1	root_7	root_7	9.514805	34.90857775	0	0	null	null	null	null	NA
G2_1_wbg_1_Low	1. patch 1_100 BG_Wheat	G2	1	wbg	wbg	wbg	awbg	1_Low	1_Low	wbg_1_Low	wbg_1_Low_1_G2	root_65	0.12637702	0.008735079	7.67E-05	0.03142068	1	root_7	root_7	10.941717	74.44578346	0	0	null	null	null	null	NA
G2_1_wbg_1_Low	1. patch 1_100 BG_Wheat	G2	1	wbg	wbg	wbg	awbg	1_Low	1_Low	wbg_1_Low	wbg_1_Low_1_G2	lat_1	1.44891	0.28716335	0.005169519	0.053695753	1	root_6	root_6	12.703126	0.348285006	0	0	null	null	null	null	NA
G2_1_wbg_1_Low	1. patch 1_100 BG_Wheat	G2	1	wbg	wbg	wbg	awbg	1_Low	1_Low	wbg_1_Low	wbg_1_Low_1_G2	root_65	0.43260586	0.03085275	0.000342	0.033711176	1	root_7	root_7	11.735048	25.24869585	0	0	null	null	null	null	NA
G2_1_wbg_1_Low	1. patch 1_100 BG_Wheat	G2	1	wbg	wbg	wbg	awbg	1_Low	1_Low	wbg_1_Low	wbg_1_Low_1_G2	root_65	0.08920773	0	0	0.054392476	1	root_5	root_5	8.544581	41.93676045	0	0	null	null	null	null	NA
G2_1_wbg_1_Low	1. patch 1_100 BG_Wheat	G2	1	wbg	wbg	wbg	awbg	1_Low	1_Low	wbg_1_Low	wbg_1_Low_1_G2	root_65	0.9444291	0.2350403	0.005288224	0.066684306	1	root_4	root_4	8.978953	3.276906198	0	0	null	null	null	null	NA
G2_1_wbg_1_Low	1. patch 1_100 BG_Wheat	G2	1	wbg	wbg	wbg	awbg	1_Low	1_Low	wbg_1_Low	wbg_1_Low_1_G2	lat_6	1.5039968	0.15978783	0.001695405	0.041412715	1	root_7	root_7	7.2934446	31.8622041	0	0	null	null	null	null	NA
G2_1_wbg_1_Low	1. patch 1_100 BG_Wheat	G2	1	wbg	wbg	wbg	awbg	1_Low	1_Low	wbg_1_Low	wbg_1_Low_1_G2	lat_10	4.4676366	0.53938687	0.006151279	0.043640424	1	root_6	root_6	5.453874	76.4604707	0	0	null	null	null	null	NA
G2_1_wbg_1_Low	1. patch 1_100 BG_Wheat	G2	1	wbg	wbg	wbg	awbg	1_Low	1_Low	wbg_1_Low	wbg_1_Low_1_G2	lat_3	0.1210964	0.012855543	0.000129	0.031852663	1	root_7	root_7	3.6251218	80.12475791	0	0	null	null	null	null	NA
G2_1_wbg_1_Low	1. patch 1_100 BG_Wheat	G2	1	wbg	wbg	wbg	awbg	1_Low	1_Low	wbg_1_Low	wbg_1_Low_1_G2	lat_5	0.2609475	0.02362337	0.000193	0.032002002	1	root_7	root_7	2.9547067	52.11327786	0	0	null	null	null	null	NA
G2_1_wbg_1_Low	1. patch 1_100 BG_Wheat	G2	1	wbg	wbg	wbg	awbg	1_Low	1_Low	wbg_1_Low	wbg_1_Low_1_G2	lat_8	6.650407	0.99829197	0.012855851	0.05045464	1	root_6	root_6	4.433238	37.40919197	0	0	null	null	null	null	NA
G2_1_wbg_1_Low	1. patch 1_100 BG_Wheat	G2	1	wbg	wbg	wbg	awbg	1_Low	1_Low	wbg_1_Low	wbg_1_Low_1_G2	lat_9	5.5765963	0.6952872	0.007500874	0.041796494	1	root_6	root_6	5.0225534	55.09733286	0	0	null	null	null	null	NA
G2_1_wbg_1_Low	1. patch 1_100 BG_Wheat	G2	1	wbg	wbg	wbg	awbg	1_Low	1_Low	wbg_1_Low	wbg_1_Low_1_G2	lat_7	0.79187346	0.12321126	0.001870888	0.056286443	1	root_4	root_4	5.1438866	43.61982834	0	0	null	null	null	null	NA
G2_1_wbg_1_Low	1. patch 1_100 BG_Wheat	G2	1	wbg	wbg	wbg	awbg	1_Low	1_Low	wbg_1_Low	wbg_1_Low_1_G2	lat_4	0.1345094	0.009586627	7.85E-05	0.029356198	1	root_7	root_7	3.2588294	59.24246539	0	0	null	null	null	null	NA
G2_1_wbg_1_Low	1. patch 1_100 BG_Wheat	G2	1	wbg	wbg	wbg	awbg	1_Low	1_Low	wbg_1_Low	wbg_1_Low_1_G2	lat_2	0.20879659	0.01861807	0.000378	0.060500003	1	root_7	root_7	5.7452235	84.73042277	0	0	null	null	null	null	NA
G2_1_wbg_10_High	1. Patch MS BG-Wheat (C)	G2	1	wbg	wbg	wbg	awbg	10_High	a10_High	wbg_10_High	wbg_10_High_1_G2	lat_12	0.25987595	0.023000369	0.000182	0.029162828	1	root_4	root_4	4.865192	47.27590566	0	0	null	null	null	null	NA
G2_1_wbg_10_High	1. Patch MS BG-Wheat (C)	G2	1	wbg	wbg	wbg	awbg	10_High	a10_High	wbg_10_High	wbg_10_High_1_G2	root_2	2.38367	0.45539865	0.007432479	0.060219444	0	-1	-1	0	0	0	0	null	null	null	null	NA
G2_1_wbg_10_High	1. Patch MS BG-Wheat (C)	G2	1	wbg	wbg	wbg	awbg	10_High	a10_High	wbg_10_High	wbg_10_High_1_G2	root_5	0.4873218	0.08805652	0.001573544	0.060829435	0	-1	-1	0	0	0	0	null	null	null	null	NA
G2_1_wbg_10_High	1. Patch MS BG-Wheat (C)	G2	1	wbg	wbg	wbg	awbg	10_High	a10_High	wbg_10_High	wbg_10_High_1_G2	lat_2	1.9793118	0.2757241	0.003391448	0.051842567	1	root_4	root_4	1.8420396	48.0600387	0	0	null	null	null	null	NA
G2_1_wbg_10_High	1. Patch MS BG-Wheat (C)	G2	1	wbg	wbg	wbg	awbg	10_High	a10_High	wbg_10_High	wbg_10_High_1_G2	lat_3	1.4023662	0.1505992	0.001460542	0.03490268	1	root_4	root_4	3.2905312	40.59527031	0	0	null	null	null	null	NA
G2_1_wbg_10_High	1. Patch MS BG-Wheat (C)	G2	1	wbg	wbg	wbg	awbg	10_High	a10_High	wbg_10_High	wbg_10_High_1_G2	lat_5	1.4118761	0.15654735	0.001481335	0.036329713	1	root_4	root_4	2.9110076	41.55017174	0	0	null	null	null	null	NA
G2_1_wbg_10_High	1. Patch MS BG-Wheat (C)	G2	1	wbg	wbg	wbg	awbg	10_High	a10_High	wbg_10_High	wbg_10_High_1_G2	lat_9	1.0417376	0.12520102	0.001433524	0.045283448	1	root_4	root_4	3.6620646	36.72141924	0	0	null	null	null	null	NA
G2_1_wbg_10_High	1. Patch MS BG-Wheat (C)	G2	1	wbg	wbg	wbg	awbg	10_High	a10_High	wbg_10_High	wbg_10_High_1_G2	lat_10	0.41361406	0.037025947	0.000471	0.044734444	1	root_4	root_4	4.192705	33.32984783	0	0	null	null	null	null	NA
G2_1_wbg_10_High	1. Patch MS BG-Wheat (C)	G2	1	wbg	wbg	wbg	awbg	10_High	a10_High	wbg_10_High	wbg_10_High_1_G2	lat_11	0.56874037	0.06345691	0.000651	0.04071335	1	root_4	root_4	4.105621	42.89238587	0	0	null	null	null	null	NA
G2_1_wbg_10_High	1. Patch MS BG-Wheat (C)	G2	1	wbg	wbg	wbg	awbg	10_High	a10_High	wbg_10_High	wbg_10_High_1_G2	root_1	2.393417	0.53193384	0.010334904	0.07224564	0	-1	-1	0	0	0	0	null	null	null	null	NA
G2_1_wbg_10_High	1. Patch MS BG-Wheat (C)	G2	1	wbg	wbg	wbg	awbg	10_High	a10_High	wbg_10_High	wbg_10_High_1_G2	root_3	2.2002943	0.40300545	0.006246771	0.060043816	0	-1	-1	0	0	0	0	null	null	null	null	NA
G2_1_wbg_10_High	1. Patch MS BG-Wheat (C)	G2	1	wbg	wbg	wbg	awbg	10_High	a10_High	wbg_10_High	wbg_10_High_1_G2	lat_4	1.2740681	0.15242355	0.001629594	0.04185677	1	root_4	root_4	2.5743997	31.69882598	0	0	null	null	null	null	NA
G2_1_wbg_10_High	1. Patch MS BG-Wheat (C)	G2	1	wbg	wbg	wbg	awbg	10_High	a10_High	wbg_10_High	wbg_10_High_1_G2	lat_6	0.40905	0.037797738	0.000294	0.028859736	1	root_4	root_4	4.440187	68.32799668	0	0	null	null	null	null	NA
G2_1_wbg_10_High	1. Patch MS BG-Wheat (C)	G2	1	wbg	wbg	wbg	awbg	10_High	a10_High	wbg_10_High	wbg_10_High_1_G2	lat_7	0.86176586	0.087458506	0.000775	0.032568507	1	root_4	root_4	4.016444	21.06247291	0	0	null	null	null	null	NA
G2_1_wbg_10_High	1. Patch MS BG-Wheat (C)	G2	1	wbg	wbg	wbg	awbg	10_High	a10_High	wbg_10_High	wbg_10_High_1_G2	lat_8	1.2210582	0.14232986	0.001449749	0.037759535	1	root_4	root_4	2.3455434	34.64990483	0	0	null	null	null	null	NA
G2_1_wbg_10_High	1. Patch MS BG-Wheat (C)	G2	1	wbg	wbg	wbg	awbg	10_High	a10_High	wbg_10_High	wbg_10_High_1_G2	lat_1	0.049815055	0.001271624	1.11E-05	0.029929223	1	root_4	root_4	5.2101626	62.73792398	0	0	null	null	null	null	NA
G2_2_w1_1_Low	2. patch MS 0 _ Wheat	G2	2	w1	w1	w1	w1	1_Low	1_Low	w1_1_Low	w1_1_Low_2_G2	lat_24	2.4222708	0.46927038	0.008425071	0.06458122	1	root_7		4.36091	7.59672764	0	0	null	null	null	null	NA
G2_2_w1_1_Low	2. patch MS 0 _ Wheat	G2	2	w1	w1	w1	w1	1_Low	1_Low	w1_1_Low	w1_1_Low_2_G2	lat_7	3.1259835	0.40481052	0.004512968	0.044282507	1	root_2		9.237518	39.33669868	0	0	null	null	null	null	NA
G2_2_w1_1_Low	2. patch MS 0 _ Wheat	G2	2	w1	w1	w1	w1	1_Low	1_Low	w1_1_Low	w1_1_Low_2_G2	lat_27	1.0701941	0.26728237	0.006895886	0.092600174	1	root_7		2.0384007	70.33775253	0	0	null	null	null	null	NA
G2_2_w1_1_Low	2. patch 1_100 0 _ Wheat	G2	2	w1	w1	w1	w1	1_Low	1_Low	w1_1_Low	w1_1_Low_2_G2	root_14	0.21695355	0.012527728	9.27E-05	0.029420633	2	root_11		6.616784	57.67182241	0	0	null	null	null	null	NA
G2_2_w1_1_Low	2. patch MS 0 _ Wheat	G2	2	w1	w1	w1	w1	1_Low	1_Low	w1_1_Low	w1_1_Low_2_G2	lat_1	1.9524598	0.2189902	0.002330619	0.04708743	1	root_1		6.078492	121.0451042	0	0	null	null	null	null	NA
G2_2_w1_1_Low	2. patch MS 0 _ Wheat	G2	2	w1	w1	w1	w1	1_Low	1_Low	w1_1_Low	w1_1_Low_2_G2	lat_12	0.83131474	0.09538944	0.001242852	0.043982804	1	root_3		8.817636	44.87570888	0	0	null	null	null	null	NA
G2_2_w1_1_Low	2. patch 1_100 0 _ Wheat	G2	2	w1	w1	w1	w1	1_Low	1_Low	w1_1_Low	w1_1_Low_2_G2	root_12	14.66119	2.3588514	0.03126079	0.051531084	0	-1		0	0	0	0	null	null	null	null	NA
G2_2_w1_1_Low	2. patch MS 0 _ Wheat	G2	2	w1	w1	w1	w1	1_Low	1_Low	w1_1_Low	w1_1_Low_2_G2	lat_5	3.7092404	0.50495595	0.006160301	0.050468717	1	root_2		9.237518	169.1964626	0	0	null	null	null	null	NA
G2_2_w1_1_Low	2. patch MS 0 _ Wheat	G2	2	w1	w1	w1	w1	1_Low	1_Low	w1_1_Low	w1_1_Low_2_G2	lat_6	3.8327484	0.4580333	0.004639702	0.041513115	1	root_2		10.630192	165.7253195	0	0	null	null	null	null	NA
G2_2_w1_1_Low	2. patch MS 0 _ Wheat	G2	2	w1	w1	w1	w1	1_Low	1_Low	w1_1_Low	w1_1_Low_2_G2	lat_4	0.97128296	0.07421008	0.000747	0.05099371	1	root_1		3.7155867	49.06137858	0	0	null	null	null	null	NA
G2_2_w1_1_Low	2. patch MS 0 _ Wheat	G2	2	w1	w1	w1	w1	1_Low	1_Low	w1_1_Low	w1_1_Low_2_G2	lat_21	1.757743	0.21551107	0.002462753	0.044470634	1	root_7		5.829138	16.06971391	0	0	null	null	null	null	NA
G2_2_w1_1_Low	2. patch MS 0 _ Wheat	G2	2	w1	w1	w1	w1	1_Low	1_Low	w1_1_Low	w1_1_Low_2_G2	lat_25	2.2138066	0.3350974	0.004419141	0.05250152	1	root_7		3.869744	70.36477275	0	0	null	null	null	null	NA
G2_2_w1_1_Low	2. patch 1_100 0 _ Wheat	G2	2	w1	w1	w1	w1	1_Low	1_Low	w1_1_Low	w1_1_Low_2_G2	lat_10	0.4154834	0.0365384	0.000329	0.03288987	2	lat_4		6.435855	93.68844809	0	0	null	null	null	null	NA
G2_2_w1_1_Low	2. patch MS 0 _ Wheat	G2	2	w1	w1	w1	w1	1_Low	1_Low	w1_1_Low	w1_1_Low_2_G2	root_5	13.950467	3.5527503	0.08352543	0.0814664	0	-1		0	0	0	0	null	null	null	null	NA
G2_2_w1_1_Low	2. patch 1_100 0 _ Wheat	G2	2	w1	w1	w1	w1	1_Low	1_Low	w1_1_Low	w1_1_Low_2_G2	lat_9	0.18404077	0.010976867	8.28E-05	0.02751548	2	lat_4		3.8818917	32.02380638	0	0	null	null	null	null	NA
G2_2_w1_1_Low	2. patch MS 0 _ Wheat	G2	2	w1	w1	w1	w1	1_Low	1_Low	w1_1_Low	w1_1_Low_2_G2	lat_8	1.3466095	0.12066116	0.001165738	0.036482744	1	root_2		10.630192	20.23602002	0	0	null	null	null	null	NA
G2_2_w1_1_Low	2. patch MS 0 _ Wheat	G2	2	w1	w1	w1	w1	1_Low	1_Low	w1_1_Low	w1_1_Low_2_G2	lat_16	0.2845327	0.047274616	0.001214512	0.06538543	1	root_8		6.117427	80.57604217	0	0	null	null	null	null	NA
G2_2_w1_1_Low	2. patch MS 0 _ Wheat	G2	2	w1	w1	w1	w1	1_Low	1_Low	w1_1_Low	w1_1_Low_2_G2	lat_23	1.1295233	0.15581909	0.001844337	0.050435416	1	root_7		5.010297	27.48181254	0	0	null	null	null	null	NA
G2_2_w1_1_Low	2. patch 1_100 0 _ Wheat	G2	2	w1	w1	w1	w1	1_Low	1_Low	w1_1_Low	w1_1_Low_2_G2	root_	11.638497	2.4729345	0.047151465	0.061595228	0	-1		0	0	0	0	null	null	null	null	NA
G2_2_w1_1_Low	2. patch MS 0 _ Wheat	G2	2	w1	w1	w1	w1	1_Low	1_Low	w1_1_Low	w1_1_Low_2_G2	lat_22	1.9829981	0.24833024	0.003051517	0.040195957	1	root_7		5.355097	37.68862867	0	0	null	null	null	null	NA
G2_2_w1_1_Low	2. patch MS 0 _ Wheat	G2	2	w1	w1	w1	w1	1_Low	1_Low	w1_1_Low	w1_1_Low_2_G2	lat_9	1.138375	0.10757875	0.000928	0.03332187	1	root_2		11.540307	141.2985549	0	0	null	null	null	null	NA
G2_2_w1_1_Low	2. patch MS 0 _ Wheat	G2	2	w1	w1	w1	w1	1_Low	1_Low	w1_1_Low	w1_1_Low_2_G2	lat_10	3.7546785	0.41889676	0.00396784	0.036751803	1	root_3		7.8820543	160.3869119	0	0	null	null	null	null	NA
G2_2_w1_1_Low	2. patch 1_100 0 _ Wheat	G2	2	w1	w1	w1	w1	1_Low	1_Low	w1_1_Low	w1_1_Low_2_G2	root_2	11.808263	3.1308458	0.06924827	0.08063323	0	-1		0	0	0	0	null	null	null	null	NA
G2_2_w1_1_Low	2. patch MS 0 _ Wheat	G2	2	w1	w1	w1	w1	1_Low	1_Low	w1_1_Low	w1_1_Low_2_G2	lat_26	0.24651563	0.018608255	0.000224	0.037888624	1	root_7		3.3807242	71.00687884	0	0	null	null	null	null	NA
G2_2_w1_1_Low	2. patch MS 0 _ Wheat	G2	2	w1	w1	w1	w1	1_Low	1_Low	w1_1_Low	w1_1_Low_2_G2	lat_3	2.2903686	0.35915008	0.005090947	0.05240055	1	root_1		3.7155867	2.451382214	0	0	null	null	null	null	NA
G2_2_w1_1_Low	2. patch MS 0 _ Wheat	G2	2	w1	w1	w1	w1	1_Low	1_Low	w1_1_Low	w1_1_Low_2_G2	lat_13	2.3028166	0.30654114	0.003939014	0.050041817	1	root_4		11.05147	160.2994855	0	0	null	null	null	null	NA
G2_2_w1_1_Low	2. patch 1_100 0 _ Wheat	G2	2	w1	w1	w1	w1	1_Low	1_Low	w1_1_Low	w1_1_Low_2_G2	lat_1	0.16722219	0.013129109	0.000117	0.029611	1	root_3		5.2860556	39.7868901	0	0	null	null	null	null	NA
G2_2_w1_1_Low	2. patch MS 0 _ Wheat	G2	2	w1	w1	w1	w1	1_Low	1_Low	w1_1_Low	w1_1_Low_2_G2	lat_18	1.7658745	0.19965962	0.002315929	0.047166172	1	root_7		7.4822426	27.32422642	0	0	null	null	null	null	NA
G2_2_w1_1_Low	2. patch MS 0 _ Wheat	G2	2	w1	w1	w1	w1	1_Low	1_Low	w1_1_Low	w1_1_Low_2_G2	lat_20	0.4575869	0.041627146	0.000403	0.0313275	1	root_7		7.1996818	144.3655284	0	0	null	null	null	null	NA
G2_2_w1_1_Low	2. patch 1_100 0 _ Wheat	G2	2	w1	w1	w1	w1	1_Low	1_Low	w1_1_Low	w1_1_Low_2_G2	root_14	0.21695355	0.012527728	9.27E-05	0.029420633	2	root_11		6.616784	57.67182241	0	0	null	null	null	null	NA
G2_2_w1_1_Low	2. patch 1_100 0 _ Wheat	G2	2	w1	w1	w1	w1	1_Low	1_Low	w1_1_Low	w1_1_Low_2_G2	lat_8	1.002363	0.08404334	0.000642	0.029197844	2	lat_4		4.394312	30.32134074	0	0	null	null	null	null	NA
G2_2_w1_1_Low	2. patch 1_100 0 _ Wheat	G2	2	w1	w1	w1	w1	1_Low	1_Low	w1_1_Low	w1_1_Low_2_G2	root_14	3.3646164	0.34077635	0.003071973	0.034755435	1	root_8		3.9716883	13.52721697	0	0	null	null	null	null	NA
G2_2_w1_1_Low	2. patch MS 0 _ Wheat	G2	2	w1	w1	w1	w1	1_Low	1_Low	w1_1_Low	w1_1_Low_2_G2	lat_11	2.0458074	0.2536807	0.002763066	0.04100584	1	root_3		8.817636	142.5206533	0	0	null	null	null	null	NA
G2_2_w1_1_Low	2. patch 1_100 0 _ Wheat	G2	2	w1	w1	w1	w1	1_Low	1_Low	w1_1_Low	w1_1_Low_2_G2	root_7	10.179001	2.8520222	0.08280287	0.08971619	0	-1		0	0	0	0	null	null	null	null	NA
G2_2_w1_1_Low	2. patch MS 0 _ Wheat	G2	2	w1	w1	w1	w1	1_Low	1_Low	w1_1_Low	w1_1_Low_2_G2	lat_2	4.4018517	0.6195529	0.007492278	0.04500909	1	root_1		2.788311	1.09077438	0	0	null	null	null	null	NA
G2_2_w1_1_Low	2. patch MS 0 _ Wheat	G2	2	w1	w1	w1	w1	1_Low	1_Low	w1_1_Low	w1_1_Low_2_G2	lat_14	0.44886193	0.055072322	0.000644	0.043810714	1	root_4		11.05147	137.1894038	0	0	null	null	null	null	NA
G2_2_w1_1_Low	2. patch MS 0 _ Wheat	G2	2	w1	w1	w1	w1	1_Low	1_Low	w1_1_Low	w1_1_Low_2_G2	lat_17	0.33517534	0.02344684	0.00026	0.03561173	1	root_8		9.003234	64.2326016	0	0	null	null	null	null	NA
G2_2_w1_1_Low	2. patch 1_100 0 _ Wheat	G2	2	w1	w1	w1	w1	1_Low	1_Low	w1_1_Low	w1_1_Low_2_G2	lat_3	10.096183	1.1562274	0.01173873	0.037980225	1	root_5		5.178017	53.56794423	0	0	null	null	null	null	NA
G2_2_w1_1_Low	2. patch 1_100 0 _ Wheat	G2	2	w1	w1	w1	w1	1_Low	1_Low	w1_1_Low	w1_1_Low_2_G2	root_9	8.723788	1.2446991	0.015574379	0.04855881	1	root_8		2.6862214	18.87094354	0	0	null	null	null	null	NA
G2_2_w1_1_Low	2. patch 1_100 0 _ Wheat	G2	2	w1	w1	w1	w1	1_Low	1_Low	w1_1_Low	w1_1_Low_2_G2	root_10	10.535556	0.9087657	0.006820246	0.028319156	1	root_		0.9213683	43.57622441	0	0	null	null	null	null	NA
G2_2_w1_1_Low	2. patch 1_100 0 _ Wheat	G2	2	w1	w1	w1	w1	1_Low	1_Low	w1_1_Low	w1_1_Low_2_G2	lat_7	7.9163756	0.91782045	0.009302355	0.040446457	1	root_6		3.2848713	14.92606703	0	0	null	null	null	null	NA
G2_2_w1_1_Low	2. patch 1_100 0 _ Wheat	G2	2	w1	w1	w1	w1	1_Low	1_Low	w1_1_Low	w1_1_Low_2_G2	lat_6	6.982769	0.8265486	0.009468939	0.040516887	1	root_8		4.542772	15.06862674	0	0	null	null	null	null	NA
G2_2_w1_1_Low	2. patch MS 0 _ Wheat	G2	2	w1	w1	w1	w1	1_Low	1_Low	w1_1_Low	w1_1_Low_2_G2	lat_19	1.3299506	0.15891118	0.001874335	0.046161037	1	root_7		7.1996818	7.528999484	0	0	null	null	null	null	NA
G2_2_w1_1_Low	2. patch 1_100 0 _ Wheat	G2	2	w1	w1	w1	w1	1_Low	1_Low	w1_1_Low	w1_1_Low_2_G2	root_14	3.3646164	0.34077635	0.003071973	0.034755435	1	root_8		3.9716883	13.52721697	0	0	null	null	null	null	NA
G2_2_w1_1_Low	2. patch MS 0 _ Wheat	G2	2	w1	w1	w1	w1	1_Low	1_Low	w1_1_Low	w1_1_Low_2_G2	lat_15	1.8558139	0.25345936	0.003074857	0.04598619	1	root_6		5.5830045	36.41329575	0	0	null	null	null	null	NA
G2_2_w1_1_Low	2. patch 1_100 0 _ Wheat	G2	2	w1	w1	w1	w1	1_Low	1_Low	w1_1_Low	w1_1_Low_2_G2	root_12	14.66119	2.3588514	0.03126079	0.051531084	0	-1		0	0	0	0	null	null	null	null	NA
G2_2_w1_1_Low	2. patch 1_100 0 _ Wheat	G2	2	w1	w1	w1	w1	1_Low	1_Low	w1_1_Low	w1_1_Low_2_G2	lat_5	5.394881	0.76572603	0.009976945	0.04965984	1	root_8		5.9014225	70.60514077	0	0	null	null	null	null	NA
G2_2_w1_1_Low	2. patch 1_100 0 _ Wheat	G2	2	w1	w1	w1	w1	1_Low	1_Low	w1_1_Low	w1_1_Low_2_G2	lat_2	0.38532498	0.037961833	0.000386	0.03783005	1	root_3		3.1864333	29.38044121	0	0	null	null	null	null	NA
G2_2_w2_1_Low	2. patch 1_100 Wheat_Wheat	G2	2	w2	aw2	w2	w2	1_Low	1_Low	w2_1_Low	w2_1_Low_2_G2	lat_4	1.1592854	0.26488063	0.005936058	0.07600703	0	-1		0	0	0	0	null	null	null	null	NA
G2_2_w2_1_Low	2. patch 1_100 Wheat_Wheat	G2	2	w2	aw2	w2	w2	1_Low	1_Low	w2_1_Low	w2_1_Low_2_G2	lat_3	0.21677989	0.028850835	0.000423	0.04074727	1	root_1		1.2055527	89.82783393	0	0	null	null	null	null	NA
G2_2_w2_1_Low	2. patch 1_100 Wheat_Wheat	G2	2	w2	aw2	w2	w2	1_Low	1_Low	w2_1_Low	w2_1_Low_2_G2	lat_1	0.5630052	0.101320386	0.003808598	0.12002618	0	-1		0	0	0	0	null	null	null	null	NA
G2_2_w2_1_Low	2. patch 1_100 Wheat_Wheat	G2	2	w2	aw2	w2	w2	1_Low	1_Low	w2_1_Low	w2_1_Low_2_G2	root_2	2.1041543	0.7236619	0.028006354	0.11392574	0	-1		0	0	0	0	null	null	null	null	NA
G2_2_w2_1_Low	2. patch 1_100 Wheat_Wheat	G2	2	w2	aw2	w2	w2	1_Low	1_Low	w2_1_Low	w2_1_Low_2_G2	lat_2	0.14809683	0.006174337	5.10E-05	0.048408702	0	-1		0	0	0	0	null	null	null	null	NA
G2_2_w2_1_Low	2. patch 1_100 Wheat_Wheat	G2	2	w2	aw2	w2	w2	1_Low	1_Low	w2_1_Low	w2_1_Low_2_G2	root_3	3.2268038	0.62288743	0.010675272	0.062181726	0	-1		0	0	0	0	null	null	null	null	NA
G2_2_w2_1_Low	2. patch 1_100 Wheat_Wheat	G2	2	w2	aw2	w2	w2	1_Low	1_Low	w2_1_Low	w2_1_Low_2_G2	lat_5	0.59672236	0.13931458	0.002682564	0.07248879	1	root_47		0.46084833	61.49876374	0	0	null	null	null	null	NA
G2_2_w2_10_High	2. patch MS Wheat_Wheat	G2	2	w2	aw2	w2	w2	10_High	a10_High	w2_10_High	w2_10_High_2_G2	lat_15	9.620556	1.6597365	0.0238806	0.057449974	1	root_6		4.257579	37.05404945	0	0	null	null	null	null	NA
G2_2_w2_10_High	2. patch MS Wheat_Wheat	G2	2	w2	aw2	w2	w2	10_High	a10_High	w2_10_High	w2_10_High_2_G2	lat_11	2.075897	0.25448737	0.003688971	0.052007295	1	root_6		7.2002378	10.33404889	0	0	null	null	null	null	NA
G2_2_w2_10_High	2. patch MS Wheat_Wheat	G2	2	w2	aw2	w2	w2	10_High	a10_High	w2_10_High	w2_10_High_2_G2	lat_9	1.9344682	0.23508449	0.00283609	0.046271093	1	root_6		9.942504	16.562635	0	0	null	null	null	null	NA
G2_2_w2_10_High	2. patch MS Wheat_Wheat	G2	2	w2	aw2	w2	w2	10_High	a10_High	w2_10_High	w2_10_High_2_G2	lat_18	1.8030802	0.19861479	0.001880515	0.03531406	1	root_11		4.555439	85.00033818	0	0	null	null	null	null	NA
G2_2_w2_10_High	2. patch MS Wheat_Wheat	G2	2	w2	aw2	w2	w2	10_High	a10_High	w2_10_High	w2_10_High_2_G2	lat_21	1.4186198	0.17727418	0.002420293	0.053048547	1	root_7		9.204913	8.340289354	0	0	null	null	null	null	NA
G2_2_w2_10_High	2. patch MS Wheat_Wheat	G2	2	w2	aw2	w2	w2	10_High	a10_High	w2_10_High	w2_10_High_2_G2	lat_8	0.7674632	0.0868766	0.001249126	0.053921036	1	root_6		12.865115	30.99026215	0	0	null	null	null	null	NA
G2_2_w2_10_High	2. patch MS Wheat_Wheat	G2	2	w2	aw2	w2	w2	10_High	a10_High	w2_10_High	w2_10_High_2_G2	lat_2	0.2209329	0.015156441	0.00013	0.043631162	1	root_12		9.244922	127.8495299	0	0	null	null	null	null	NA
G2_2_w2_10_High	2. patch MS Wheat_Wheat	G2	2	w2	aw2	w2	w2	10_High	a10_High	w2_10_High	w2_10_High_2_G2	lat_19	0.81024647	0.08103643	0.000787	0.039575186	1	root_11		7.2873263	12.95270927	0	0	null	null	null	null	NA
G2_2_w2_10_High	2. patch MS Wheat_Wheat	G2	2	w2	aw2	w2	w2	10_High	a10_High	w2_10_High	w2_10_High_2_G2	lat_10	4.833026	0.71912825	0.010418953	0.044813473	1	root_6		7.2002378	21.86788882	0	0	null	null	null	null	NA
G2_2_w2_10_High	2. patch MS Wheat_Wheat	G2	2	w2	aw2	w2	w2	10_High	a10_High	w2_10_High	w2_10_High_2_G2	lat_24	4.8065314	0.51341254	0.006997274	0.051446714	1	root_7		5.2953076	48.20908709	0	0	null	null	null	null	NA
G2_2_w2_10_High	2. patch MS Wheat_Wheat	G2	2	w2	aw2	w2	w2	10_High	a10_High	w2_10_High	w2_10_High_2_G2	lat_12	4.4897895	0.5837523	0.007227918	0.04848599	1	root_6		7.2002378	26.79972253	0	0	null	null	null	null	NA
G2_2_w2_10_High	2. patch MS Wheat_Wheat	G2	2	w2	aw2	w2	w2	10_High	a10_High	w2_10_High	w2_10_High_2_G2	lat_22	2.6093855	0.30248788	0.003873172	0.053381838	1	root_7		7.686392	90.63402847	0	0	null	null	null	null	NA
G2_2_w2_10_High	2. patch MS Wheat_Wheat	G2	2	w2	aw2	w2	w2	10_High	a10_High	w2_10_High	w2_10_High_2_G2	lat_16	7.02111	0.79532653	0.010176259	0.0507801	1	root_6		2.4968667	16.28347151	0	0	null	null	null	null	NA
G2_2_w2_10_High	2. patch MS Wheat_Wheat	G2	2	w2	aw2	w2	w2	10_High	a10_High	w2_10_High	w2_10_High_2_G2	lat_17	0.48833978	0.062025197	0.00109636	0.051889308	1	root_11		2.417818	47.55707723	0	0	null	null	null	null	NA
G2_2_w2_10_High	2. patch MS Wheat_Wheat	G2	2	w2	aw2	w2	w2	10_High	a10_High	w2_10_High	w2_10_High_2_G2	lat_29	1.8172125	0.20330557	0.002357431	0.041552637	1	root_12		5.4976497	14.07641882	0	0	null	null	null	null	NA
G2_2_w2_10_High	2. patch MS Wheat_Wheat	G2	2	w2	aw2	w2	w2	10_High	a10_High	w2_10_High	w2_10_High_2_G2	root_8	14.330642	3.6960928	0.08880118	0.082806334	0	null		0	0	0	0	null	null	null	null	NA
G2_2_w2_10_High	2. patch MS Wheat_Wheat	G2	2	w2	aw2	w2	w2	10_High	a10_High	w2_10_High	w2_10_High_2_G2	lat_20	0.89800835	0.098628424	0.00136614	0.0518561	1	root_7		10.640605	21.14820544	0	0	null	null	null	null	NA
G2_2_w2_10_High	2. patch MS Wheat_Wheat	G2	2	w2	aw2	w2	w2	10_High	a10_High	w2_10_High	w2_10_High_2_G2	lat_1	0.5884519	0.069088325	0.000751	0.052383546	1	root_12		7.5081406	178.4533087	0	0	null	null	null	null	NA
G2_2_w2_10_High	2. patch MS Wheat_Wheat	G2	2	w2	aw2	w2	w2	10_High	a10_High	w2_10_High	w2_10_High_2_G2	lat_25	7.4776053	1.1034662	0.0201703	0.05693806	1	root_7		4.7152796	168.3708156	0	0	null	null	null	null	NA
G2_2_w2_10_High	2. patch MS Wheat_Wheat	G2	2	w2	aw2	w2	w2	10_High	a10_High	w2_10_High	w2_10_High_2_G2	root_10	14.059985	4.3825207	0.114647545	0.09882149	0	null		0	0	0	0	null	null	null	null	NA
G2_2_w2_10_High	2. patch MS Wheat_Wheat	G2	2	w2	aw2	w2	w2	10_High	a10_High	w2_10_High	w2_10_High_2_G2	lat_23	3.2220523	0.50938946	0.008198623	0.057487246	1	root_7		6.7599335	21.55432849	0	0	null	null	null	null	NA
G2_2_w2_10_High	2. patch MS Wheat_Wheat	G2	2	w2	aw2	w2	w2	10_High	a10_High	w2_10_High	w2_10_High_2_G2	lat_28	12.217347	2.1172976	0.03701057	0.05760582	1	root_6		0.29236746	18.0176019	0	0	null	null	null	null	NA
G2_2_w2_10_High	2. patch MS Wheat_Wheat	G2	2	w2	aw2	w2	w2	10_High	a10_High	w2_10_High	w2_10_High_2_G2	lat_13	8.721648	1.8639022	0.03643658	0.07174404	1	root_6		5.140182	27.06355908	0	0	null	null	null	null	NA
G2_2_w2_10_High	2. patch MS Wheat_Wheat	G2	2	w2	aw2	w2	w2	10_High	a10_High	w2_10_High	w2_10_High_2_G2	lat_14	2.19426	0.2629675	0.003371608	0.04694848	1	root_6		4.257579	17.5366473	0	0	null	null	null	null	NA
G2_2_w2_10_High	2. patch MS Wheat_Wheat	G2	2	w2	aw2	w2	w2	10_High	a10_High	w2_10_High	w2_10_High_2_G2	root_14	0.46109483	0.08354344	0.001550703	0.051635925	1	root_5		3.9552329	38.51286858	0	0	null	null	null	null	NA
G2_2_w2_10_High	2. patch MS Wheat_Wheat	G2	2	w2	aw2	w2	w2	10_High	a10_High	w2_10_High	w2_10_High_2_G2	root_14	0.46109483	0.08354344	0.001550703	0.051635925	1	root_5		3.9552329	38.51286858	0	0	null	null	null	null	NA
G2_2_w2_10_High	2. patch MS Wheat_Wheat	G2	2	w2	aw2	w2	w2	10_High	a10_High	w2_10_High	w2_10_High_2_G2	lat_26	3.2048821	0.41129276	0.005117595	0.046714284	1	root_9		5.911928	34.54242497	0	0	null	null	null	null	NA
G2_2_w2_10_High	2. patch MS Wheat_Wheat	G2	2	w2	aw2	w2	w2	10_High	a10_High	w2_10_High	w2_10_High_2_G2	root_13	10.3735	3.9121976	0.11743869	0.11820246	0	null		0	0	0	0	null	null	null	null	NA
G2_2_w2_10_High	2. patch MS Wheat_Wheat	G2	2	w2	aw2	w2	w2	10_High	a10_High	w2_10_High	w2_10_High_2_G2	lat_27	1.7897345	0.2202318	0.002331923	0.03767856	1	root_9		7.5731754	40.8714695	0	0	null	null	null	null	NA
G2_2_wbd_1_Low	2. patch 1_100 Wheat (W_BD)	G2	2	wbd	wbd	awbd	wbd	1_Low	1_Low	wbd_1_Low	wbd_1_Low_2_G2	root_	7.3715167	0.8085306	0.007266355	0.033606015	1	root_4		14.913684	53.6776234	0	0	null	null	null	null	NA
G2_2_wbd_1_Low	2. patch 1_100 Wheat (W_BD)	G2	2	wbd	wbd	awbd	wbd	1_Low	1_Low	wbd_1_Low	wbd_1_Low_2_G2	root_5	0.17832793	0.009577432	7.11E-05	0.022859301	1	root_4		24.332624	61.05196008	0	0	null	null	null	null	NA
G2_2_wbd_1_Low	2. patch 1_100 Wheat (W_BD)	G2	2	wbd	wbd	awbd	wbd	1_Low	1_Low	wbd_1_Low	wbd_1_Low_2_G2	root_5	1.497403	0.13268805	0.00124549	0.035142217	1	root_1		7.2109656	90.36244649	0	0	null	null	null	null	NA
G2_2_wbd_1_Low	2. patch 1_100 Wheat (W_BD)	G2	2	wbd	wbd	awbd	wbd	1_Low	1_Low	wbd_1_Low	wbd_1_Low_2_G2	root_5	1.497403	0.13268805	0.00124549	0.035142217	1	root_1		7.2109656	90.36244649	0	0	null	null	null	null	NA
G2_2_wbd_1_Low	2. patch 1_100 Wheat (W_BD)	G2	2	wbd	wbd	awbd	wbd	1_Low	1_Low	wbd_1_Low	wbd_1_Low_2_G2	lat_13	3.4744148	0.42331624	0.00559207	0.046107955	1	root_2		8.122863	4.817523667	0	0	null	null	null	null	NA
G2_2_wbd_1_Low	2. patch 1_100 Wheat (W_BD)	G2	2	wbd	wbd	awbd	wbd	1_Low	1_Low	wbd_1_Low	wbd_1_Low_2_G2	root_5	0.17832793	0.009577432	7.11E-05	0.022859301	1	root_4		24.332624	61.05196008	0	0	null	null	null	null	NA
G2_2_wbd_1_Low	2. patch 1_100 Wheat (W_BD)	G2	2	wbd	wbd	awbd	wbd	1_Low	1_Low	wbd_1_Low	wbd_1_Low_2_G2	root_5	0.33548933	0.027845643	0.00026	0.037172604	1	root_4		23.749155	47.71725882	0	0	null	null	null	null	NA
G2_2_wbd_1_Low	2. patch 1_100 Wheat (W_BD)	G2	2	wbd	wbd	awbd	wbd	1_Low	1_Low	wbd_1_Low	wbd_1_Low_2_G2	lat_23	4.5104265	0.7170392	0.011366915	0.055270504	1	root_4		13.017474	58.085445	0	0	null	null	null	null	NA
G2_2_wbd_1_Low	2. patch 1_100 Wheat (W_BD)	G2	2	wbd	wbd	awbd	wbd	1_Low	1_Low	wbd_1_Low	wbd_1_Low_2_G2	root_5	1.0625086	0.060365655	0.000347	0.022177326	1	root_1		4.0675097	68.84864834	0	0	null	null	null	null	NA
G2_2_wbd_1_Low	2. patch 1_100 Wheat (W_BD)	G2	2	wbd	wbd	awbd	wbd	1_Low	1_Low	wbd_1_Low	wbd_1_Low_2_G2	lat_22	4.288375	0.5108015	0.005593942	0.045084774	1	root_4		13.396113	66.40464273	0	0	null	null	null	null	NA
G2_2_wbd_1_Low	2. patch 1_100 Wheat (W_BD)	G2	2	wbd	wbd	awbd	wbd	1_Low	1_Low	wbd_1_Low	wbd_1_Low_2_G2	root_	7.3715167	0.8085306	0.007266355	0.033606015	1	root_4		14.913684	53.6776234	0	0	null	null	null	null	NA
G2_2_wbd_1_Low	2. patch 1_100 Wheat (W_BD)	G2	2	wbd	wbd	awbd	wbd	1_Low	1_Low	wbd_1_Low	wbd_1_Low_2_G2	lat_24	3.11531	0.35341877	0.003774484	0.0409351	1	root_4		12.358433	44.49838191	0	0	null	null	null	null	NA
G2_2_wbd_1_Low	2. patch 1_100 Wheat (W_BD)	G2	2	wbd	wbd	awbd	wbd	1_Low	1_Low	wbd_1_Low	wbd_1_Low_2_G2	lat_27	7.635246	0.9917434	0.012214405	0.04429098	1	root_4		10.948629	39.7059387	0	0	null	null	null	null	NA
G2_2_wbd_1_Low	2. patch 1_100 Wheat (W_BD)	G2	2	wbd	wbd	awbd	wbd	1_Low	1_Low	wbd_1_Low	wbd_1_Low_2_G2	lat_30	8.709921	1.0221779	0.011241564	0.038778644	1	root_4		8.833321	43.70438608	0	0	null	null	null	null	NA
G2_2_wbd_1_Low	2. patch 1_100 Wheat (W_BD)	G2	2	wbd	wbd	awbd	wbd	1_Low	1_Low	wbd_1_Low	wbd_1_Low_2_G2	lat_25	1.6364386	0.135932	0.001808774	0.042642575	1	root_4		12.2090225	59.34543732	0	0	null	null	null	null	NA
G2_2_wbd_1_Low	2. patch 1_100 Wheat (W_BD)	G2	2	wbd	wbd	awbd	wbd	1_Low	1_Low	wbd_1_Low	wbd_1_Low_2_G2	lat_28	4.7209716	0.6482465	0.008862058	0.048460398	1	root_4		10.319203	54.66515948	0	0	null	null	null	null	NA
G2_2_wbd_1_Low	2. patch 1_100 Wheat (W_BD)	G2	2	wbd	wbd	awbd	wbd	1_Low	1_Low	wbd_1_Low	wbd_1_Low_2_G2	lat_3	2.835284	0.260741	0.002427493	0.038009178	1	root_1		7.2109656	51.37539886	0	0	null	null	null	null	NA
G2_2_wbd_1_Low	2. patch 1_100 Wheat (W_BD)	G2	2	wbd	wbd	awbd	wbd	1_Low	1_Low	wbd_1_Low	wbd_1_Low_2_G2	root_5	1.0625086	0.060365655	0.000347	0.022177326	1	root_1		4.0675097	68.84864834	0	0	null	null	null	null	NA
G2_2_wbd_1_Low	2. patch 1_100 Wheat (W_BD)	G2	2	wbd	wbd	awbd	wbd	1_Low	1_Low	wbd_1_Low	wbd_1_Low_2_G2	lat_26	4.426688	0.4717364	0.004693329	0.037609708	1	root_4		11.361126	34.10969151	0	0	null	null	null	null	NA
G2_2_wbd_1_Low	2. patch 1_100 Wheat (W_BD)	G2	2	wbd	wbd	awbd	wbd	1_Low	1_Low	wbd_1_Low	wbd_1_Low_2_G2	lat_21	7.4226503	0.69213796	0.007454573	0.039434474	1	root_4		13.972249	70.29964007	0	0	null	null	null	null	NA
G2_2_wbd_1_Low	2. patch 1_100 Wheat (W_BD)	G2	2	wbd	wbd	awbd	wbd	1_Low	1_Low	wbd_1_Low	wbd_1_Low_2_G2	lat_20	9.00893	1.4140772	0.02161211	0.054050352	1	root_4		14.525983	64.82386375	0	0	null	null	null	null	NA
G2_2_wbd_1_Low	2. patch 1_100 Wheat (W_BD)	G2	2	wbd	wbd	awbd	wbd	1_Low	1_Low	wbd_1_Low	wbd_1_Low_2_G2	root_5	1.1073949	0.17587356	0.002587943	0.04006667	1	root_4		19.118704	36.75863011	0	0	null	null	null	null	NA
G2_2_wbd_1_Low	2. patch 1_100 Wheat (W_BD)	G2	2	wbd	wbd	awbd	wbd	1_Low	1_Low	wbd_1_Low	wbd_1_Low_2_G2	lat_29	9.364911	1.265774	0.016281053	0.046302672	1	root_4		9.342928	47.49228605	0	0	null	null	null	null	NA
G2_2_wbd_1_Low	2. patch 1_100 Wheat (W_BD)	G2	2	wbd	wbd	awbd	wbd	1_Low	1_Low	wbd_1_Low	wbd_1_Low_2_G2	lat_15	8.309868	1.2596797	0.016323788	0.05155645	1	root_3		6.559989	16.34630925	0	0	null	null	null	null	NA
G2_2_wbd_1_Low	2. patch 1_100 Wheat (W_BD)	G2	2	wbd	wbd	awbd	wbd	1_Low	1_Low	wbd_1_Low	wbd_1_Low_2_G2	lat_9	3.042255	0.380567	0.005221769	0.052899245	1	root_2		13.839143	44.79396518	0	0	null	null	null	null	NA
G2_2_wbd_1_Low	2. patch 1_100 Wheat (W_BD)	G2	2	wbd	wbd	awbd	wbd	1_Low	1_Low	wbd_1_Low	wbd_1_Low_2_G2	lat_2	3.2830486	0.32133365	0.003227952	0.034659088	1	root_1		7.2109656	65.39239504	0	0	null	null	null	null	NA
G2_2_wbd_1_Low	2. patch 1_100 Wheat (W_BD)	G2	2	wbd	wbd	awbd	wbd	1_Low	1_Low	wbd_1_Low	wbd_1_Low_2_G2	lat_14	2.4917247	0.5102369	0.010962692	0.062478654	1	root_3		9.524295	54.71928189	0	0	null	null	null	null	NA
G2_2_wbd_1_Low	2. patch 1_100 Wheat (W_BD)	G2	2	wbd	wbd	awbd	wbd	1_Low	1_Low	wbd_1_Low	wbd_1_Low_2_G2	lat_16	2.1106791	0.24905676	0.002949659	0.04576173	1	root_4		20.1664	55.47871697	0	0	null	null	null	null	NA
G2_2_wbd_1_Low	2. patch 1_100 Wheat (W_BD)	G2	2	wbd	wbd	awbd	wbd	1_Low	1_Low	wbd_1_Low	wbd_1_Low_2_G2	lat_6	1.8790404	0.38166073	0.00824771	0.07246805	1	root_2		14.860844	30.83874123	0	0	null	null	null	null	NA
G2_2_wbd_1_Low	2. patch 1_100 Wheat (W_BD)	G2	2	wbd	wbd	awbd	wbd	1_Low	1_Low	wbd_1_Low	wbd_1_Low_2_G2	lat_8	3.747862	0.63950706	0.010434615	0.057275977	1	root_2		12.901485	17.61524911	0	0	null	null	null	null	NA
G2_2_wbd_1_Low	2. patch 1_100 Wheat (W_BD)	G2	2	wbd	wbd	awbd	wbd	1_Low	1_Low	wbd_1_Low	wbd_1_Low_2_G2	lat_1	1.9906061	0.21460912	0.002709806	0.050778903	1	root_1		7.2109656	48.02928919	0	0	null	null	null	null	NA
G2_2_wbd_1_Low	2. patch 1_100 Wheat (W_BD)	G2	2	wbd	wbd	awbd	wbd	1_Low	1_Low	wbd_1_Low	wbd_1_Low_2_G2	lat_17	2.4409056	0.28965145	0.003503111	0.048632693	1	root_4		19.295721	24.29413593	0	0	null	null	null	null	NA
G2_2_wbd_1_Low	2. patch 1_100 Wheat (W_BD)	G2	2	wbd	wbd	awbd	wbd	1_Low	1_Low	wbd_1_Low	wbd_1_Low_2_G2	lat_5	3.2116816	0.38877827	0.005105222	0.047187697	1	root_2		12.901485	15.43860443	0	0	null	null	null	null	NA
G2_2_wbd_1_Low	2. patch 1_100 Wheat (W_BD)	G2	2	wbd	wbd	awbd	wbd	1_Low	1_Low	wbd_1_Low	wbd_1_Low_2_G2	lat_4	2.8624892	0.30885756	0.003711239	0.045244686	1	root_1		3.3094409	57.45336564	0	0	null	null	null	null	NA
G2_2_wbd_1_Low	2. patch 1_100 Wheat (W_BD)	G2	2	wbd	wbd	awbd	wbd	1_Low	1_Low	wbd_1_Low	wbd_1_Low_2_G2	lat_11	6.011106	0.8466217	0.013650596	0.055141404	1	root_2		10.575121	19.66274858	0	0	null	null	null	null	NA
G2_2_wbd_1_Low	2. patch 1_100 Wheat (W_BD)	G2	2	wbd	wbd	awbd	wbd	1_Low	1_Low	wbd_1_Low	wbd_1_Low_2_G2	lat_12	7.6922064	0.75413513	0.00668199	0.03356378	1	root_2		9.267352	13.22548654	0	0	null	null	null	null	NA
G2_2_wbd_1_Low	2. patch 1_100 Wheat (W_BD)	G2	2	wbd	wbd	awbd	wbd	1_Low	1_Low	wbd_1_Low	wbd_1_Low_2_G2	lat_10	5.2316422	0.63095045	0.008699215	0.051938873	1	root_2		10.575121	14.49990421	0	0	null	null	null	null	NA
G2_2_wbd_1_Low	2. patch 1_100 Wheat (W_BD)	G2	2	wbd	wbd	awbd	wbd	1_Low	1_Low	wbd_1_Low	wbd_1_Low_2_G2	lat_18	2.8356082	0.45559177	0.008142133	0.05484261	1	root_4		17.208603	27.53889926	0	0	null	null	null	null	NA
G2_2_wbd_1_Low	2. patch 1_100 Wheat (W_BD)	G2	2	wbd	wbd	awbd	wbd	1_Low	1_Low	wbd_1_Low	wbd_1_Low_2_G2	lat_7	4.414304	0.59875786	0.008015303	0.046673056	1	root_2		12.901485	19.55192193	0	0	null	null	null	null	NA
G2_2_wbd_10_High	2. patch MS Wheat (W_BD)	G2	2	wbd	wbd	awbd	wbd	10_High	a10_High	wbd_10_High	wbd_10_High_2_G2	lat_34	4.319533	0.57981354	0.008091278	0.05347101	1	root_3		5.2103305	24.72169212	0	0	null	null	null	null	NA
G2_2_wbd_10_High	2. patch MS Wheat (W_BD)	G2	2	wbd	wbd	awbd	wbd	10_High	a10_High	wbd_10_High	wbd_10_High_2_G2	root_6	12.428674	3.2004209	0.06777764	0.08263094	0	-1		0	0	0	0	null	null	null	null	NA
G2_2_wbd_10_High	2. patch MS Wheat (W_BD)	G2	2	wbd	wbd	awbd	wbd	10_High	a10_High	wbd_10_High	wbd_10_High_2_G2	lat_32	2.9461405	0.35656106	0.004455266	0.047413375	1	root_3		5.777664	22.53232962	0	0	null	null	null	null	NA
G2_2_wbd_10_High	2. patch MS Wheat (W_BD)	G2	2	wbd	wbd	awbd	wbd	10_High	a10_High	wbd_10_High	wbd_10_High_2_G2	lat_31	5.34148	0.7655462	0.010136969	0.049849674	1	root_3		6.248498	12.88785662	0	0	null	null	null	null	NA
G2_2_wbd_10_High	2. patch MS Wheat (W_BD)	G2	2	wbd	wbd	awbd	wbd	10_High	a10_High	wbd_10_High	wbd_10_High_2_G2	lat_2	0.30788535	0.025782522	0.000214	0.035729703	1	root_1		6.252086	113.6245682	0	0	null	null	null	null	NA
G2_2_wbd_10_High	2. patch MS Wheat (W_BD)	G2	2	wbd	wbd	awbd	wbd	10_High	a10_High	wbd_10_High	wbd_10_High_2_G2	lat_8	0.639491	0.06651828	0.000588	0.034911983	1	root_1		2.146575	162.6810222	0	0	null	null	null	null	NA
G2_2_wbd_10_High	2. patch MS Wheat (W_BD)	G2	2	wbd	wbd	awbd	wbd	10_High	a10_High	wbd_10_High	wbd_10_High_2_G2	root_5	6.8098683	1.786002	0.039966498	0.08806213	0	-1		0	0	0	0	null	null	null	null	NA
G2_2_wbd_10_High	2. patch MS Wheat (W_BD)	G2	2	wbd	wbd	awbd	wbd	10_High	a10_High	wbd_10_High	wbd_10_High_2_G2	lat_33	1.8384455	0.24631709	0.003154572	0.048027903	1	root_3		5.777664	23.42907882	0	0	null	null	null	null	NA
G2_2_wbd_10_High	2. patch MS Wheat (W_BD)	G2	2	wbd	wbd	awbd	wbd	10_High	a10_High	wbd_10_High	wbd_10_High_2_G2	lat_36	6.001416	0.8443885	0.010447993	0.048511326	1	root_3		4.007764	44.45357587	0	0	null	null	null	null	NA
G2_2_wbd_10_High	2. patch MS Wheat (W_BD)	G2	2	wbd	wbd	awbd	wbd	10_High	a10_High	wbd_10_High	wbd_10_High_2_G2	lat_35	3.4029086	0.5098254	0.010199215	0.052058034	1	root_3		7.858195	71.73611081	0	0	null	null	null	null	NA
G2_2_wbd_10_High	2. patch MS Wheat (W_BD)	G2	2	wbd	wbd	awbd	wbd	10_High	a10_High	wbd_10_High	wbd_10_High_2_G2	lat_5	0.13599418	0.008550933	6.23E-05	0.027283402	1	root_1		4.585295	122.533744	0	0	null	null	null	null	NA
G2_2_wbd_10_High	2. patch MS Wheat (W_BD)	G2	2	wbd	wbd	awbd	wbd	10_High	a10_High	wbd_10_High	wbd_10_High_2_G2	lat_1	0.37020007	0.034841634	0.000322	0.03525478	1	root_1		6.6726685	126.6785077	0	0	null	null	null	null	NA
G2_2_wbd_10_High	2. patch MS Wheat (W_BD)	G2	2	wbd	wbd	awbd	wbd	10_High	a10_High	wbd_10_High	wbd_10_High_2_G2	lat_7	0.36413255	0.03395617	0.000305	0.04707681	1	root_1		2.5680685	72.46728257	0	0	null	null	null	null	NA
G2_2_wbd_10_High	2. patch MS Wheat (W_BD)	G2	2	wbd	wbd	awbd	wbd	10_High	a10_High	wbd_10_High	wbd_10_High_2_G2	lat_30	4.7420936	0.5537336	0.005645714	0.042216405	1	root_3		6.876345	30.50214951	0	0	null	null	null	null	NA
G2_2_wbd_10_High	2. patch MS Wheat (W_BD)	G2	2	wbd	wbd	awbd	wbd	10_High	a10_High	wbd_10_High	wbd_10_High_2_G2	lat_6	0.40185952	0.04931002	0.000628	0.055533916	1	root_1		4.585295	159.8404148	0	0	null	null	null	null	NA
G2_2_wbd_10_High	2. patch MS Wheat (W_BD)	G2	2	wbd	wbd	awbd	wbd	10_High	a10_High	wbd_10_High	wbd_10_High_2_G2	lat_12	1.113776	0.15311745	0.002139464	0.06441962	1	root_2		8.961135	1.873575531	0	0	null	null	null	null	NA
G2_2_wbd_10_High	2. patch MS Wheat (W_BD)	G2	2	wbd	wbd	awbd	wbd	10_High	a10_High	wbd_10_High	wbd_10_High_2_G2	lat_19	7.1509914	1.0170772	0.01276166	0.04973297	1	root_2		4.6614957	31.56114302	0	0	null	null	null	null	NA
G2_2_wbd_10_High	2. patch MS Wheat (W_BD)	G2	2	wbd	wbd	awbd	wbd	10_High	a10_High	wbd_10_High	wbd_10_High_2_G2	lat_9	0.34435004	0.032278344	0.000571	0.06049674	1	root_4		2.5870461	92.58348741	0	0	null	null	null	null	NA
G2_2_wbd_10_High	2. patch MS Wheat (W_BD)	G2	2	wbd	wbd	awbd	wbd	10_High	a10_High	wbd_10_High	wbd_10_High_2_G2	lat_11	0.5734897	0.05649248	0.000947	0.05491207	1	root_2		11.593293	45.59147173	0	0	null	null	null	null	NA
G2_2_wbd_10_High	2. patch MS Wheat (W_BD)	G2	2	wbd	wbd	awbd	wbd	10_High	a10_High	wbd_10_High	wbd_10_High_2_G2	lat_4	0.9169196	0.08829739	0.000789	0.032899838	1	root_1		6.252086	155.3642367	0	0	null	null	null	null	NA
G2_2_wbd_10_High	2. patch MS Wheat (W_BD)	G2	2	wbd	wbd	awbd	wbd	10_High	a10_High	wbd_10_High	wbd_10_High_2_G2	lat_10	0.6415082	0.050402515	0.000702	0.05199372	1	root_4		1.7115237	42.70851718	0	0	null	null	null	null	NA
G2_2_wbd_10_High	2. patch MS Wheat (W_BD)	G2	2	wbd	wbd	awbd	wbd	10_High	a10_High	wbd_10_High	wbd_10_High_2_G2	lat_22	7.0780396	0.9907153	0.012340835	0.048247714	1	root_2		3.77692	45.54040923	0	0	null	null	null	null	NA
G2_2_wbd_10_High	2. patch MS Wheat (W_BD)	G2	2	wbd	wbd	awbd	wbd	10_High	a10_High	wbd_10_High	wbd_10_High_2_G2	lat_27	0.5868823	0.043424997	0.000458	0.041009218	1	root_1		3.4103525	34.69561246	0	0	null	null	null	null	NA
G2_2_wbd_10_High	2. patch MS Wheat (W_BD)	G2	2	wbd	wbd	awbd	wbd	10_High	a10_High	wbd_10_High	wbd_10_High_2_G2	lat_18	6.875568	1.1396097	0.01645748	0.05413007	1	root_2		5.2274146	46.9991464	0	0	null	null	null	null	NA
G2_2_wbd_10_High	2. patch MS Wheat (W_BD)	G2	2	wbd	wbd	awbd	wbd	10_High	a10_High	wbd_10_High	wbd_10_High_2_G2	lat_16	6.2307153	0.85375386	0.010274178	0.04888086	1	root_2		5.679472	33.27102624	0	0	null	null	null	null	NA
G2_2_wbd_10_High	2. patch MS Wheat (W_BD)	G2	2	wbd	wbd	awbd	wbd	10_High	a10_High	wbd_10_High	wbd_10_High_2_G2	lat_17	5.115911	0.59191376	0.006375206	0.041168023	1	root_2		5.679472	45.67464977	0	0	null	null	null	null	NA
G2_2_wbd_10_High	2. patch MS Wheat (W_BD)	G2	2	wbd	wbd	awbd	wbd	10_High	a10_High	wbd_10_High	wbd_10_High_2_G2	lat_3	0.24334817	0.015164503	0.000141	0.034715123	1	root_1		5.7321105	116.0834499	0	0	null	null	null	null	NA
G2_2_wbd_10_High	2. patch MS Wheat (W_BD)	G2	2	wbd	wbd	awbd	wbd	10_High	a10_High	wbd_10_High	wbd_10_High_2_G2	lat_20	7.831004	1.0641041	0.012548229	0.048299376	1	root_2		4.6614957	45.92355553	0	0	null	null	null	null	NA
G2_2_wbd_10_High	2. patch MS Wheat (W_BD)	G2	2	wbd	wbd	awbd	wbd	10_High	a10_High	wbd_10_High	wbd_10_High_2_G2	lat_29	3.2859406	0.4100282	0.004777758	0.046670042	1	root_3		8.387504	55.91026198	0	0	null	null	null	null	NA
G2_2_wbd_10_High	2. patch MS Wheat (W_BD)	G2	2	wbd	wbd	awbd	wbd	10_High	a10_High	wbd_10_High	wbd_10_High_2_G2	lat_21	7.9068065	1.3775904	0.020621262	0.05638828	1	root_2		3.77692	34.36749017	0	0	null	null	null	null	NA
G2_2_wbd_10_High	2. patch MS Wheat (W_BD)	G2	2	wbd	wbd	awbd	wbd	10_High	a10_High	wbd_10_High	wbd_10_High_2_G2	lat_26	0.35708162	0.010877011	5.71E-05	0.023705326	1	root_1		3.4103525	44.45708659	0	0	null	null	null	null	NA
G2_2_wbd_10_High	2. patch MS Wheat (W_BD)	G2	2	wbd	wbd	awbd	wbd	10_High	a10_High	wbd_10_High	wbd_10_High_2_G2	lat_15	4.1867976	0.6289343	0.008631564	0.05005602	1	root_2		6.5162325	24.28104929	0	0	null	null	null	null	NA
G2_2_wbd_10_High	2. patch MS Wheat (W_BD)	G2	2	wbd	wbd	awbd	wbd	10_High	a10_High	wbd_10_High	wbd_10_High_2_G2	lat_24	1.3300178	0.18561567	0.004152857	0.06510922	1	root_2		2.945661	27.73233022	0	0	null	null	null	null	NA
G2_2_wbd_10_High	2. patch MS Wheat (W_BD)	G2	2	wbd	wbd	awbd	wbd	10_High	a10_High	wbd_10_High	wbd_10_High_2_G2	lat_14	4.6052094	0.64381015	0.008461461	0.047727775	1	root_2		6.7744145	21.02651879	0	0	null	null	null	null	NA
G2_2_wbd_10_High	2. patch MS Wheat (W_BD)	G2	2	wbd	wbd	awbd	wbd	10_High	a10_High	wbd_10_High	wbd_10_High_2_G2	lat_28	1.8200973	0.18846333	0.002187129	0.046594705	1	root_3		7.277866	7.121947531	0	0	null	null	null	null	NA
G2_2_wbd_10_High	2. patch MS Wheat (W_BD)	G2	2	wbd	wbd	awbd	wbd	10_High	a10_High	wbd_10_High	wbd_10_High_2_G2	lat_13	2.716999	0.33638084	0.004227618	0.0497075	1	root_2		8.589479	30.56046567	0	0	null	null	null	null	NA
G2_2_wbd_10_High	2. patch MS Wheat (W_BD)	G2	2	wbd	wbd	awbd	wbd	10_High	a10_High	wbd_10_High	wbd_10_High_2_G2	lat_23	8.451929	1.3801496	0.019350106	0.05646053	1	root_2		3.4488397	60.14556666	0	0	null	null	null	null	NA
G2_2_wbd_10_High	2. patch MS Wheat (W_BD)	G2	2	wbd	wbd	awbd	wbd	10_High	a10_High	wbd_10_High	wbd_10_High_2_G2	lat_25	0.9657835	0.053713277	0.000586	0.045722373	1	root_1		3.011387	46.72363023	0	0	null	null	null	null	NA
G2_2_wbg_1_Low	2. patch 1_100 Wheat (W_BG)	G2	2	wbg	wbg	wbg	awbg	1_Low	1_Low	wbg_1_Low	wbg_1_Low_2_G2	lat_9	8.747247	1.2560656	0.016402042	0.046411585	1	root_4		7.4831433	10.3754535	0	0	null	null	null	null	NA
G2_2_wbg_1_Low	2. patch 1_100 Wheat (W_BG)	G2	2	wbg	wbg	wbg	awbg	1_Low	1_Low	wbg_1_Low	wbg_1_Low_2_G2	lat_6	4.3311033	0.43789136	0.004025024	0.03820771	1	root_4		11.703361	46.15929268	0	0	null	null	null	null	NA
G2_2_wbg_1_Low	2. patch 1_100 Wheat (W_BG)	G2	2	wbg	wbg	wbg	awbg	1_Low	1_Low	wbg_1_Low	wbg_1_Low_2_G2	lat_4	0.6636937	0.06023603	0.000868	0.043073256	1	root_7		2.9301546	54.75802273	0	0	null	null	null	null	NA
G2_2_wbg_1_Low	2. patch 1_100 Wheat (W_BG)	G2	2	wbg	wbg	wbg	awbg	1_Low	1_Low	wbg_1_Low	wbg_1_Low_2_G2	lat_10	1.0743116	0.10968578	0.001624575	0.047955472	1	root_4		7.3135757	84.00142302	0	0	null	null	null	null	NA
G2_2_wbg_1_Low	2. patch 1_100 Wheat (W_BG)	G2	2	wbg	wbg	wbg	awbg	1_Low	1_Low	wbg_1_Low	wbg_1_Low_2_G2	lat_12	1.9695507	0.17719945	0.001826338	0.041427016	1	root_4		5.867598	46.29750838	0	0	null	null	null	null	NA
G2_2_wbg_1_Low	2. patch 1_100 Wheat (W_BG)	G2	2	wbg	wbg	wbg	awbg	1_Low	1_Low	wbg_1_Low	wbg_1_Low_2_G2	lat_40	1.5905374	0.18542415	0.002422698	0.047378737	1	root_5		6.9554887	50.54192454	0	0	null	null	null	null	NA
G2_2_wbg_1_Low	2. patch 1_100 Wheat (W_BG)	G2	2	wbg	wbg	wbg	awbg	1_Low	1_Low	wbg_1_Low	wbg_1_Low_2_G2	lat_41	1.0999134	0.105880395	0.001343958	0.04335115	1	root_5		6.5909033	25.16514898	0	0	null	null	null	null	NA
G2_2_wbg_1_Low	2. patch 1_100 Wheat (W_BG)	G2	2	wbg	wbg	wbg	awbg	1_Low	1_Low	wbg_1_Low	wbg_1_Low_2_G2	lat_11	1.2390122	0.13416193	0.001822436	0.046414975	1	root_4		6.3724165	44.59244728	0	0	null	null	null	null	NA
G2_2_wbg_1_Low	2. patch 1_100 Wheat (W_BG)	G2	2	wbg	wbg	wbg	awbg	1_Low	1_Low	wbg_1_Low	wbg_1_Low_2_G2	lat_42	6.438044	0.67268014	0.007858356	0.037908547	1	root_5		3.910884	7.475259556	0	0	null	null	null	null	NA
G2_2_wbg_1_Low	2. patch 1_100 Wheat (W_BG)	G2	2	wbg	wbg	wbg	awbg	1_Low	1_Low	wbg_1_Low	wbg_1_Low_2_G2	lat_48	2.1268003	0.20563725	0.00169192	0.033898365	1	root_5		15.112459	77.49068179	0	0	null	null	null	null	NA
G2_2_wbg_1_Low	2. patch 1_100 Wheat (W_BG)	G2	2	wbg	wbg	wbg	awbg	1_Low	1_Low	wbg_1_Low	wbg_1_Low_2_G2	lat_7	2.8004136	0.35644293	0.004954641	0.053103067	1	root_4		8.554937	0.583366457	0	0	null	null	null	null	NA
G2_2_wbg_1_Low	2. patch 1_100 Wheat (W_BG)	G2	2	wbg	wbg	wbg	awbg	1_Low	1_Low	wbg_1_Low	wbg_1_Low_2_G2	lat_44	2.3277736	0.31892928	0.004705963	0.034071982	1	root_5		4.3542953	18.18931285	0	0	null	null	null	null	NA
G2_2_wbg_1_Low	2. patch 1_100 Wheat (W_BG)	G2	2	wbg	wbg	wbg	awbg	1_Low	1_Low	wbg_1_Low	wbg_1_Low_2_G2	root_1	3.5746799	1.0216455	0.025143135	0.09625086	0	null		0	0	0	0	null	null	null	null	NA
G2_2_wbg_1_Low	2. patch 1_100 Wheat (W_BG)	G2	2	wbg	wbg	wbg	awbg	1_Low	1_Low	wbg_1_Low	wbg_1_Low_2_G2	lat_15	0.8032834	0.0951903	0.001325785	0.051288158	1	root_3		15.808808	15.88210227	0	0	null	null	null	null	NA
G2_2_wbg_1_Low	2. patch 1_100 Wheat (W_BG)	G2	2	wbg	wbg	wbg	awbg	1_Low	1_Low	wbg_1_Low	wbg_1_Low_2_G2	lat_29	5.941122	0.6235899	0.005895682	0.03974169	1	root_3		5.8071566	37.55391002	0	0	null	null	null	null	NA
G2_2_wbg_1_Low	2. patch 1_100 Wheat (W_BG)	G2	2	wbg	wbg	wbg	awbg	1_Low	1_Low	wbg_1_Low	wbg_1_Low_2_G2	lat_8	1.0416665	0.11148436	0.001479806	0.046348777	1	root_4		8.554937	44.71489891	0	0	null	null	null	null	NA
G2_2_wbg_1_Low	2. patch 1_100 Wheat (W_BG)	G2	2	wbg	wbg	wbg	awbg	1_Low	1_Low	wbg_1_Low	wbg_1_Low_2_G2	lat_30	5.6629744	0.5269613	0.004304681	0.034417525	1	root_2		8.051231	8.818265992	0	0	null	null	null	null	NA
G2_2_wbg_1_Low	2. patch 1_100 Wheat (W_BG)	G2	2	wbg	wbg	wbg	awbg	1_Low	1_Low	wbg_1_Low	wbg_1_Low_2_G2	lat_37	2.9081726	0.31807178	0.005522223	0.05050433	1	root_3		3.5440807	40.35685573	0	0	null	null	null	null	NA
G2_2_wbg_1_Low	2. patch 1_100 Wheat (W_BG)	G2	2	wbg	wbg	wbg	awbg	1_Low	1_Low	wbg_1_Low	wbg_1_Low_2_G2	lat_24	6.1028533	0.8098383	0.012753645	0.043023027	1	root_3		8.332269	21.69041318	0	0	null	null	null	null	NA
G2_2_wbg_1_Low	2. patch 1_100 Wheat (W_BG)	G2	2	wbg	wbg	wbg	awbg	1_Low	1_Low	wbg_1_Low	wbg_1_Low_2_G2	lat_1	1.5685823	0.18332702	0.003185851	0.0530286	1	root_5		11.700286	36.34286284	0	0	null	null	null	null	NA
G2_2_wbg_1_Low	2. patch 1_100 Wheat (W_BG)	G2	2	wbg	wbg	wbg	awbg	1_Low	1_Low	wbg_1_Low	wbg_1_Low_2_G2	lat_2	5.660604	0.5908308	0.005472042	0.03762622	1	root_5		9.125248	11.90365369	0	0	null	null	null	null	NA
G2_2_wbg_1_Low	2. patch 1_100 Wheat (W_BG)	G2	2	wbg	wbg	wbg	awbg	1_Low	1_Low	wbg_1_Low	wbg_1_Low_2_G2	lat_45	4.79837	0.47358787	0.004700137	0.03878541	1	root_5		3.2767923	64.16570672	0	0	null	null	null	null	NA
G2_2_wbg_1_Low	2. patch 1_100 Wheat (W_BG)	G2	2	wbg	wbg	wbg	awbg	1_Low	1_Low	wbg_1_Low	wbg_1_Low_2_G2	lat_31	1.7573943	0.100540176	0.000958	0.043001145	1	root_2		5.9177876	53.59605728	0	0	null	null	null	null	NA
G2_2_wbg_1_Low	2. patch 1_100 Wheat (W_BG)	G2	2	wbg	wbg	wbg	awbg	1_Low	1_Low	wbg_1_Low	wbg_1_Low_2_G2	lat_43	3.1628911	0.46221322	0.006761639	0.049427804	1	root_5		4.950208	77.44117658	0	0	null	null	null	null	NA
G2_2_wbg_1_Low	2. patch 1_100 Wheat (W_BG)	G2	2	wbg	wbg	wbg	awbg	1_Low	1_Low	wbg_1_Low	wbg_1_Low_2_G2	lat_13	1.5940894	0.12985334	0.001307142	0.036182687	1	root_4		4.7763033	6.102910627	0	0	null	null	null	null	NA
G2_2_wbg_1_Low	2. patch 1_100 Wheat (W_BG)	G2	2	wbg	wbg	wbg	awbg	1_Low	1_Low	wbg_1_Low	wbg_1_Low_2_G2	lat_38	2.086328	0.21846783	0.003229867	0.041870676	1	root_5		8.49585	33.04002924	0	0	null	null	null	null	NA
G2_2_wbg_1_Low	2. patch 1_100 Wheat (W_BG)	G2	2	wbg	wbg	wbg	awbg	1_Low	1_Low	wbg_1_Low	wbg_1_Low_2_G2	lat_25	5.1989117	0.4615907	0.004104774	0.03430126	1	root_3		8.332269	36.47725364	0	0	null	null	null	null	NA
G2_2_wbg_1_Low	2. patch 1_100 Wheat (W_BG)	G2	2	wbg	wbg	wbg	awbg	1_Low	1_Low	wbg_1_Low	wbg_1_Low_2_G2	lat_39	2.096286	0.21432519	0.002506159	0.046953905	1	root_5		7.492814	12.51561131	0	0	null	null	null	null	NA
G2_2_wbg_1_Low	2. patch 1_100 Wheat (W_BG)	G2	2	wbg	wbg	wbg	awbg	1_Low	1_Low	wbg_1_Low	wbg_1_Low_2_G2	lat_5	2.025336	0.19288723	0.002760772	0.051853213	1	root_4		13.989833	27.36433329	0	0	null	null	null	null	NA
G2_2_wbg_1_Low	2. patch 1_100 Wheat (W_BG)	G2	2	wbg	wbg	wbg	awbg	1_Low	1_Low	wbg_1_Low	wbg_1_Low_2_G2	lat_47	4.0024724	0.51735544	0.007249235	0.0408367	1	root_5		2.551421	108.3365401	0	0	null	null	null	null	NA
G2_2_wbg_1_Low	2. patch 1_100 Wheat (W_BG)	G2	2	wbg	wbg	wbg	awbg	1_Low	1_Low	wbg_1_Low	wbg_1_Low_2_G2	lat_46	5.691927	0.62580675	0.006993472	0.040228747	1	root_5		2.6902258	25.04348965	0	0	null	null	null	null	NA
G2_2_wbg_1_Low	2. patch 1_100 Wheat (W_BG)	G2	2	wbg	wbg	wbg	awbg	1_Low	1_Low	wbg_1_Low	wbg_1_Low_2_G2	root_6	13.340633	3.2032528	0.064279675	0.07863776	0	null		0	0	0	0	null	null	null	null	NA
G2_2_wbg_1_Low	2. patch 1_100 Wheat (W_BG)	G2	2	wbg	wbg	wbg	awbg	1_Low	1_Low	wbg_1_Low	wbg_1_Low_2_G2	lat_3	1.5144662	0.14185414	0.00169165	0.036352653	1	root_7		7.2061806	25.59693988	0	0	null	null	null	null	NA
G2_2_wbg_1_Low	2. patch 1_100 Wheat (W_BG)	G2	2	wbg	wbg	wbg	awbg	1_Low	1_Low	wbg_1_Low	wbg_1_Low_2_G2	lat_28	3.2550147	0.39848801	0.00461478	0.044779796	1	root_3		5.8071566	38.04256907	0	0	null	null	null	null	NA
G2_2_wbg_1_Low	2. patch 1_100 Wheat (W_BG)	G2	2	wbg	wbg	wbg	awbg	1_Low	1_Low	wbg_1_Low	wbg_1_Low_2_G2	lat_26	9.910991	1.0082269	0.009362583	0.038839933	1	root_3		5.8071566	21.238965	0	0	null	null	null	null	NA
G2_2_wbg_1_Low	2. patch 1_100 Wheat (W_BG)	G2	2	wbg	wbg	wbg	awbg	1_Low	1_Low	wbg_1_Low	wbg_1_Low_2_G2	lat_14	1.8326205	0.1887168	0.002223371	0.03758792	1	root_4		3.738661	43.94513659	0	0	null	null	null	null	NA
G2_2_wbg_1_Low	2. patch 1_100 Wheat (W_BG)	G2	2	wbg	wbg	wbg	awbg	1_Low	1_Low	wbg_1_Low	wbg_1_Low_2_G2	lat_16	3.7756777	0.44438997	0.005547504	0.049438998	1	root_3		13.791077	53.23573749	0	0	null	null	null	null	NA
G2_2_wbg_1_Low	2. patch 1_100 Wheat (W_BG)	G2	2	wbg	wbg	wbg	awbg	1_Low	1_Low	wbg_1_Low	wbg_1_Low_2_G2	lat_35	6.9744644	0.6142238	0.005961525	0.036885258	1	root_3		4.5927525	39.65419319	0	0	null	null	null	null	NA
G2_2_wbg_1_Low	2. patch 1_100 Wheat (W_BG)	G2	2	wbg	wbg	wbg	awbg	1_Low	1_Low	wbg_1_Low	wbg_1_Low_2_G2	lat_34	4.937207	0.48532137	0.006325547	0.037835717	1	root_3		3.5440807	33.86358613	0	0	null	null	null	null	NA
G2_2_wbg_1_Low	2. patch 1_100 Wheat (W_BG)	G2	2	wbg	wbg	wbg	awbg	1_Low	1_Low	wbg_1_Low	wbg_1_Low_2_G2	lat_33	2.795501	0.27913886	0.00314844	0.047075674	1	root_2		4.895169	27.28909192	0	0	null	null	null	null	NA
G2_2_wbg_1_Low	2. patch 1_100 Wheat (W_BG)	G2	2	wbg	wbg	wbg	awbg	1_Low	1_Low	wbg_1_Low	wbg_1_Low_2_G2	lat_17	1.5482326	0.18778016	0.002404018	0.04758292	1	root_3		13.1737995	66.39450673	0	0	null	null	null	null	NA
G2_2_wbg_1_Low	2. patch 1_100 Wheat (W_BG)	G2	2	wbg	wbg	wbg	awbg	1_Low	1_Low	wbg_1_Low	wbg_1_Low_2_G2	lat_20	5.7012944	0.8349094	0.011933919	0.045947663	1	root_3		10.235819	32.53247788	0	0	null	null	null	null	NA
G2_2_wbg_1_Low	2. patch 1_100 Wheat (W_BG)	G2	2	wbg	wbg	wbg	awbg	1_Low	1_Low	wbg_1_Low	wbg_1_Low_2_G2	lat_27	4.400699	0.38721597	0.004331712	0.04145059	1	root_3		6.4356055	28.59352145	0	0	null	null	null	null	NA
G2_2_wbg_1_Low	2. patch 1_100 Wheat (W_BG)	G2	2	wbg	wbg	wbg	awbg	1_Low	1_Low	wbg_1_Low	wbg_1_Low_2_G2	lat_32	1.0573634	0.12447367	0.001763356	0.055739395	1	root_2		6.7900767	26.15951524	0	0	null	null	null	null	NA
G2_2_wbg_1_Low	2. patch 1_100 Wheat (W_BG)	G2	2	wbg	wbg	wbg	awbg	1_Low	1_Low	wbg_1_Low	wbg_1_Low_2_G2	lat_21	5.0756426	0.64102376	0.007830377	0.04334666	1	root_3		9.620048	32.64819495	0	0	null	null	null	null	NA
G2_2_wbg_1_Low	2. patch 1_100 Wheat (W_BG)	G2	2	wbg	wbg	wbg	awbg	1_Low	1_Low	wbg_1_Low	wbg_1_Low_2_G2	lat_18	3.8522472	0.4570014	0.006346199	0.05073975	1	root_3		12.456979	41.02532634	0	0	null	null	null	null	NA
G2_2_wbg_1_Low	2. patch 1_100 Wheat (W_BG)	G2	2	wbg	wbg	wbg	awbg	1_Low	1_Low	wbg_1_Low	wbg_1_Low_2_G2	lat_19	4.0825944	0.48724976	0.006212783	0.04534687	1	root_3		12.253937	25.91282247	0	0	null	null	null	null	NA
G2_2_wbg_1_Low	2. patch 1_100 Wheat (W_BG)	G2	2	wbg	wbg	wbg	awbg	1_Low	1_Low	wbg_1_Low	wbg_1_Low_2_G2	lat_36	6.891503	0.77481854	0.008399844	0.042297855	1	root_2		4.895169	29.36448588	0	0	null	null	null	null	NA
G2_2_wbg_1_Low	2. patch 1_100 Wheat (W_BG)	G2	2	wbg	wbg	wbg	awbg	1_Low	1_Low	wbg_1_Low	wbg_1_Low_2_G2	lat_22	7.6708612	0.9362153	0.010090405	0.042936727	1	root_3		8.765449	30.31093154	0	0	null	null	null	null	NA
G2_2_wbg_1_Low	2. patch 1_100 Wheat (W_BG)	G2	2	wbg	wbg	wbg	awbg	1_Low	1_Low	wbg_1_Low	wbg_1_Low_2_G2	lat_23	5.144472	0.49270344	0.004089574	0.03377502	1	root_3		6.4356055	17.00400183	0	0	null	null	null	null	NA
G2_2_wbg_10_High	2. patch MS Wheat (W_BG)	G2	2	wbg	wbg	wbg	awbg	10_High	a10_High	wbg_10_High	wbg_10_High_2_G2	lat_27	0.9661484	0.10527051	0.001551545	0.05756691	1	root_4		4.924596	35.60372709	0	0	null	null	null	null	NA
G2_2_wbg_10_High	2. patch MS Wheat (W_BG)	G2	2	wbg	wbg	wbg	awbg	10_High	a10_High	wbg_10_High	wbg_10_High_2_G2	lat_28	0.9853799	0.14344424	0.002714327	0.06878314	1	root_4		5.857767	38.10313919	0	0	null	null	null	null	NA
G2_2_wbg_10_High	2. patch MS Wheat (W_BG)	G2	2	wbg	wbg	wbg	awbg	10_High	a10_High	wbg_10_High	wbg_10_High_2_G2	lat_30	0.65642595	0.02730546	0.000158	0.02356424	1	root_4		4.3102603	33.58035185	0	0	null	null	null	null	NA
G2_2_wbg_10_High	2. patch MS Wheat (W_BG)	G2	2	wbg	wbg	wbg	awbg	10_High	a10_High	wbg_10_High	wbg_10_High_2_G2	lat_32	1.0958911	0.16175516	0.002993754	0.057914577	1	root_4		3.3525393	47.0353464	0	0	null	null	null	null	NA
G2_2_wbg_10_High	2. patch MS Wheat (W_BG)	G2	2	wbg	wbg	wbg	awbg	10_High	a10_High	wbg_10_High	wbg_10_High_2_G2	root_7	3.718193	0.7682539	0.01724329	0.07103136	0	root_4		0	0	0	0	null	null	null	null	NA
G2_2_wbg_10_High	2. patch MS Wheat (W_BG)	G2	2	wbg	wbg	wbg	awbg	10_High	a10_High	wbg_10_High	wbg_10_High_2_G2	lat_33	2.3247273	0.32348692	0.003904312	0.044446643	1	root_6		4.3810654	48.76255098	0	0	null	null	null	null	NA
G2_2_wbg_10_High	2. patch MS Wheat (W_BG)	G2	2	wbg	wbg	wbg	awbg	10_High	a10_High	wbg_10_High	wbg_10_High_2_G2	lat_36	0.0958597	0.008667997	0.000108	0.040446933	1	root_5		9.247393	68.99966383	0	0	null	null	null	null	NA
G2_2_wbg_10_High	2. patch MS Wheat (W_BG)	G2	2	wbg	wbg	wbg	awbg	10_High	a10_High	wbg_10_High	wbg_10_High_2_G2	lat_25	1.1017662	0.13913226	0.001677922	0.04714146	1	root_5		3.9532683	45.18847691	0	0	null	null	null	null	NA
G2_2_wbg_10_High	2. patch MS Wheat (W_BG)	G2	2	wbg	wbg	wbg	awbg	10_High	a10_High	wbg_10_High	wbg_10_High_2_G2	lat_29	0.9808661	0.10369267	0.00214132	0.066211715	1	root_4		4.924596	36.26188411	0	0	null	null	null	null	NA
G2_2_wbg_10_High	2. patch MS Wheat (W_BG)	G2	2	wbg	wbg	wbg	awbg	10_High	a10_High	wbg_10_High	wbg_10_High_2_G2	lat_31	1.0623916	0.16922747	0.003340982	0.06791797	1	root_4		3.8214755	49.11619085	0	0	null	null	null	null	NA
G2_2_wbg_10_High	2. patch MS Wheat (W_BG)	G2	2	wbg	wbg	wbg	awbg	10_High	a10_High	wbg_10_High	wbg_10_High_2_G2	lat_34	2.4187417	0.26756734	0.002788068	0.04026033	1	root_6		5.4653416	47.43315028	0	0	null	null	null	null	NA
G2_2_wbg_10_High	2. patch MS Wheat (W_BG)	G2	2	wbg	wbg	wbg	awbg	10_High	a10_High	wbg_10_High	wbg_10_High_2_G2	lat_35	2.7953224	0.41589206	0.005334449	0.04829359	1	root_6		5.1608057	33.56324905	0	0	null	null	null	null	NA
G2_2_wbg_10_High	2. patch MS Wheat (W_BG)	G2	2	wbg	wbg	wbg	awbg	10_High	a10_High	wbg_10_High	wbg_10_High_2_G2	lat_20	0.50382364	0.066901684	0.001224006	0.060120422	1	root_5		7.505259	65.89091689	0	0	null	null	null	null	NA
G2_2_wbg_10_High	2. patch MS Wheat (W_BG)	G2	2	wbg	wbg	wbg	awbg	10_High	a10_High	wbg_10_High	wbg_10_High_2_G2	lat_21	1.0977224	0.15289363	0.002279184	0.05830444	1	root_5		6.784631	48.60348953	0	0	null	null	null	null	NA
G2_2_wbg_10_High	2. patch MS Wheat (W_BG)	G2	2	wbg	wbg	wbg	awbg	10_High	a10_High	wbg_10_High	wbg_10_High_2_G2	lat_3	1.121511	0.13689081	0.001497937	0.037355024	1	root_1		7.072341	31.15424133	0	0	null	null	null	null	NA
G2_2_wbg_10_High	2. patch MS Wheat (W_BG)	G2	2	wbg	wbg	wbg	awbg	10_High	a10_High	wbg_10_High	wbg_10_High_2_G2	lat_23	1.7516761	0.25931284	0.00331445	0.04706731	1	root_5		5.092607	21.78548941	0	0	null	null	null	null	NA
G2_2_wbg_10_High	2. patch MS Wheat (W_BG)	G2	2	wbg	wbg	wbg	awbg	10_High	a10_High	wbg_10_High	wbg_10_High_2_G2	lat_24	1.547123	0.24178375	0.004813759	0.06637608	1	root_5		3.4397893	25.31060469	0	0	null	null	null	null	NA
G2_2_wbg_10_High	2. patch MS Wheat (W_BG)	G2	2	wbg	wbg	wbg	awbg	10_High	a10_High	wbg_10_High	wbg_10_High_2_G2	lat_2	1.3909285	0.19488296	0.002450189	0.04670758	1	root_1		8.167473	53.95650003	0	0	null	null	null	null	NA
G2_2_wbg_10_High	2. patch MS Wheat (W_BG)	G2	2	wbg	wbg	wbg	awbg	10_High	a10_High	wbg_10_High	wbg_10_High_2_G2	lat_7	2.4187417	0.26756734	0.002788068	0.04026033	1	root_6		5.4653416	47.43315028	0	0	null	null	null	null	NA
G2_2_wbg_10_High	2. patch MS Wheat (W_BG)	G2	2	wbg	wbg	wbg	awbg	10_High	a10_High	wbg_10_High	wbg_10_High_2_G2	lat_26	4.986208	0.59441024	0.007371232	0.045004062	1	root_5		2.3322968	38.31602253	0	0	null	null	null	null	NA
G2_2_wbg_10_High	2. patch MS Wheat (W_BG)	G2	2	wbg	wbg	wbg	awbg	10_High	a10_High	wbg_10_High	wbg_10_High_2_G2	lat_4	2.3687627	0.30753526	0.004066312	0.048954025	1	root_1		6.846609	30.33636716	0	0	null	null	null	null	NA
G2_2_wbg_10_High	2. patch MS Wheat (W_BG)	G2	2	wbg	wbg	wbg	awbg	10_High	a10_High	wbg_10_High	wbg_10_High_2_G2	lat_6	2.7953224	0.41589206	0.005334449	0.04829359	1	root_6		5.1608057	33.56324905	0	0	null	null	null	null	NA
G2_2_wbg_10_High	2. patch MS Wheat (W_BG)	G2	2	wbg	wbg	wbg	awbg	10_High	a10_High	wbg_10_High	wbg_10_High_2_G2	root_2	4.590984	0.6616548	0.009299946	0.05257293	0	-1		0	0	0	0	null	null	null	null	NA
G2_2_wbg_10_High	2. patch MS Wheat (W_BG)	G2	2	wbg	wbg	wbg	awbg	10_High	a10_High	wbg_10_High	wbg_10_High_2_G2	lat_19	3.2145386	0.36278263	0.004510725	0.04354922	1	root_3		3.054457	53.53138905	0	0	null	null	null	null	NA
G2_2_wbg_10_High	2. patch MS Wheat (W_BG)	G2	2	wbg	wbg	wbg	awbg	10_High	a10_High	wbg_10_High	wbg_10_High_2_G2	lat_9	0.5841401	0.07179922	0.000806	0.042766728	1	root_6		12.830557	55.87727217	0	0	null	null	null	null	NA
G2_2_wbg_10_High	2. patch MS Wheat (W_BG)	G2	2	wbg	wbg	wbg	awbg	10_High	a10_High	wbg_10_High	wbg_10_High_2_G2	lat_14	2.3602524	0.20656246	0.003084275	0.05546336	1	root_3		5.704856	18.70799742	0	0	null	null	null	null	NA
G2_2_wbg_10_High	2. patch MS Wheat (W_BG)	G2	2	wbg	wbg	wbg	awbg	10_High	a10_High	wbg_10_High	wbg_10_High_2_G2	lat_17	0.90809727	0.1420459	0.001744959	0.04450195	1	root_3		3.7779188	83.73538715	0	0	null	null	null	null	NA
G2_2_wbg_10_High	2. patch MS Wheat (W_BG)	G2	2	wbg	wbg	wbg	awbg	10_High	a10_High	wbg_10_High	wbg_10_High_2_G2	lat_5	2.174751	0.25472915	0.002849781	0.040512737	1	root_1		6.2068276	45.36731858	0	0	null	null	null	null	NA
G2_2_wbg_10_High	2. patch MS Wheat (W_BG)	G2	2	wbg	wbg	wbg	awbg	10_High	a10_High	wbg_10_High	wbg_10_High_2_G2	lat_12	1.1656362	0.14892602	0.001861133	0.049371988	1	root_6		4.3810654	14.78011955	0	0	null	null	null	null	NA
G2_2_wbg_10_High	2. patch MS Wheat (W_BG)	G2	2	wbg	wbg	wbg	awbg	10_High	a10_High	wbg_10_High	wbg_10_High_2_G2	lat_15	1.7092133	0.21903865	0.003005387	0.044532686	1	root_3		4.3824024	37.90489978	0	0	null	null	null	null	NA
G2_2_wbg_10_High	2. patch MS Wheat (W_BG)	G2	2	wbg	wbg	wbg	awbg	10_High	a10_High	wbg_10_High	wbg_10_High_2_G2	lat_16	3.9920843	0.5507305	0.007232767	0.04990846	1	root_3		4.5933604	62.74662564	0	0	null	null	null	null	NA
G2_2_wbg_10_High	2. patch MS Wheat (W_BG)	G2	2	wbg	wbg	wbg	awbg	10_High	a10_High	wbg_10_High	wbg_10_High_2_G2	lat_36	0.0958597	0.008667997	0.000108	0.040446933	1	root_5		9.247393	68.99966383	0	0	null	null	null	null	NA
G2_2_wbg_10_High	2. patch MS Wheat (W_BG)	G2	2	wbg	wbg	wbg	awbg	10_High	a10_High	wbg_10_High	wbg_10_High_2_G2	lat_22	0.85499316	0.10751949	0.001180511	0.04321572	1	root_5		6.243633	59.44701589	0	0	null	null	null	null	NA
G2_2_wbg_10_High	2. patch MS Wheat (W_BG)	G2	2	wbg	wbg	wbg	awbg	10_High	a10_High	wbg_10_High	wbg_10_High_2_G2	lat_13	4.7183948	0.7531525	0.010325985	0.053576574	1	root_6		3.3392718	54.27566111	0	0	null	null	null	null	NA
G2_2_wbg_10_High	2. patch MS Wheat (W_BG)	G2	2	wbg	wbg	wbg	awbg	10_High	a10_High	wbg_10_High	wbg_10_High_2_G2	lat_11	1.1243656	0.083532006	0.00089	0.042217065	1	root_6		9.166439	6.311914416	0	0	null	null	null	null	NA
G2_2_wbg_10_High	2. patch MS Wheat (W_BG)	G2	2	wbg	wbg	wbg	awbg	10_High	a10_High	wbg_10_High	wbg_10_High_2_G2	lat_18	0.94385064	0.11414543	0.001272093	0.043363757	1	root_3		3.5537581	61.49189257	0	0	null	null	null	null	NA
G2_2_wbg_10_High	2. patch MS Wheat (W_BG)	G2	2	wbg	wbg	wbg	awbg	10_High	a10_High	wbg_10_High	wbg_10_High_2_G2	lat_10	0.41241434	0.058046497	0.000697	0.046800505	1	root_6		11.413993	70.08410662	0	0	null	null	null	null	NA
G2_2_wbg_10_High	2. patch MS Wheat (W_BG)	G2	2	wbg	wbg	wbg	awbg	10_High	a10_High	wbg_10_High	wbg_10_High_2_G2	lat_8	2.3247273	0.32348692	0.003904312	0.044446643	1	root_6		4.3810654	48.76255098	0	0	null	null	null	null	NA
G2_3_w1_1_Low	3. patch 1_100 0 _ Wheat	G2	3	w1	w1	w1	w1	1_Low	1_Low	w1_1_Low	w1_1_Low_3_G2	lat_14	1.1973552	0.14634621	0.001643469	0.03889707	1	root_7	root_7	6.7461286	49.93381914	0	0	null	null	null	null	NA
G2_3_w1_1_Low	3. patch 1_100 0 _ Wheat	G2	3	w1	w1	w1	w1	1_Low	1_Low	w1_1_Low	w1_1_Low_3_G2	lat_3	1.6314933	0.18167639	0.001735848	0.034944393	1	root_8	root_8	15.086031	21.19885813	0	0	null	null	null	null	NA
G2_3_w1_1_Low	3. patch 1_100 0 _ Wheat	G2	3	w1	w1	w1	w1	1_Low	1_Low	w1_1_Low	w1_1_Low_3_G2	lat_2	3.2365444	0.35355443	0.003114482	0.034828477	1	root_8	root_8	11.106074	22.64685823	0	0	null	null	null	null	NA
G2_3_w1_1_Low	3. patch 1_100 0 _ Wheat	G2	3	w1	w1	w1	w1	1_Low	1_Low	w1_1_Low	w1_1_Low_3_G2	lat_5	7.101807	0.871681	0.010228062	0.03969387	1	root_8	root_8	9.0364895	5.1263575	0	0	null	null	null	null	NA
G2_3_w1_1_Low	3. patch 1_100 0 _ Wheat	G2	3	w1	w1	w1	w1	1_Low	1_Low	w1_1_Low	w1_1_Low_3_G2	lat_10	4.3856926	0.4919738	0.004495105	0.036522225	1	root_7	root_7	3.9912531	59.26505965	0	0	null	null	null	null	NA
G2_3_w1_1_Low	3. patch 1_100 0 _ Wheat	G2	3	w1	w1	w1	w1	1_Low	1_Low	w1_1_Low	w1_1_Low_3_G2	lat_17	1.1883786	0.11023923	0.000884	0.031610247	1	root_7	root_7	8.964483	41.12672733	0	0	null	null	null	null	NA
G2_3_w1_1_Low	3. patch 1_100 0 _ Wheat	G2	3	w1	w1	w1	w1	1_Low	1_Low	w1_1_Low	w1_1_Low_3_G2	lat_15	2.479743	0.25940177	0.002210785	0.03386181	1	root_7	root_7	7.6809106	39.7988566	0	0	null	null	null	null	NA
G2_3_w1_1_Low	3. patch 1_100 0 _ Wheat	G2	3	w1	w1	w1	w1	1_Low	1_Low	w1_1_Low	w1_1_Low_3_G2	lat_13	0.7869973	0.067297004	0.00052	0.03048897	1	root_7	root_7	6.227036	63.31443293	0	0	null	null	null	null	NA
G2_3_w1_1_Low	3. patch 1_100 0 _ Wheat	G2	3	w1	w1	w1	w1	1_Low	1_Low	w1_1_Low	w1_1_Low_3_G2	lat_23	1.0984906	0.1395985	0.00141672	0.041369118	1	root_5	root_5	16.018616	68.91552956	0	0	null	null	null	null	NA
G2_3_w1_1_Low	3. patch 1_100 0 _ Wheat	G2	3	w1	w1	w1	w1	1_Low	1_Low	w1_1_Low	w1_1_Low_3_G2	lat_1	5.8706913	0.6678681	0.006313369	0.03722614	1	root_8	root_8	10.240289	4.713267659	0	0	null	null	null	null	NA
G2_3_w1_1_Low	3. patch 1_100 0 _ Wheat	G2	3	w1	w1	w1	w1	1_Low	1_Low	w1_1_Low	w1_1_Low_3_G2	lat_6	7.5618763	0.8576798	0.007991244	0.03582995	1	root_8	root_8	8.137791	45.84532254	0	0	null	null	null	null	NA
G2_3_w1_1_Low	3. patch 1_100 0 _ Wheat	G2	3	w1	w1	w1	w1	1_Low	1_Low	w1_1_Low	w1_1_Low_3_G2	lat_11	3.0135634	0.33201057	0.002971072	0.03473593	1	root_7	root_7	5.87362	46.01596799	0	0	null	null	null	null	NA
G2_3_w1_1_Low	3. patch 1_100 0 _ Wheat	G2	3	w1	w1	w1	w1	1_Low	1_Low	w1_1_Low	w1_1_Low_3_G2	lat_16	1.8783716	0.18345962	0.001605575	0.033964176	1	root_7	root_7	8.129415	33.07704887	0	0	null	null	null	null	NA
G2_3_w1_1_Low	3. patch 1_100 0 _ Wheat	G2	3	w1	w1	w1	w1	1_Low	1_Low	w1_1_Low	w1_1_Low_3_G2	lat_9	4.164358	0.5272418	0.005423825	0.038354695	1	root_1	root_1	5.898545	13.63057139	0	0	null	null	null	null	NA
G2_3_w1_1_Low	3. patch 1_100 0 _ Wheat	G2	3	w1	w1	w1	w1	1_Low	1_Low	w1_1_Low	w1_1_Low_3_G2	lat_4	1.5274078	0.1587933	0.001437953	0.030928358	1	root_8	root_8	14.905584	14.13955709	0	0	null	null	null	null	NA
G2_3_w1_1_Low	3. patch 1_100 0 _ Wheat	G2	3	w1	w1	w1	w1	1_Low	1_Low	w1_1_Low	w1_1_Low_3_G2	lat_12	0.32071775	0.026148636	0.000195	0.028226769	1	root_7	root_7	6.368686	81.76392135	0	0	null	null	null	null	NA
G2_3_w1_1_Low	3. patch 1_100 0 _ Wheat	G2	3	w1	w1	w1	w1	1_Low	1_Low	w1_1_Low	w1_1_Low_3_G2	lat_20	0.9844292	0.10710592	0.000933	0.034147672	1	root_7	root_7	10.875145	36.25478072	0	0	null	null	null	null	NA
G2_3_w1_1_Low	3. patch 1_100 0 _ Wheat	G2	3	w1	w1	w1	w1	1_Low	1_Low	w1_1_Low	w1_1_Low_3_G2	lat_21	0.32216325	0.032228056	0.000253	0.028284805	1	root_7	root_7	11.908735	117.2397327	0	0	null	null	null	null	NA
G2_3_w1_1_Low	3. patch 1_100 0 _ Wheat	G2	3	w1	w1	w1	w1	1_Low	1_Low	w1_1_Low	w1_1_Low_3_G2	root_2	12.364568	2.2324076	0.033747986	0.05941604	0	-1	-1	0	0	0	0	null	null	null	null	NA
G2_3_w1_1_Low	3. patch 1_100 0 _ Wheat	G2	3	w1	w1	w1	w1	1_Low	1_Low	w1_1_Low	w1_1_Low_3_G2	lat_7	3.8569813	0.4724269	0.00480355	0.039954577	1	root_1	root_1	8.858005	38.46752978	0	0	null	null	null	null	NA
G2_3_w1_1_Low	3. patch 1_100 0 _ Wheat	G2	3	w1	w1	w1	w1	1_Low	1_Low	w1_1_Low	w1_1_Low_3_G2	lat_8	3.6168096	0.5016219	0.005682508	0.04487141	1	root_3	root_3	8.738427	37.62559968	0	0	null	null	null	null	NA
G2_3_w1_1_Low	3. patch 1_100 0 _ Wheat	G2	3	w1	w1	w1	w1	1_Low	1_Low	w1_1_Low	w1_1_Low_3_G2	root_4	10.55223	2.6603224	0.05829815	0.08461905	0	-1	-1	0	0	0	0	null	null	null	null	NA
G2_3_w1_1_Low	3. patch 1_100 0 _ Wheat	G2	3	w1	w1	w1	w1	1_Low	1_Low	w1_1_Low	w1_1_Low_3_G2	lat_18	0.89434296	0.09440162	0.000821	0.031992998	1	root_7	root_7	9.185135	49.48051314	0	0	null	null	null	null	NA
G2_3_w1_1_Low	3. patch 1_100 0 _ Wheat	G2	3	w1	w1	w1	w1	1_Low	1_Low	w1_1_Low	w1_1_Low_3_G2	lat_19	1.8759526	0.2010355	0.001843601	0.035091043	1	root_7	root_7	9.683027	23.12652876	0	0	null	null	null	null	NA
G2_3_w1_1_Low	3. patch 1_100 0 _ Wheat	G2	3	w1	w1	w1	w1	1_Low	1_Low	w1_1_Low	w1_1_Low_3_G2	lat_22	2.8305244	0.35363713	0.003728775	0.041274715	1	root_5	root_5	16.347425	60.11901089	0	0	null	null	null	null	NA
G2_3_w1_1_Low	3. patch 1_100 0 _ Wheat	G2	3	w1	w1	w1	w1	1_Low	1_Low	w1_1_Low	w1_1_Low_3_G2	root_6	7.0612316	1.5408804	0.0272845	0.06890224	0	-1	-1	0	0	0	0	null	null	null	null	NA
G2_3_w1_1_Low	3. patch 1_100 0 _ Wheat	G2	3	w1	w1	w1	w1	1_Low	1_Low	w1_1_Low	w1_1_Low_3_G2	root_9	7.90794	1.5019932	0.023502223	0.05961855	0	-1	-1	0	0	0	0	null	null	null	null	NA
G2_3_w1_1_Low	3. patch 1_100 0 _ Wheat	G2	3	w1	w1	w1	w1	1_Low	1_Low	w1_1_Low	w1_1_Low_3_G2	lat_24	5.500791	0.6909335	0.007236983	0.040177308	1	root_5	root_5	21.641338	40.63268609	0	0	null	null	null	null	NA
G2_3_w2_1_Low	3. Wheat (patch 1_100 W_W)	G2	3	w2	aw2	w2	w2	1_Low	1_Low	w2_1_Low	w2_1_Low_3_G2	lat_13	0.2877546	0.06046153	0.000976	0.063258156	1	root_1	root_1	9.741997	62.76514911	0	0	null	null	null	null	NA
G2_3_w2_1_Low	3. Wheat (patch 1_100 W_W)	G2	3	w2	aw2	w2	w2	1_Low	1_Low	w2_1_Low	w2_1_Low_3_G2	lat_12	0.21984866	0.026234562	0.000385	0.04780924	1	root_1	root_1	8.706566	35.24023808	0	0	null	null	null	null	NA
G2_3_w2_1_Low	3. Wheat (patch 1_100 W_W)	G2	3	w2	aw2	w2	w2	1_Low	1_Low	w2_1_Low	w2_1_Low_3_G2	lat_11	0.69846076	0.10533367	0.001572058	0.048682094	1	root_1	root_1	7.059402	39.62886685	0	0	null	null	null	null	NA
G2_3_w2_1_Low	3. Wheat (patch 1_100 W_W)	G2	3	w2	aw2	w2	w2	1_Low	1_Low	w2_1_Low	w2_1_Low_3_G2	lat_10	6.9756985	1.1233084	0.014889149	0.051440556	1	root_1	root_1	5.564289	44.7122488	0	0	null	null	null	null	NA
G2_3_w2_1_Low	3. Wheat (patch 1_100 W_W)	G2	3	w2	aw2	w2	w2	1_Low	1_Low	w2_1_Low	w2_1_Low_3_G2	lat_9	9.2504835	1.3875341	0.01786377	0.048975334	1	root_1	root_1	3.7404284	15.54395327	0	0	null	null	null	null	NA
G2_3_w2_1_Low	3. Wheat (patch 1_100 W_W)	G2	3	w2	aw2	w2	w2	1_Low	1_Low	w2_1_Low	w2_1_Low_3_G2	lat_8	4.8489122	0.5719365	0.006337855	0.03934493	1	root_4	root_4	9.156429	74.34753802	0	0	null	null	null	null	NA
G2_3_w2_1_Low	3. Wheat (patch 1_100 W_W)	G2	3	w2	aw2	w2	w2	1_Low	1_Low	w2_1_Low	w2_1_Low_3_G2	lat_7	5.3421607	0.6384367	0.006492628	0.03776621	1	root_4	root_4	8.776119	57.15565135	0	0	null	null	null	null	NA
G2_3_w2_1_Low	3. Wheat (patch 1_100 W_W)	G2	3	w2	aw2	w2	w2	1_Low	1_Low	w2_1_Low	w2_1_Low_3_G2	lat_6	6.8822093	0.84136844	0.008521838	0.039912853	1	root_4	root_4	8.338401	68.24438151	0	0	null	null	null	null	NA
G2_3_w2_1_Low	3. Wheat (patch 1_100 W_W)	G2	3	w2	aw2	w2	w2	1_Low	1_Low	w2_1_Low	w2_1_Low_3_G2	lat_5	9.461714	1.2406269	0.013199789	0.042505126	1	root_4	root_4	7.438561	47.58926108	0	0	null	null	null	null	NA
G2_3_w2_1_Low	3. Wheat (patch 1_100 W_W)	G2	3	w2	aw2	w2	w2	1_Low	1_Low	w2_1_Low	w2_1_Low_3_G2	lat_2	6.013136	0.72492146	0.007581095	0.040169522	1	root_4	root_4	6.640949	51.95585566	0	0	null	null	null	null	NA
G2_3_w2_1_Low	3. Wheat (patch 1_100 W_W)	G2	3	w2	aw2	w2	w2	1_Low	1_Low	w2_1_Low	w2_1_Low_3_G2	lat_1	7.2770896	0.9227385	0.009889755	0.041213743	1	root_4	root_4	6.048391	43.44095935	0	0	null	null	null	null	NA
G2_3_w2_1_Low	3. Wheat (patch 1_100 W_W)	G2	3	w2	aw2	w2	w2	1_Low	1_Low	w2_1_Low	w2_1_Low_3_G2	lat_14	2.78416	0.44783053	0.005916235	0.051956046	1	root_3	root_3	7.105329	35.147006	0	0	null	null	null	null	NA
G2_3_w2_1_Low	3. Wheat (patch 1_100 W_W)	G2	3	w2	aw2	w2	w2	1_Low	1_Low	w2_1_Low	w2_1_Low_3_G2	root_38	0.29683354	0.028828604	0.000463	0.05358071	1	root_6	root_6	16.488075	34.49947674	0	0	null	null	null	null	NA
G2_3_w2_1_Low	3. Wheat (patch 1_100 W_W)	G2	3	w2	aw2	w2	w2	1_Low	1_Low	w2_1_Low	w2_1_Low_3_G2	root_38	0.14171168	0.013070055	0.000177	0.048844323	1	root_6	root_6	18.35538	15.17763656	0	0	null	null	null	null	NA
G2_3_w2_1_Low	3. Wheat (patch 1_100 W_W)	G2	3	w2	aw2	w2	w2	1_Low	1_Low	w2_1_Low	w2_1_Low_3_G2	lat_28	0.45533085	0.07308515	0.001045512	0.055708956	1	root_4	root_4	15.809019	37.98055096	0	0	null	null	null	null	NA
G2_3_w2_1_Low	3. Wheat (patch 1_100 W_W)	G2	3	w2	aw2	w2	w2	1_Low	1_Low	w2_1_Low	w2_1_Low_3_G2	lat_27	3.017317	0.39574894	0.004596307	0.043085996	1	root_4	root_4	15.555469	71.51057797	0	0	null	null	null	null	NA
G2_3_w2_1_Low	3. Wheat (patch 1_100 W_W)	G2	3	w2	aw2	w2	w2	1_Low	1_Low	w2_1_Low	w2_1_Low_3_G2	lat_23	5.529321	0.7007311	0.007384531	0.0422677	1	root_4	root_4	14.043904	63.69883597	0	0	null	null	null	null	NA
G2_3_w2_1_Low	3. Wheat (patch 1_100 W_W)	G2	3	w2	aw2	w2	w2	1_Low	1_Low	w2_1_Low	w2_1_Low_3_G2	lat_21	5.370173	0.7233482	0.008567047	0.040794164	1	root_4	root_4	12.39579	2.832670694	0	0	null	null	null	null	NA
G2_3_w2_1_Low	3. Wheat (patch 1_100 W_W)	G2	3	w2	aw2	w2	w2	1_Low	1_Low	w2_1_Low	w2_1_Low_3_G2	lat_20	5.3954167	0.7573435	0.008775558	0.04474797	1	root_4	root_4	13.78324	73.96114056	0	0	null	null	null	null	NA
G2_3_w2_1_Low	3. Wheat (patch 1_100 W_W)	G2	3	w2	aw2	w2	w2	1_Low	1_Low	w2_1_Low	w2_1_Low_3_G2	lat_19	7.2743893	1.0519024	0.012303167	0.045701567	1	root_4	root_4	13.023781	40.95832219	0	0	null	null	null	null	NA
G2_3_w2_1_Low	3. Wheat (patch 1_100 W_W)	G2	3	w2	aw2	w2	w2	1_Low	1_Low	w2_1_Low	w2_1_Low_3_G2	lat_17	1.5812849	0.14336206	0.001138802	0.031897817	1	root_6	root_6	9.036381	36.59268384	0	0	null	null	null	null	NA
G2_3_w2_1_Low	3. Wheat (patch 1_100 W_W)	G2	3	w2	aw2	w2	w2	1_Low	1_Low	w2_1_Low	w2_1_Low_3_G2	root_2	5.249762	1.071161	0.02103666	0.06215611	0	-1	-1	0	0	0	0	null	null	null	null	NA
G2_3_w2_1_Low	3. Wheat (patch 1_100 W_W)	G2	3	w2	aw2	w2	w2	1_Low	1_Low	w2_1_Low	w2_1_Low_3_G2	lat_4	3.2918358	0.32093012	0.002965418	0.034094635	1	root_4	root_4	7.0048714	61.38504109	0	0	null	null	null	null	NA
G2_3_w2_1_Low	3. Wheat (patch 1_100 W_W)	G2	3	w2	aw2	w2	w2	1_Low	1_Low	w2_1_Low	w2_1_Low_3_G2	lat_3	2.3514147	0.24593265	0.002290394	0.03736477	1	root_4	root_4	6.791062	50.86838026	0	0	null	null	null	null	NA
G2_3_w2_1_Low	3. Wheat (patch 1_100 W_W)	G2	3	w2	aw2	w2	w2	1_Low	1_Low	w2_1_Low	w2_1_Low_3_G2	lat_16	4.5994954	0.6372554	0.008968042	0.03912668	1	root_6	root_6	9.835361	38.37845046	0	0	null	null	null	null	NA
G2_3_w2_1_Low	3. Wheat (patch 1_100 W_W)	G2	3	w2	aw2	w2	w2	1_Low	1_Low	w2_1_Low	w2_1_Low_3_G2	lat_24	3.5722408	0.385716	0.003354649	0.03347999	1	root_4	root_4	14.056893	81.00156295	0	0	null	null	null	null	NA
G2_3_w2_1_Low	3. Wheat (patch 1_100 W_W)	G2	3	w2	aw2	w2	w2	1_Low	1_Low	w2_1_Low	w2_1_Low_3_G2	root_38	0.5846689	0.06652752	0.000768	0.04512246	1	root_6	root_6	15.483503	24.64438803	0	0	null	null	null	null	NA
G2_3_w2_1_Low	3. Wheat (patch 1_100 W_W)	G2	3	w2	aw2	w2	w2	1_Low	1_Low	w2_1_Low	w2_1_Low_3_G2	lat_31	8.240043	0.94908136	0.008904806	0.037421152	1	root_4	root_4	9.565568	55.64634347	0	0	null	null	null	null	NA
G2_3_w2_1_Low	3. Wheat (patch 1_100 W_W)	G2	3	w2	aw2	w2	w2	1_Low	1_Low	w2_1_Low	w2_1_Low_3_G2	lat_30	2.4837124	0.35841873	0.004647113	0.046039566	1	root_4	root_4	16.14895	109.3058669	0	0	null	null	null	null	NA
G2_3_w2_1_Low	3. Wheat (patch 1_100 W_W)	G2	3	w2	aw2	w2	w2	1_Low	1_Low	w2_1_Low	w2_1_Low_3_G2	lat_26	3.6662586	0.55222154	0.008434813	0.048101183	1	root_4	root_4	15.011158	33.72187337	0	0	null	null	null	null	NA
G2_3_w2_1_Low	3. Wheat (patch 1_100 W_W)	G2	3	w2	aw2	w2	w2	1_Low	1_Low	w2_1_Low	w2_1_Low_3_G2	lat_22	5.2278523	0.71105623	0.008257034	0.044063374	1	root_4	root_4	13.686702	65.15383019	0	0	null	null	null	null	NA
G2_3_w2_1_Low	3. Wheat (patch 1_100 W_W)	G2	3	w2	aw2	w2	w2	1_Low	1_Low	w2_1_Low	w2_1_Low_3_G2	lat_18	0.646829	0.06754312	0.000598	0.03377727	1	root_6	root_6	9.284095	47.27395223	0	0	null	null	null	null	NA
G2_3_w2_1_Low	3. Wheat (patch 1_100 W_W)	G2	3	w2	aw2	w2	w2	1_Low	1_Low	w2_1_Low	w2_1_Low_3_G2	lat_15	1.9061961	0.24093747	0.002800404	0.0412984	1	root_6	root_6	13.565253	18.54169597	0	0	null	null	null	null	NA
G2_3_w2_1_Low	3. Wheat (patch 1_100 W_W)	G2	3	w2	aw2	w2	w2	1_Low	1_Low	w2_1_Low	w2_1_Low_3_G2	root_5	12.145216	2.724968	0.050263353	0.071360484	0	-1	-1	0	0	0	0	null	null	null	null	NA
G2_3_w2_1_Low	3. Wheat (patch 1_100 W_W)	G2	3	w2	aw2	w2	w2	1_Low	1_Low	w2_1_Low	w2_1_Low_3_G2	lat_29	2.3564115	0.3299666	0.004362283	0.04569031	1	root_4	root_4	14.698434	94.12986956	0	0	null	null	null	null	NA
G2_3_w2_1_Low	3. Wheat (patch 1_100 W_W)	G2	3	w2	aw2	w2	w2	1_Low	1_Low	w2_1_Low	w2_1_Low_3_G2	lat_25	5.5376544	0.7612946	0.008955249	0.044659983	1	root_4	root_4	12.022825	59.21894222	0	0	null	null	null	null	NA
G2_3_w2_10_High	3. patch MS Wheat_Wheat	G2	3	w2	aw2	w2	w2	10_High	a10_High	w2_10_High	w2_10_High_3_G2	root_	0.53635865	0.07664309	0.001008124	0.04045661	1	root_2	root_2	1.2494855	19.75252459	0	0	null	null	null	null	NA
G2_3_w2_10_High	3. patch MS Wheat_Wheat	G2	3	w2	aw2	w2	w2	10_High	a10_High	w2_10_High	w2_10_High_3_G2	root_	0.3746633	0.03644059	0.000727	0.06364606	1	root_2	root_2	1.0683142	87.23249865	0	0	null	null	null	null	NA
G2_3_wbd_1_Low	3. patch 1_100 BD_Wheat	G2	3	wbd	wbd	awbd	wbd	1_Low	1_Low	wbd_1_Low	wbd_1_Low_3_G2	lat_31	6.303322	0.62614655	0.005532363	0.033116255	1	root_2	root_2	7.3595743	67.37506235	0	0	null	null	null	null	NA
G2_3_wbd_1_Low	3. patch 1_100 BD_Wheat	G2	3	wbd	wbd	awbd	wbd	1_Low	1_Low	wbd_1_Low	wbd_1_Low_3_G2	lat_20	3.07026	0.3143389	0.002908786	0.03408883	1	root_2	root_2	18.986343	5.817873173	0	0	null	null	null	null	NA
G2_3_wbd_1_Low	3. patch 1_100 BD_Wheat	G2	3	wbd	wbd	awbd	wbd	1_Low	1_Low	wbd_1_Low	wbd_1_Low_3_G2	root_6	3.6298046	0.99288887	0.022444453	0.084361725	0	-1	-1	0	0	0	0	null	null	null	null	NA
G2_3_wbd_1_Low	3. patch 1_100 BD_Wheat	G2	3	wbd	wbd	awbd	wbd	1_Low	1_Low	wbd_1_Low	wbd_1_Low_3_G2	lat_16	3.7163377	0.53550625	0.006950477	0.048619654	1	root_2	root_2	20.261944	64.34519043	0	0	null	null	null	null	NA
G2_3_wbd_1_Low	3. patch 1_100 BD_Wheat	G2	3	wbd	wbd	awbd	wbd	1_Low	1_Low	wbd_1_Low	wbd_1_Low_3_G2	lat_29	3.0010304	0.3778927	0.00469685	0.038761415	1	root_2	root_2	9.81139	11.27176556	0	0	null	null	null	null	NA
G2_3_wbd_1_Low	3. patch 1_100 BD_Wheat	G2	3	wbd	wbd	awbd	wbd	1_Low	1_Low	wbd_1_Low	wbd_1_Low_3_G2	lat_28	6.365354	0.78196055	0.008347438	0.039356336	1	root_2	root_2	11.80307	4.948116884	0	0	null	null	null	null	NA
G2_3_wbd_1_Low	3. patch 1_100 BD_Wheat	G2	3	wbd	wbd	awbd	wbd	1_Low	1_Low	wbd_1_Low	wbd_1_Low_3_G2	lat_30	7.7157874	1.0142064	0.011054026	0.042974483	1	root_2	root_2	15.820347	110.5388799	0	0	null	null	null	null	NA
G2_3_wbd_1_Low	3. patch 1_100 BD_Wheat	G2	3	wbd	wbd	awbd	wbd	1_Low	1_Low	wbd_1_Low	wbd_1_Low_3_G2	lat_27	0.48763323	0.042225275	0.000508	0.04066307	1	root_2	root_2	15.782704	103.0938508	0	0	null	null	null	null	NA
G2_3_wbd_1_Low	3. patch 1_100 BD_Wheat	G2	3	wbd	wbd	awbd	wbd	1_Low	1_Low	wbd_1_Low	wbd_1_Low_3_G2	lat_19	4.04762	0.56054157	0.006668151	0.044992086	1	root_2	root_2	19.286526	61.16027322	0	0	null	null	null	null	NA
G2_3_wbd_1_Low	3. patch 1_100 BD_Wheat	G2	3	wbd	wbd	awbd	wbd	1_Low	1_Low	wbd_1_Low	wbd_1_Low_3_G2	root_7	6.9665494	1.2619573	0.019034483	0.05830408	0	-1	-1	0	0	0	0	null	null	null	null	NA
G2_3_wbd_1_Low	3. patch 1_100 BD_Wheat	G2	3	wbd	wbd	awbd	wbd	1_Low	1_Low	wbd_1_Low	wbd_1_Low_3_G2	lat_17	4.072835	0.5818173	0.007077066	0.048630405	1	root_2	root_2	19.993385	36.11577271	0	0	null	null	null	null	NA
G2_3_wbd_1_Low	3. patch 1_100 BD_Wheat	G2	3	wbd	wbd	awbd	wbd	1_Low	1_Low	wbd_1_Low	wbd_1_Low_3_G2	root_4	5.828206	0.98495233	0.013271475	0.05252792	0	-1	-1	0	0	0	0	null	null	null	null	NA
G2_3_wbd_1_Low	3. patch 1_100 BD_Wheat	G2	3	wbd	wbd	awbd	wbd	1_Low	1_Low	wbd_1_Low	wbd_1_Low_3_G2	lat_21	1.2961185	0.12604234	0.001195782	0.035069074	1	root_2	root_2	18.685295	35.40671711	0	0	null	null	null	null	NA
G2_3_wbd_1_Low	3. patch 1_100 BD_Wheat	G2	3	wbd	wbd	awbd	wbd	1_Low	1_Low	wbd_1_Low	wbd_1_Low_3_G2	lat_49	1.2799017	0.14109847	0.001217235	0.035341088	1	root_58	root_58	8.723429	45.92448443	0	0	null	null	null	null	NA
G2_3_wbd_1_Low	3. patch 1_100 BD_Wheat	G2	3	wbd	wbd	awbd	wbd	1_Low	1_Low	wbd_1_Low	wbd_1_Low_3_G2	lat_41	3.9184358	0.46551457	0.004594932	0.03732956	1	root_58	root_58	0.4546942	68.18998588	0	0	null	null	null	null	NA
G2_3_wbd_1_Low	3. patch 1_100 BD_Wheat	G2	3	wbd	wbd	awbd	wbd	1_Low	1_Low	wbd_1_Low	wbd_1_Low_3_G2	lat_23	0.6546375	0.07839396	0.000692	0.034930333	1	root_2	root_2	17.943325	78.42946397	0	0	null	null	null	null	NA
G2_3_wbd_1_Low	3. patch 1_100 BD_Wheat	G2	3	wbd	wbd	awbd	wbd	1_Low	1_Low	wbd_1_Low	wbd_1_Low_3_G2	root_9	4.5921683	0.88245136	0.014193518	0.06044997	0	-1	-1	0	0	0	0	null	null	null	null	NA
G2_3_wbd_1_Low	3. patch 1_100 BD_Wheat	G2	3	wbd	wbd	awbd	wbd	1_Low	1_Low	wbd_1_Low	wbd_1_Low_3_G2	lat_46	1.1807892	0.119571514	0.000967	0.030136293	1	root_58	root_58	6.9459167	55.7146317	0	0	null	null	null	null	NA
G2_3_wbd_1_Low	3. patch 1_100 BD_Wheat	G2	3	wbd	wbd	awbd	wbd	1_Low	1_Low	wbd_1_Low	wbd_1_Low_3_G2	lat_7	0.99664944	0.12728028	0.001347192	0.041596163	1	root_2	root_2	23.801329	3.651159583	0	0	null	null	null	null	NA
G2_3_wbd_1_Low	3. patch 1_100 BD_Wheat	G2	3	wbd	wbd	awbd	wbd	1_Low	1_Low	wbd_1_Low	wbd_1_Low_3_G2	lat_32	8.595694	1.004169	0.009809963	0.038591504	1	root_2	root_2	5.1729503	70.41509759	0	0	null	null	null	null	NA
G2_3_wbd_1_Low	3. patch 1_100 BD_Wheat	G2	3	wbd	wbd	awbd	wbd	1_Low	1_Low	wbd_1_Low	wbd_1_Low_3_G2	lat_6	0.7989004	0.091229394	0.00086	0.037053607	1	root_2	root_2	23.844131	40.69362504	0	0	null	null	null	null	NA
G2_3_wbd_1_Low	3. patch 1_100 BD_Wheat	G2	3	wbd	wbd	awbd	wbd	1_Low	1_Low	wbd_1_Low	wbd_1_Low_3_G2	lat_18	4.050577	0.5503419	0.006173924	0.044542436	1	root_2	root_2	19.617712	23.14480634	0	0	null	null	null	null	NA
G2_3_wbd_1_Low	3. patch 1_100 BD_Wheat	G2	3	wbd	wbd	awbd	wbd	1_Low	1_Low	wbd_1_Low	wbd_1_Low_3_G2	lat_45	1.0335557	0.086640656	0.000649	0.027442778	1	root_58	root_58	6.306973	27.10112512	0	0	null	null	null	null	NA
G2_3_wbd_1_Low	3. patch 1_100 BD_Wheat	G2	3	wbd	wbd	awbd	wbd	1_Low	1_Low	wbd_1_Low	wbd_1_Low_3_G2	lat_42	2.9845886	0.3795645	0.004543507	0.044229	1	root_58	root_58	3.8552427	56.14027543	0	0	null	null	null	null	NA
G2_3_wbd_1_Low	3. patch 1_100 BD_Wheat	G2	3	wbd	wbd	awbd	wbd	1_Low	1_Low	wbd_1_Low	wbd_1_Low_3_G2	lat_15	2.980348	0.36232874	0.004097472	0.045465954	1	root_2	root_2	20.950346	24.42175119	0	0	null	null	null	null	NA
G2_3_wbd_1_Low	3. patch 1_100 BD_Wheat	G2	3	wbd	wbd	awbd	wbd	1_Low	1_Low	wbd_1_Low	wbd_1_Low_3_G2	lat_26	0.1752803	0.020031221	0.000187	0.037045076	1	root_2	root_2	16.180193	42.19959979	0	0	null	null	null	null	NA
G2_3_wbd_1_Low	3. patch 1_100 BD_Wheat	G2	3	wbd	wbd	awbd	wbd	1_Low	1_Low	wbd_1_Low	wbd_1_Low_3_G2	lat_50	0.9049945	0.096802264	0.001136773	0.04646062	1	root_58	root_58	9.767485	15.29831234	0	0	null	null	null	null	NA
G2_3_wbd_1_Low	3. patch 1_100 BD_Wheat	G2	3	wbd	wbd	awbd	wbd	1_Low	1_Low	wbd_1_Low	wbd_1_Low_3_G2	lat_24	1.0893418	0.116725445	0.001055984	0.0356836	1	root_2	root_2	17.369408	72.4433086	0	0	null	null	null	null	NA
G2_3_wbd_1_Low	3. patch 1_100 BD_Wheat	G2	3	wbd	wbd	awbd	wbd	1_Low	1_Low	wbd_1_Low	wbd_1_Low_3_G2	lat_11	2.1205199	0.2667191	0.00286642	0.041905653	1	root_2	root_2	22.476526	53.15952623	0	0	null	null	null	null	NA
G2_3_wbd_1_Low	3. patch 1_100 BD_Wheat	G2	3	wbd	wbd	awbd	wbd	1_Low	1_Low	wbd_1_Low	wbd_1_Low_3_G2	lat_35	0.9228911	0.11419581	0.001140036	0.039530043	1	root_5	root_5	6.4494467	42.47659128	0	0	null	null	null	null	NA
G2_3_wbd_1_Low	3. patch 1_100 BD_Wheat	G2	3	wbd	wbd	awbd	wbd	1_Low	1_Low	wbd_1_Low	wbd_1_Low_3_G2	lat_22	0.9748339	0.110819586	0.001030773	0.036337953	1	root_2	root_2	17.908401	29.24871418	0	0	null	null	null	null	NA
G2_3_wbd_1_Low	3. patch 1_100 BD_Wheat	G2	3	wbd	wbd	awbd	wbd	1_Low	1_Low	wbd_1_Low	wbd_1_Low_3_G2	lat_33	8.93086	1.1356936	0.011987099	0.04104628	1	root_2	root_2	4.4491167	50.6635019	0	0	null	null	null	null	NA
G2_3_wbd_1_Low	3. patch 1_100 BD_Wheat	G2	3	wbd	wbd	awbd	wbd	1_Low	1_Low	wbd_1_Low	wbd_1_Low_3_G2	lat_8	1.4576846	0.21056463	0.002432802	0.043170303	1	root_2	root_2	23.735134	48.67576659	0	0	null	null	null	null	NA
G2_3_wbd_1_Low	3. patch 1_100 BD_Wheat	G2	3	wbd	wbd	awbd	wbd	1_Low	1_Low	wbd_1_Low	wbd_1_Low_3_G2	lat_14	2.5344362	0.29142737	0.002761154	0.037781876	1	root_2	root_2	21.111906	45.20491034	0	0	null	null	null	null	NA
G2_3_wbd_1_Low	3. patch 1_100 BD_Wheat	G2	3	wbd	wbd	awbd	wbd	1_Low	1_Low	wbd_1_Low	wbd_1_Low_3_G2	lat_40	5.2253203	0.5861623	0.005458861	0.03696237	1	root_3	root_3	1.2266067	48.07770157	0	0	null	null	null	null	NA
G2_3_wbd_1_Low	3. patch 1_100 BD_Wheat	G2	3	wbd	wbd	awbd	wbd	1_Low	1_Low	wbd_1_Low	wbd_1_Low_3_G2	lat_44	3.2758608	0.42615113	0.004744238	0.043127473	1	root_58	root_58	5.649763	70.38966196	0	0	null	null	null	null	NA
G2_3_wbd_1_Low	3. patch 1_100 BD_Wheat	G2	3	wbd	wbd	awbd	wbd	1_Low	1_Low	wbd_1_Low	wbd_1_Low_3_G2	lat_2	6.795626	0.9436912	0.011179116	0.04420264	1	root_2	root_2	12.679203	25.73995038	0	0	null	null	null	null	NA
G2_3_wbd_1_Low	3. patch 1_100 BD_Wheat	G2	3	wbd	wbd	awbd	wbd	1_Low	1_Low	wbd_1_Low	wbd_1_Low_3_G2	lat_34	0.2756247	0.028987246	0.000325	0.045473773	1	root_5	root_5	8.987575	60.62031945	0	0	null	null	null	null	NA
G2_3_wbd_1_Low	3. patch 1_100 BD_Wheat	G2	3	wbd	wbd	awbd	wbd	1_Low	1_Low	wbd_1_Low	wbd_1_Low_3_G2	lat_25	2.479593	0.26427492	0.002552855	0.037786983	1	root_2	root_2	14.815957	86.73833446	0	0	null	null	null	null	NA
G2_3_wbd_1_Low	3. patch 1_100 BD_Wheat	G2	3	wbd	wbd	awbd	wbd	1_Low	1_Low	wbd_1_Low	wbd_1_Low_3_G2	lat_37	1.483675	0.18621597	0.002043978	0.043336507	1	root_3	root_3	5.495282	37.82236377	0	0	null	null	null	null	NA
G2_3_wbd_1_Low	3. patch 1_100 BD_Wheat	G2	3	wbd	wbd	awbd	wbd	1_Low	1_Low	wbd_1_Low	wbd_1_Low_3_G2	lat_43	3.055016	0.36726534	0.003564133	0.037793204	1	root_58	root_58	4.520029	63.87971304	0	0	null	null	null	null	NA
G2_3_wbd_1_Low	3. patch 1_100 BD_Wheat	G2	3	wbd	wbd	awbd	wbd	1_Low	1_Low	wbd_1_Low	wbd_1_Low_3_G2	lat_3	3.3280451	0.48193797	0.006428805	0.046514783	1	root_2	root_2	13.564298	50.44548227	0	0	null	null	null	null	NA
G2_3_wbd_1_Low	3. patch 1_100 BD_Wheat	G2	3	wbd	wbd	awbd	wbd	1_Low	1_Low	wbd_1_Low	wbd_1_Low_3_G2	lat_47	1.7727102	0.19473404	0.001778462	0.036708716	1	root_58	root_58	7.792083	54.66302846	0	0	null	null	null	null	NA
G2_3_wbd_1_Low	3. patch 1_100 BD_Wheat	G2	3	wbd	wbd	awbd	wbd	1_Low	1_Low	wbd_1_Low	wbd_1_Low_3_G2	lat_5	0.8339348	0.09843946	0.001085762	0.042390045	1	root_2	root_2	24.707672	44.93943455	0	0	null	null	null	null	NA
G2_3_wbd_1_Low	3. patch 1_100 BD_Wheat	G2	3	wbd	wbd	awbd	wbd	1_Low	1_Low	wbd_1_Low	wbd_1_Low_3_G2	lat_38	3.3352835	0.3836846	0.003571716	0.036666118	1	root_3	root_3	3.143765	48.97376775	0	0	null	null	null	null	NA
G2_3_wbd_1_Low	3. patch 1_100 BD_Wheat	G2	3	wbd	wbd	awbd	wbd	1_Low	1_Low	wbd_1_Low	wbd_1_Low_3_G2	lat_39	0.3605477	0.04017029	0.000331	0.03129611	1	root_3	root_3	3.036677	61.04234318	0	0	null	null	null	null	NA
G2_3_wbd_1_Low	3. patch 1_100 BD_Wheat	G2	3	wbd	wbd	awbd	wbd	1_Low	1_Low	wbd_1_Low	wbd_1_Low_3_G2	lat_1	6.519956	0.822424	0.009436738	0.043193515	1	root_2	root_2	12.066785	31.83980108	0	0	null	null	null	null	NA
G2_3_wbd_1_Low	3. patch 1_100 BD_Wheat	G2	3	wbd	wbd	awbd	wbd	1_Low	1_Low	wbd_1_Low	wbd_1_Low_3_G2	lat_12	2.4904175	0.28454694	0.002824413	0.038632575	1	root_2	root_2	22.06191	47.90537589	0	0	null	null	null	null	NA
G2_3_wbd_1_Low	3. patch 1_100 BD_Wheat	G2	3	wbd	wbd	awbd	wbd	1_Low	1_Low	wbd_1_Low	wbd_1_Low_3_G2	lat_13	2.3317475	0.28137502	0.002808317	0.03976587	1	root_2	root_2	21.83201	52.27442934	0	0	null	null	null	null	NA
G2_3_wbd_1_Low	3. patch 1_100 BD_Wheat	G2	3	wbd	wbd	awbd	wbd	1_Low	1_Low	wbd_1_Low	wbd_1_Low_3_G2	lat_4	6.179463	0.77323323	0.008537719	0.03975807	1	root_2	root_2	13.019719	67.6326561	0	0	null	null	null	null	NA
G2_3_wbd_1_Low	3. patch 1_100 BD_Wheat	G2	3	wbd	wbd	awbd	wbd	1_Low	1_Low	wbd_1_Low	wbd_1_Low_3_G2	lat_48	0.6223428	0.049900584	0.000341	0.0271856	1	root_58	root_58	8.476136	10.37296731	0	0	null	null	null	null	NA
G2_3_wbd_1_Low	3. patch 1_100 BD_Wheat	G2	3	wbd	wbd	awbd	wbd	1_Low	1_Low	wbd_1_Low	wbd_1_Low_3_G2	lat_9	1.7525456	0.20802766	0.002195451	0.040015783	1	root_2	root_2	23.113815	46.27934008	0	0	null	null	null	null	NA
G2_3_wbd_1_Low	3. patch 1_100 BD_Wheat	G2	3	wbd	wbd	awbd	wbd	1_Low	1_Low	wbd_1_Low	wbd_1_Low_3_G2	lat_10	1.7632221	0.21106856	0.002361274	0.043587778	1	root_2	root_2	22.80852	27.50131956	0	0	null	null	null	null	NA
G2_3_wbd_1_Low	3. patch 1_100 BD_Wheat	G2	3	wbd	wbd	awbd	wbd	1_Low	1_Low	wbd_1_Low	wbd_1_Low_3_G2	lat_36	0.3326479	0.018670063	0.000179	0.032970183	1	root_3	root_3	6.829971	19.36814886	0	0	null	null	null	null	NA
G2_3_wbd_10_High	3. patch MS Wheat (W_BD)	G2	3	wbd	wbd	awbd	wbd	10_High	a10_High	wbd_10_High	wbd_10_High_3_G2	lat_2	3.0938509	0.42616048	0.004784323	0.04415454	1	root_3	root_3	7.308629	37.99505828	0	0	null	null	null	null	NA
G2_3_wbd_10_High	3. patch MS Wheat (W_BD)	G2	3	wbd	wbd	awbd	wbd	10_High	a10_High	wbd_10_High	wbd_10_High_3_G2	lat_3	1.7989737	0.23207013	0.00241873	0.041939687	1	root_7	root_7	3.9443052	38.58547349	0	0	null	null	null	null	NA
G2_3_wbd_10_High	3. patch MS Wheat (W_BD)	G2	3	wbd	wbd	awbd	wbd	10_High	a10_High	wbd_10_High	wbd_10_High_3_G2	lat_6	5.02879	0.6325966	0.006578616	0.04054815	1	root_8	root_8	6.7720613	69.29863487	0	0	null	null	null	null	NA
G2_3_wbd_10_High	3. patch MS Wheat (W_BD)	G2	3	wbd	wbd	awbd	wbd	10_High	a10_High	wbd_10_High	wbd_10_High_3_G2	lat_7	6.117114	0.9520159	0.012981423	0.047885213	1	root_8	root_8	6.342791	94.03718389	0	0	null	null	null	null	NA
G2_3_wbd_10_High	3. patch MS Wheat (W_BD)	G2	3	wbd	wbd	awbd	wbd	10_High	a10_High	wbd_10_High	wbd_10_High_3_G2	lat_8	4.361081	0.66395473	0.008621679	0.04686645	1	root_8	root_8	6.764809	25.6152038	0	0	null	null	null	null	NA
G2_3_wbd_10_High	3. patch MS Wheat (W_BD)	G2	3	wbd	wbd	awbd	wbd	10_High	a10_High	wbd_10_High	wbd_10_High_3_G2	lat_9	4.3757863	0.495943	0.004671419	0.035479743	1	root_8	root_8	7.226126	63.69476518	0	0	null	null	null	null	NA
G2_3_wbd_10_High	3. patch MS Wheat (W_BD)	G2	3	wbd	wbd	awbd	wbd	10_High	a10_High	wbd_10_High	wbd_10_High_3_G2	lat_10	2.0293982	0.22289893	0.002245492	0.03876554	1	root_8	root_8	7.514025	34.70148642	0	0	null	null	null	null	NA
G2_3_wbd_10_High	3. patch MS Wheat (W_BD)	G2	3	wbd	wbd	awbd	wbd	10_High	a10_High	wbd_10_High	wbd_10_High_3_G2	lat_13	1.5741602	0.16514982	0.001495597	0.036405943	1	root_8	root_8	11.671199	53.265039	0	0	null	null	null	null	NA
G2_3_wbd_10_High	3. patch MS Wheat (W_BD)	G2	3	wbd	wbd	awbd	wbd	10_High	a10_High	wbd_10_High	wbd_10_High_3_G2	lat_14	1.2766623	0.13263775	0.001204721	0.036831416	1	root_8	root_8	12.6367035	49.30380249	0	0	null	null	null	null	NA
G2_3_wbd_10_High	3. patch MS Wheat (W_BD)	G2	3	wbd	wbd	awbd	wbd	10_High	a10_High	wbd_10_High	wbd_10_High_3_G2	lat_15	0.5557526	0.06026456	0.000538	0.032589436	1	root_8	root_8	13.941655	25.76224412	0	0	null	null	null	null	NA
G2_3_wbd_10_High	3. patch MS Wheat (W_BD)	G2	3	wbd	wbd	awbd	wbd	10_High	a10_High	wbd_10_High	wbd_10_High_3_G2	lat_16	0.9384062	0.12015211	0.00129996	0.041530766	1	root_2	root_2	5.053646	69.75551988	0	0	null	null	null	null	NA
G2_3_wbd_10_High	3. patch MS Wheat (W_BD)	G2	3	wbd	wbd	awbd	wbd	10_High	a10_High	wbd_10_High	wbd_10_High_3_G2	lat_18	0.41733107	0.034808893	0.000355	0.043067228	1	root_2	root_2	6.4759383	31.90242025	0	0	null	null	null	null	NA
G2_3_wbd_10_High	3. patch MS Wheat (W_BD)	G2	3	wbd	wbd	awbd	wbd	10_High	a10_High	wbd_10_High	wbd_10_High_3_G2	root_4	3.809284	0.8991254	0.019614223	0.077890955	0	-1	-1	0	0	0	0	null	null	null	null	NA
G2_3_wbd_10_High	3. patch MS Wheat (W_BD)	G2	3	wbd	wbd	awbd	wbd	10_High	a10_High	wbd_10_High	wbd_10_High_3_G2	root_6	2.804913	0.432579	0.006079236	0.054213427	0	-1	-1	0	0	0	0	null	null	null	null	NA
G2_3_wbd_10_High	3. patch MS Wheat (W_BD)	G2	3	wbd	wbd	awbd	wbd	10_High	a10_High	wbd_10_High	wbd_10_High_3_G2	lat_1	1.4332048	0.2085074	0.002491107	0.049194016	1	root_8	root_8	10.208245	23.00989645	0	0	null	null	null	null	NA
G2_3_wbd_10_High	3. patch MS Wheat (W_BD)	G2	3	wbd	wbd	awbd	wbd	10_High	a10_High	wbd_10_High	wbd_10_High_3_G2	lat_4	6.1898856	1.1007588	0.017571446	0.05282001	1	root_8	root_8	5.2782707	42.74335115	0	0	null	null	null	null	NA
G2_3_wbd_10_High	3. patch MS Wheat (W_BD)	G2	3	wbd	wbd	awbd	wbd	10_High	a10_High	wbd_10_High	wbd_10_High_3_G2	lat_5	6.146773	0.7808234	0.008169649	0.04070768	1	root_8	root_8	5.744368	54.67366989	0	0	null	null	null	null	NA
G2_3_wbd_10_High	3. patch MS Wheat (W_BD)	G2	3	wbd	wbd	awbd	wbd	10_High	a10_High	wbd_10_High	wbd_10_High_3_G2	lat_11	1.7946193	0.19345076	0.001682046	0.034773417	1	root_8	root_8	7.936727	31.07080374	0	0	null	null	null	null	NA
G2_3_wbd_10_High	3. patch MS Wheat (W_BD)	G2	3	wbd	wbd	awbd	wbd	10_High	a10_High	wbd_10_High	wbd_10_High_3_G2	lat_12	0.35683545	0.02857001	0.000217	0.030568272	1	root_8	root_8	8.442245	37.71977433	0	0	null	null	null	null	NA
G2_3_wbd_10_High	3. patch MS Wheat (W_BD)	G2	3	wbd	wbd	awbd	wbd	10_High	a10_High	wbd_10_High	wbd_10_High_3_G2	root_1	0.6619384	0.21134432	0.008146686	0.12010173	0	-1	-1	0	0	0	0	null	null	null	null	NA
G2_3_wbd_10_High	3. patch MS Wheat (W_BD)	G2	3	wbd	wbd	awbd	wbd	10_High	a10_High	wbd_10_High	wbd_10_High_3_G2	root_5	5.3302875	1.3441033	0.02744085	0.079476714	0	-1	-1	0	0	0	0	null	null	null	null	NA
G2_3_wbd_10_High	3. patch MS Wheat (W_BD)	G2	3	wbd	wbd	awbd	wbd	10_High	a10_High	wbd_10_High	wbd_10_High_3_G2	lat_17	0.21842423	0.028634332	0.000347	0.039064247	1	root_2	root_2	6.0194807	61.56955182	0	0	null	null	null	null	NA
G2_3_wbg_1_Low	3. Wheat (patch 1_100 BG_Wheat)	G2	3	wbg	wbg	wbg	awbg	1_Low	1_Low	wbg_1_Low	wbg_1_Low_3_G2	lat_14	1.7801043	0.19906186	0.00187864	0.037316848	1	root_3	root_3	9.883851	49.16840082	0	0	null	null	null	null	NA
G2_3_wbg_1_Low	3. Wheat (patch 1_100 BG_Wheat)	G2	3	wbg	wbg	wbg	awbg	1_Low	1_Low	wbg_1_Low	wbg_1_Low_3_G2	lat_2	2.8585167	0.39807373	0.00470497	0.04328054	1	root_2	root_2	4.3234706	65.0911837	0	0	null	null	null	null	NA
G2_3_wbg_1_Low	3. Wheat (patch 1_100 BG_Wheat)	G2	3	wbg	wbg	wbg	awbg	1_Low	1_Low	wbg_1_Low	wbg_1_Low_3_G2	lat_3	2.2913814	0.30942675	0.003774487	0.04614763	1	root_2	root_2	6.252105	106.0496425	0	0	null	null	null	null	NA
G2_3_wbg_1_Low	3. Wheat (patch 1_100 BG_Wheat)	G2	3	wbg	wbg	wbg	awbg	1_Low	1_Low	wbg_1_Low	wbg_1_Low_3_G2	lat_4	5.2995667	0.6967558	0.008526619	0.0423242	1	root_3	root_3	7.314958	45.35021579	0	0	null	null	null	null	NA
G2_3_wbg_1_Low	3. Wheat (patch 1_100 BG_Wheat)	G2	3	wbg	wbg	wbg	awbg	1_Low	1_Low	wbg_1_Low	wbg_1_Low_3_G2	lat_5	2.309296	0.25683063	0.002355639	0.03626141	1	root_4	root_4	12.171382	51.08519778	0	0	null	null	null	null	NA
G2_3_wbg_1_Low	3. Wheat (patch 1_100 BG_Wheat)	G2	3	wbg	wbg	wbg	awbg	1_Low	1_Low	wbg_1_Low	wbg_1_Low_3_G2	lat_6	10.291438	1.2663282	0.01275363	0.03761255	1	root_3	root_3	1.7876434	46.34119427	0	0	null	null	null	null	NA
G2_3_wbg_1_Low	3. Wheat (patch 1_100 BG_Wheat)	G2	3	wbg	wbg	wbg	awbg	1_Low	1_Low	wbg_1_Low	wbg_1_Low_3_G2	lat_7	1.5546287	0.16229905	0.001532463	0.035888594	1	root_3	root_3	6.061417	30.88086984	0	0	null	null	null	null	NA
G2_3_wbg_1_Low	3. Wheat (patch 1_100 BG_Wheat)	G2	3	wbg	wbg	wbg	awbg	1_Low	1_Low	wbg_1_Low	wbg_1_Low_3_G2	lat_8	7.3531184	1.0054893	0.011391864	0.04228496	1	root_3	root_3	6.072238	58.48475152	0	0	null	null	null	null	NA
G2_3_wbg_1_Low	3. Wheat (patch 1_100 BG_Wheat)	G2	3	wbg	wbg	wbg	awbg	1_Low	1_Low	wbg_1_Low	wbg_1_Low_3_G2	lat_9	2.7789125	0.34206593	0.00352642	0.03923675	1	root_3	root_3	7.809854	42.45853226	0	0	null	null	null	null	NA
G2_3_wbg_1_Low	3. Wheat (patch 1_100 BG_Wheat)	G2	3	wbg	wbg	wbg	awbg	1_Low	1_Low	wbg_1_Low	wbg_1_Low_3_G2	lat_10	4.9042363	0.55990344	0.005751208	0.034394223	1	root_3	root_3	7.5008163	9.850198293	0	0	null	null	null	null	NA
G2_3_wbg_1_Low	3. Wheat (patch 1_100 BG_Wheat)	G2	3	wbg	wbg	wbg	awbg	1_Low	1_Low	wbg_1_Low	wbg_1_Low_3_G2	lat_11	2.970513	0.3758575	0.003970158	0.04096675	1	root_3	root_3	8.675512	43.20589156	0	0	null	null	null	null	NA
G2_3_wbg_1_Low	3. Wheat (patch 1_100 BG_Wheat)	G2	3	wbg	wbg	wbg	awbg	1_Low	1_Low	wbg_1_Low	wbg_1_Low_3_G2	lat_12	5.330716	0.6921111	0.007342236	0.040574238	1	root_3	root_3	9.124636	49.82409898	0	0	null	null	null	null	NA
G2_3_wbg_1_Low	3. Wheat (patch 1_100 BG_Wheat)	G2	3	wbg	wbg	wbg	awbg	1_Low	1_Low	wbg_1_Low	wbg_1_Low_3_G2	lat_13	2.8230374	0.30281907	0.002678253	0.035092868	1	root_3	root_3	10.571164	29.03876782	0	0	null	null	null	null	NA
G2_3_wbg_1_Low	3. Wheat (patch 1_100 BG_Wheat)	G2	3	wbg	wbg	wbg	awbg	1_Low	1_Low	wbg_1_Low	wbg_1_Low_3_G2	lat_15	8.152023	0.8961372	0.008465537	0.034406435	1	root_3	root_3	4.3600945	51.21893289	0	0	null	null	null	null	NA
G2_3_wbg_1_Low	3. Wheat (patch 1_100 BG_Wheat)	G2	3	wbg	wbg	wbg	awbg	1_Low	1_Low	wbg_1_Low	wbg_1_Low_3_G2	lat_19	0.39696464	0.04938952	0.000543	0.042156693	1	root_1	root_1	9.483492	76.22028027	0	0	null	null	null	null	NA
G2_3_wbg_1_Low	3. Wheat (patch 1_100 BG_Wheat)	G2	3	wbg	wbg	wbg	awbg	1_Low	1_Low	wbg_1_Low	wbg_1_Low_3_G2	lat_21	0.7563055	0.07289679	0.00071	0.038768675	1	root_2	root_2	6.309263	61.66517447	0	0	null	null	null	null	NA
G2_3_wbg_1_Low	3. Wheat (patch 1_100 BG_Wheat)	G2	3	wbg	wbg	wbg	awbg	1_Low	1_Low	wbg_1_Low	wbg_1_Low_3_G2	lat_22	1.7711296	0.20130605	0.001953128	0.03727984	1	root_1	root_1	5.8152924	84.5603374	0	0	null	null	null	null	NA
G2_3_wbg_1_Low	3. Wheat (patch 1_100 BG_Wheat)	G2	3	wbg	wbg	wbg	awbg	1_Low	1_Low	wbg_1_Low	wbg_1_Low_3_G2	lat_25	3.6926577	0.5054481	0.0057736	0.044597123	1	root_2	root_2	4.04734	82.38167098	0	0	null	null	null	null	NA
G2_3_wbg_1_Low	3. Wheat (patch 1_100 BG_Wheat)	G2	3	wbg	wbg	wbg	awbg	1_Low	1_Low	wbg_1_Low	wbg_1_Low_3_G2	lat_27	4.698904	0.56705546	0.005848515	0.038528424	1	root_2	root_2	2.3995574	80.93081585	0	0	null	null	null	null	NA
G2_3_wbg_1_Low	3. Wheat (patch 1_100 BG_Wheat)	G2	3	wbg	wbg	wbg	awbg	1_Low	1_Low	wbg_1_Low	wbg_1_Low_3_G2	lat_16	6.7538424	0.67433256	0.005569828	0.031950187	1	root_3	root_3	4.385359	87.5687352	0	0	null	null	null	null	NA
G2_3_wbg_1_Low	3. Wheat (patch 1_100 BG_Wheat)	G2	3	wbg	wbg	wbg	awbg	1_Low	1_Low	wbg_1_Low	wbg_1_Low_3_G2	lat_17	11.601904	1.4340796	0.015060287	0.038435087	1	root_3	root_3	3.9903693	80.66606406	0	0	null	null	null	null	NA
G2_3_wbg_1_Low	3. Wheat (patch 1_100 BG_Wheat)	G2	3	wbg	wbg	wbg	awbg	1_Low	1_Low	wbg_1_Low	wbg_1_Low_3_G2	lat_20	0.2573825	0.058284476	0.001433774	0.072870925	1	root_1	root_1	8.868483	67.38712446	0	0	null	null	null	null	NA
G2_3_wbg_1_Low	3. Wheat (patch 1_100 BG_Wheat)	G2	3	wbg	wbg	wbg	awbg	1_Low	1_Low	wbg_1_Low	wbg_1_Low_3_G2	lat_23	3.7680986	0.4587825	0.004572167	0.039095253	1	root_1	root_1	5.401169	89.25505426	0	0	null	null	null	null	NA
G2_3_wbg_1_Low	3. Wheat (patch 1_100 BG_Wheat)	G2	3	wbg	wbg	wbg	awbg	1_Low	1_Low	wbg_1_Low	wbg_1_Low_3_G2	lat_24	0.7575541	0.09380288	0.001435622	0.05027053	1	root_2	root_2	4.9295597	29.97431249	0	0	null	null	null	null	NA
G2_3_wbg_1_Low	3. Wheat (patch 1_100 BG_Wheat)	G2	3	wbg	wbg	wbg	awbg	1_Low	1_Low	wbg_1_Low	wbg_1_Low_3_G2	lat_26	3.0202808	0.3299266	0.003117858	0.037168067	1	root_2	root_2	3.5001981	83.99373222	0	0	null	null	null	null	NA
G2_3_wbg_1_Low	3. Wheat (patch 1_100 BG_Wheat)	G2	3	wbg	wbg	wbg	awbg	1_Low	1_Low	wbg_1_Low	wbg_1_Low_3_G2	lat_18	11.31072	1.3866796	0.014379427	0.038348373	1	root_3	root_3	2.4917653	46.30589586	0	0	null	null	null	null	NA
G2_3_wbg_1_Low	3. Wheat (patch 1_100 BG_Wheat)	G2	3	wbg	wbg	wbg	awbg	1_Low	1_Low	wbg_1_Low	wbg_1_Low_3_G2	lat_1	0.59252274	0.09185623	0.001189134	0.050499428	1	root_1	root_1	6.7674828	44.0450486	0	0	null	null	null	null	NA
G2_3_wbg_1_Low	3. Wheat (patch 1_100 BG_Wheat)	G2	3	wbg	wbg	wbg	awbg	1_Low	1_Low	wbg_1_Low	wbg_1_Low_3_G2	lat_28	5.0283604	0.6237625	0.007052419	0.039617307	1	root_2	root_2	1.7836492	45.27575306	0	0	null	null	null	null	NA
G2_3_wbg_10_High	3. patch MS Wheat (W_BG)	G2	3	wbg	wbg	wbg	awbg	10_High	a10_High	wbg_10_High	wbg_10_High_3_G2	root_14	2.6398628	0.33041024	0.003339945	0.039787557	1	root_1	root_1	7.8121123	46.1031212	0	0	null	null	null	null	NA
G2_3_wbg_10_High	3. patch MS Wheat (W_BG)	G2	3	wbg	wbg	wbg	awbg	10_High	a10_High	wbg_10_High	wbg_10_High_3_G2	root_4	5.6593804	1.9137937	0.054252945	0.10744559	0	-1	-1	0	0	0	0	null	null	null	null	NA
G2_3_wbg_10_High	3. patch MS Wheat (W_BG)	G2	3	wbg	wbg	wbg	awbg	10_High	a10_High	wbg_10_High	wbg_10_High_3_G2	root_	5.1597614	0.7644593	0.009416286	0.047934085	0	-1	-1	0	0	0	0	null	null	null	null	NA
G2_3_wbg_10_High	3. patch MS Wheat (W_BG)	G2	3	wbg	wbg	wbg	awbg	10_High	a10_High	wbg_10_High	wbg_10_High_3_G2	root_	0.44714272	0.052901804	0.000544	0.039773114	1	root_1	root_1	14.538634	59.22678327	0	0	null	null	null	null	NA
G2_3_wbg_10_High	3. patch MS Wheat (W_BG)	G2	3	wbg	wbg	wbg	awbg	10_High	a10_High	wbg_10_High	wbg_10_High_3_G2	root_	0.40741146	0.032988854	0.000386	0.043787982	1	root_1	root_1	11.441471	18.85427275	0	0	null	null	null	null	NA
G2_3_wbg_10_High	3. patch MS Wheat (W_BG)	G2	3	wbg	wbg	wbg	awbg	10_High	a10_High	wbg_10_High	wbg_10_High_3_G2	root_	1.3655933	0.19250524	0.002194525	0.04488656	1	root_1	root_1	6.67713	64.99795161	0	0	null	null	null	null	NA
G2_3_wbg_10_High	3. patch MS Wheat (W_BG)	G2	3	wbg	wbg	wbg	awbg	10_High	a10_High	wbg_10_High	wbg_10_High_3_G2	root_	4.0750146	0.80686545	0.014162323	0.058480192	1	root_1	root_1	5.285995	57.2402774	0	0	null	null	null	null	NA
G2_3_wbg_10_High	3. patch MS Wheat (W_BG)	G2	3	wbg	wbg	wbg	awbg	10_High	a10_High	wbg_10_High	wbg_10_High_3_G2	root_	2.4639885	0.36076427	0.004639583	0.044573393	1	root_1	root_1	4.7038083	38.99073593	0	0	null	null	null	null	NA
G2_3_wbg_10_High	3. patch MS Wheat (W_BG)	G2	3	wbg	wbg	wbg	awbg	10_High	a10_High	wbg_10_High	wbg_10_High_3_G2	root_	1.744058	0.31833658	0.00549989	0.06358175	1	root_1	root_1	4.290504	10.7018136	0	0	null	null	null	null	NA
G2_3_wbg_10_High	3. patch MS Wheat (W_BG)	G2	3	wbg	wbg	wbg	awbg	10_High	a10_High	wbg_10_High	wbg_10_High_3_G2	root_	1.441803	0.21374385	0.003516065	0.06641098	1	root_1	root_1	3.745538	31.85258719	0	0	null	null	null	null	NA
G2_3_wbg_10_High	3. patch MS Wheat (W_BG)	G2	3	wbg	wbg	wbg	awbg	10_High	a10_High	wbg_10_High	wbg_10_High_3_G2	root_35	0.5732587	0.06164116	0.000716	0.04122012	1	root_3	root_3	14.367002	28.25753079	0	0	null	null	null	null	NA
G2_3_wbg_10_High	3. patch MS Wheat (W_BG)	G2	3	wbg	wbg	wbg	awbg	10_High	a10_High	wbg_10_High	wbg_10_High_3_G2	lat_9	1.1463085	0.14586884	0.001828034	0.03610772	1	root_1	root_1	3.6214387	86.67056532	0	0	null	null	null	null	NA
G2_3_wbg_10_High	3. patch MS Wheat (W_BG)	G2	3	wbg	wbg	wbg	awbg	10_High	a10_High	wbg_10_High	wbg_10_High_3_G2	root_	7.9957366	1.1384368	0.013211933	0.045067593	1	root_3	root_3	2.8693933	102.736509	0	0	null	null	null	null	NA
G2_3_wbg_10_High	3. patch MS Wheat (W_BG)	G2	3	wbg	wbg	wbg	awbg	10_High	a10_High	wbg_10_High	wbg_10_High_3_G2	root_	2.8524487	0.38264045	0.004236642	0.043776765	1	root_3	root_3	5.264163	61.58833484	0	0	null	null	null	null	NA
G2_3_wbg_10_High	3. patch MS Wheat (W_BG)	G2	3	wbg	wbg	wbg	awbg	10_High	a10_High	wbg_10_High	wbg_10_High_3_G2	root_	1.3123335	0.15863334	0.001581392	0.03860042	1	root_3	root_3	6.524418	78.03377746	0	0	null	null	null	null	NA
G2_3_wbg_10_High	3. patch MS Wheat (W_BG)	G2	3	wbg	wbg	wbg	awbg	10_High	a10_High	wbg_10_High	wbg_10_High_3_G2	root_	2.2186265	0.25660095	0.002419017	0.03627611	1	root_3	root_3	8.425808	75.86643549	0	0	null	null	null	null	NA
G2_3_wbg_10_High	3. patch MS Wheat (W_BG)	G2	3	wbg	wbg	wbg	awbg	10_High	a10_High	wbg_10_High	wbg_10_High_3_G2	root_	2.3970215	0.34007546	0.003998252	0.047641806	1	root_3	root_3	12.053401	44.40494493	0	0	null	null	null	null	NA
G2_3_wbg_10_High	3. patch MS Wheat (W_BG)	G2	3	wbg	wbg	wbg	awbg	10_High	a10_High	wbg_10_High	wbg_10_High_3_G2	root_	1.4753315	0.2185899	0.002962928	0.048946917	1	root_3	root_3	13.551479	5.09455614	0	0	null	null	null	null	NA
G2_3_wbg_10_High	3. patch MS Wheat (W_BG)	G2	3	wbg	wbg	wbg	awbg	10_High	a10_High	wbg_10_High	wbg_10_High_3_G2	root_	0.47803232	0.06196085	0.000742	0.0450104	1	root_3	root_3	15.41683	70.05304292	0	0	null	null	null	null	NA
G2_3_wbg_10_High	3. patch MS Wheat (W_BG)	G2	3	wbg	wbg	wbg	awbg	10_High	a10_High	wbg_10_High	wbg_10_High_3_G2	root_	0.80787635	0.13374914	0.002196533	0.052986946	1	root_2	root_2	1.0337553	58.03335798	0	0	null	null	null	null	NA
G2_3_wbg_10_High	3. patch MS Wheat (W_BG)	G2	3	wbg	wbg	wbg	awbg	10_High	a10_High	wbg_10_High	wbg_10_High_3_G2	root_	0.68456477	0.085822605	0.000967	0.04386276	1	root_2	root_2	2.5840783	53.9613358	0	0	null	null	null	null	NA
G2_3_wbg_10_High	3. patch MS Wheat (W_BG)	G2	3	wbg	wbg	wbg	awbg	10_High	a10_High	wbg_10_High	wbg_10_High_3_G2	root_	0.23255466	0.029839654	0.000506	0.054003417	1	root_2	root_2	3.6576283	80.15882689	0	0	null	null	null	null	NA
G2_3_wbg_10_High	3. patch MS Wheat (W_BG)	G2	3	wbg	wbg	wbg	awbg	10_High	a10_High	wbg_10_High	wbg_10_High_3_G2	root_	0.8219507	0.093584225	0.000991	0.04308177	1	root_2	root_2	4.843408	65.36501964	0	0	null	null	null	null	NA
G2_3_wbg_10_High	3. patch MS Wheat (W_BG)	G2	3	wbg	wbg	wbg	awbg	10_High	a10_High	wbg_10_High	wbg_10_High_3_G2	root_	0.5354859	0.058747873	0.000572	0.03806912	1	root_2	root_2	5.242147	80.95692084	0	0	null	null	null	null	NA
G2_3_wbg_10_High	3. patch MS Wheat (W_BG)	G2	3	wbg	wbg	wbg	awbg	10_High	a10_High	wbg_10_High	wbg_10_High_3_G2	root_16	0.057614494	0	0	0.03175011	1	root_1	root_1	12.728539	84.43755792	0	0	null	null	null	null	NA
G2_3_wbg_10_High	3. patch MS Wheat (W_BG)	G2	3	wbg	wbg	wbg	awbg	10_High	a10_High	wbg_10_High	wbg_10_High_3_G2	root_	1.8507354	0.27444425	0.00420483	0.055302873	1	root_2	root_2	3.090853	103.1985986	0	0	null	null	null	null	NA
G2_3_wbg_10_High	3. patch MS Wheat (W_BG)	G2	3	wbg	wbg	wbg	awbg	10_High	a10_High	wbg_10_High	wbg_10_High_3_G2	root_	0.3964547	0.02574531	0.000251	0.03495217	1	root_1	root_1	3.203726	120.3235631	0	0	null	null	null	null	NA
G2_3_wbg_10_High	3. patch MS Wheat (W_BG)	G2	3	wbg	wbg	wbg	awbg	10_High	a10_High	wbg_10_High	wbg_10_High_3_G2	root_	4.142008	0.5883713	0.006898081	0.04534514	1	root_1	root_1	5.73719	57.22276479	0	0	null	null	null	null	NA
G2_3_wbg_10_High	3. patch MS Wheat (W_BG)	G2	3	wbg	wbg	wbg	awbg	10_High	a10_High	wbg_10_High	wbg_10_High_3_G2	root_5	10.223075	1.7841107	0.025290046	0.05563311	1	root_3	root_3	4.234046	66.12192754	0	0	null	null	null	null	NA
G2_3_wbg_10_High	3. patch MS Wheat (W_BG)	G2	3	wbg	wbg	wbg	awbg	10_High	a10_High	wbg_10_High	wbg_10_High_3_G2	root_	6.5953746	0.9757813	0.011664758	0.047385737	1	root_3	root_3	5.9005046	73.1284722	0	0	null	null	null	null	NA
G2_3_wbg_10_High	3. patch MS Wheat (W_BG)	G2	3	wbg	wbg	wbg	awbg	10_High	a10_High	wbg_10_High	wbg_10_High_3_G2	root_	0.6249028	0.12655078	0.002900275	0.06702793	1	root_2	root_2	7.2093773	12.31174383	0	0	null	null	null	null	NA
G2_3_wbg_10_High	3. patch MS Wheat (W_BG)	G2	3	wbg	wbg	wbg	awbg	10_High	a10_High	wbg_10_High	wbg_10_High_3_G2	root_	1.8148663	0.21724498	0.002264996	0.042289946	1	root_3	root_3	7.2782993	32.89715534	0	0	null	null	null	null	NA
G2_3_wbg_10_High	3. patch MS Wheat (W_BG)	G2	3	wbg	wbg	wbg	awbg	10_High	a10_High	wbg_10_High	wbg_10_High_3_G2	root_	0.5453777	0.06970593	0.000894	0.04800375	1	root_2	root_2	3.955241	56.91949073	0	0	null	null	null	null	NA
G3_1_w1_1_Low	wheat_alone004	G3	1	w1	w1	w1	w1	1_Low	1_Low	w1_1_Low	w1_1_Low_1_G3	lat_23	0.557871	0.04180116	0.000357	0.033142414	1	root_4	b50bb0d2-28e7-4c73-935e-09bea0ec522a	3.504477	68.48652537	0	0	null	null	null	null	NA
G3_1_w1_1_Low	wheat_alone004	G3	1	w1	w1	w1	w1	1_Low	1_Low	w1_1_Low	w1_1_Low_1_G3	lat_19	0.6996804	0.088417806	0.001396322	0.04198764	1	root_4	b50bb0d2-28e7-4c73-935e-09bea0ec522a	2.2969902	64.88575893	0	0	null	null	null	null	NA
G3_1_w1_1_Low	wheat_alone004	G3	1	w1	w1	w1	w1	1_Low	1_Low	w1_1_Low	w1_1_Low_1_G3	lat_20	1.936381	0.17995095	0.001583828	0.03365979	1	root_4	b50bb0d2-28e7-4c73-935e-09bea0ec522a	2.2969902	88.29645087	0	0	null	null	null	null	NA
G3_1_w1_1_Low	wheat_alone004	G3	1	w1	w1	w1	w1	1_Low	1_Low	w1_1_Low	w1_1_Low_1_G3	lat_34	1.0733049	0.09061504	0.000674	0.028669417	1	root_6	80b547cf-8a57-4695-8181-2c9c3ed8b35d	6.70799	132.1986119	0	0	null	null	null	null	NA
G3_1_w1_1_Low	wheat_alone004	G3	1	w1	w1	w1	w1	1_Low	1_Low	w1_1_Low	w1_1_Low_1_G3	lat_21	2.414341	0.2985244	0.003584974	0.039206024	1	root_4	b50bb0d2-28e7-4c73-935e-09bea0ec522a	2.2969902	90.50213752	0	0	null	null	null	null	NA
G3_1_w1_1_Low	wheat_alone004	G3	1	w1	w1	w1	w1	1_Low	1_Low	w1_1_Low	w1_1_Low_1_G3	lat_70	2.229851	0.20846426	0.001720882	0.0318625	1	root_4	b50bb0d2-28e7-4c73-935e-09bea0ec522a	2.2969902	75.18030201	0	0	null	null	null	null	NA
G3_1_w1_1_Low	wheat_alone004	G3	1	w1	w1	w1	w1	1_Low	1_Low	w1_1_Low	w1_1_Low_1_G3	lat_26	0.3148046	0.019628944	0.00014	0.02446455	1	root_4	b50bb0d2-28e7-4c73-935e-09bea0ec522a	5.5365844	25.94450088	0	0	null	null	null	null	NA
G3_1_w1_1_Low	wheat_alone004	G3	1	w1	w1	w1	w1	1_Low	1_Low	w1_1_Low	w1_1_Low_1_G3	lat_24	0.5187391	0.03696	0.000266	0.02792596	1	root_4	b50bb0d2-28e7-4c73-935e-09bea0ec522a	5.5365844	131.7437623	0	0	null	null	null	null	NA
G3_1_w1_1_Low	wheat_alone004	G3	1	w1	w1	w1	w1	1_Low	1_Low	w1_1_Low	w1_1_Low_1_G3	lat_73	3.891893	0.37017167	0.003053897	0.032751556	1	root_4	b50bb0d2-28e7-4c73-935e-09bea0ec522a	7.6589212	156.7546173	0	0	null	null	null	null	NA
G3_1_w1_1_Low	wheat_alone004	G3	1	w1	w1	w1	w1	1_Low	1_Low	w1_1_Low	w1_1_Low_1_G3	lat_30	2.192544	0.21741283	0.002098179	0.0378351	1	root_6	80b547cf-8a57-4695-8181-2c9c3ed8b35d	4.208057	35.39607568	0	0	null	null	null	null	NA
G3_1_w1_1_Low	wheat_alone004	G3	1	w1	w1	w1	w1	1_Low	1_Low	w1_1_Low	w1_1_Low_1_G3	lat_31	1.9617609	0.27286392	0.004023211	0.04161197	1	root_6	80b547cf-8a57-4695-8181-2c9c3ed8b35d	6.0884943	159.860359	0	0	null	null	null	null	NA
G3_1_w1_1_Low	wheat_alone004	G3	1	w1	w1	w1	w1	1_Low	1_Low	w1_1_Low	w1_1_Low_1_G3	lat_22	2.526342	0.22726	0.001742413	0.030217323	1	root_4	b50bb0d2-28e7-4c73-935e-09bea0ec522a	3.0185394	66.2113074	0	0	null	null	null	null	NA
G3_1_w1_1_Low	wheat_alone004	G3	1	w1	w1	w1	w1	1_Low	1_Low	w1_1_Low	w1_1_Low_1_G3	lat_2	0.92160505	0.119342454	0.001445606	0.0423903	1	root_8	fdcaf21e-dd9d-4f94-b2e4-888bfb0071c5	2.704564	12.14475936	0	0	null	null	null	null	NA
G3_1_w1_1_Low	wheat_alone004	G3	1	w1	w1	w1	w1	1_Low	1_Low	w1_1_Low	w1_1_Low_1_G3	lat_33	1.1013857	0.1062807	0.001090293	0.03779973	1	root_6	80b547cf-8a57-4695-8181-2c9c3ed8b35d	6.0884943	143.6313377	0	0	null	null	null	null	NA
G3_1_w1_1_Low	wheat_alone004	G3	1	w1	w1	w1	w1	1_Low	1_Low	w1_1_Low	w1_1_Low_1_G3	lat_44	0.08541703	0.002399718	1.40E-05	0.028332913	1	root_1	7a7dca0e-074a-448b-8959-c109cca37606	3.3945022	58.11370833	0	0	null	null	null	null	NA
G3_1_w1_1_Low	wheat_alone004	G3	1	w1	w1	w1	w1	1_Low	1_Low	w1_1_Low	w1_1_Low_1_G3	lat_4	0.78460956	0.06269103	0.000446	0.027217455	1	root_8	fdcaf21e-dd9d-4f94-b2e4-888bfb0071c5	2.704564	29.82246373	0	0	null	null	null	null	NA
G3_1_w1_1_Low	wheat_alone004	G3	1	w1	w1	w1	w1	1_Low	1_Low	w1_1_Low	w1_1_Low_1_G3	lat_35	0.07779326	0.004571281	3.79E-05	0.039929617	1	root_6	80b547cf-8a57-4695-8181-2c9c3ed8b35d	8.040386	150.3072602	0	0	null	null	null	null	NA
G3_1_w1_1_Low	wheat_alone004	G3	1	w1	w1	w1	w1	1_Low	1_Low	w1_1_Low	w1_1_Low_1_G3	lat_6	0.25075033	0.016887654	0.000133	0.02843465	1	root_8	fdcaf21e-dd9d-4f94-b2e4-888bfb0071c5	3.5206158	30.47452823	0	0	null	null	null	null	NA
G3_1_w1_1_Low	wheat_alone004	G3	1	w1	w1	w1	w1	1_Low	1_Low	w1_1_Low	w1_1_Low_1_G3	lat_7	0.3026389	0.016709255	0.000118	0.025390238	1	root_8	fdcaf21e-dd9d-4f94-b2e4-888bfb0071c5	3.9079053	10.35516784	0	0	null	null	null	null	NA
G3_1_w1_1_Low	wheat_alone004	G3	1	w1	w1	w1	w1	1_Low	1_Low	w1_1_Low	w1_1_Low_1_G3	lat_36	0.27023983	0.024462719	0.000301	0.04097141	1	root_5	2193c50c-ac9a-41ad-99aa-9b44de1004ec	3.101659	131.7039423	0	0	null	null	null	null	NA
G3_1_w1_1_Low	wheat_alone004	G3	1	w1	w1	w1	w1	1_Low	1_Low	w1_1_Low	w1_1_Low_1_G3	lat_27	4.3003097	0.46308988	0.004986306	0.04053084	1	root_6	80b547cf-8a57-4695-8181-2c9c3ed8b35d	2.025454	49.81855286	0	0	null	null	null	null	NA
G3_1_w1_1_Low	wheat_alone004	G3	1	w1	w1	w1	w1	1_Low	1_Low	w1_1_Low	w1_1_Low_1_G3	lat_29	2.1635673	0.18650742	0.00141347	0.029094476	1	root_6	80b547cf-8a57-4695-8181-2c9c3ed8b35d	5.356845	139.4699493	0	0	null	null	null	null	NA
G3_1_w1_1_Low	wheat_alone004	G3	1	w1	w1	w1	w1	1_Low	1_Low	w1_1_Low	w1_1_Low_1_G3	lat_65	2.526342	0.22726	0.001742413	0.030217323	1	root_4	b50bb0d2-28e7-4c73-935e-09bea0ec522a	3.0185394	66.2113074	0	0	null	null	null	null	NA
G3_1_w1_1_Low	wheat_alone004	G3	1	w1	w1	w1	w1	1_Low	1_Low	w1_1_Low	w1_1_Low_1_G3	lat_66	2.414341	0.2985244	0.003584974	0.039206024	1	root_4	b50bb0d2-28e7-4c73-935e-09bea0ec522a	2.2969902	90.50213752	0	0	null	null	null	null	NA
G3_1_w1_1_Low	wheat_alone004	G3	1	w1	w1	w1	w1	1_Low	1_Low	w1_1_Low	w1_1_Low_1_G3	lat_67	1.936381	0.17995095	0.001583828	0.03365979	1	root_4	b50bb0d2-28e7-4c73-935e-09bea0ec522a	2.2969902	88.29645087	0	0	null	null	null	null	NA
G3_1_w1_1_Low	wheat_alone004	G3	1	w1	w1	w1	w1	1_Low	1_Low	w1_1_Low	w1_1_Low_1_G3	lat_32	3.5792518	0.37025103	0.003423132	0.034175493	1	root_6	80b547cf-8a57-4695-8181-2c9c3ed8b35d	6.0884943	151.2499629	0	0	null	null	null	null	NA
G3_1_w1_1_Low	wheat_alone004	G3	1	w1	w1	w1	w1	1_Low	1_Low	w1_1_Low	w1_1_Low_1_G3	lat_43	0.08541703	0.002399718	1.40E-05	0.028332913	1	root_1	7a7dca0e-074a-448b-8959-c109cca37606	3.3945022	58.11370833	0	0	null	null	null	null	NA
G3_1_w1_1_Low	wheat_alone004	G3	1	w1	w1	w1	w1	1_Low	1_Low	w1_1_Low	w1_1_Low_1_G3	lat_18	2.3572166	0.22543333	0.00214671	0.03559632	1	root_4	b50bb0d2-28e7-4c73-935e-09bea0ec522a	3.0185394	137.9742609	0	0	null	null	null	null	NA
G3_1_w1_1_Low	wheat_alone004	G3	1	w1	w1	w1	w1	1_Low	1_Low	w1_1_Low	w1_1_Low_1_G3	lat_56	1.9617609	0.27286392	0.004023211	0.04161197	1	root_6	80b547cf-8a57-4695-8181-2c9c3ed8b35d	6.0884943	159.860359	0	0	null	null	null	null	NA
G3_1_w1_1_Low	wheat_alone004	G3	1	w1	w1	w1	w1	1_Low	1_Low	w1_1_Low	w1_1_Low_1_G3	lat_57	2.192544	0.21741283	0.002098179	0.0378351	1	root_6	80b547cf-8a57-4695-8181-2c9c3ed8b35d	4.208057	35.39607568	0	0	null	null	null	null	NA
G3_1_w1_1_Low	wheat_alone004	G3	1	w1	w1	w1	w1	1_Low	1_Low	w1_1_Low	w1_1_Low_1_G3	lat_58	2.1635673	0.18650742	0.00141347	0.029094476	1	root_6	80b547cf-8a57-4695-8181-2c9c3ed8b35d	5.356845	139.4699493	0	0	null	null	null	null	NA
G3_1_w1_1_Low	wheat_alone004	G3	1	w1	w1	w1	w1	1_Low	1_Low	w1_1_Low	w1_1_Low_1_G3	lat_25	0.48439762	0.034232557	0.000464	0.037085872	1	root_4	b50bb0d2-28e7-4c73-935e-09bea0ec522a	4.70796	57.92639722	0	0	null	null	null	null	NA
G3_1_w1_1_Low	wheat_alone004	G3	1	w1	w1	w1	w1	1_Low	1_Low	w1_1_Low	w1_1_Low_1_G3	lat_37	0.44570816	0.031618785	0.000243	0.030068217	1	root_5	2193c50c-ac9a-41ad-99aa-9b44de1004ec	3.101659	3.397827867	0	0	null	null	null	null	NA
G3_1_w1_1_Low	wheat_alone004	G3	1	w1	w1	w1	w1	1_Low	1_Low	w1_1_Low	w1_1_Low_1_G3	lat_38	0.566911	0.027840478	0.000221	0.031745836	1	root_5	2193c50c-ac9a-41ad-99aa-9b44de1004ec	3.4834669	22.14169744	0	0	null	null	null	null	NA
G3_1_w1_1_Low	wheat_alone004	G3	1	w1	w1	w1	w1	1_Low	1_Low	w1_1_Low	w1_1_Low_1_G3	lat_39	0.7083765	0.057082474	0.000432	0.031025743	1	root_2	b8b3b260-a094-4d8b-b5cf-61f7c41c0910	4.5314207	143.8307929	0	0	null	null	null	null	NA
G3_1_w1_1_Low	wheat_alone004	G3	1	w1	w1	w1	w1	1_Low	1_Low	w1_1_Low	w1_1_Low_1_G3	lat_64	0.557871	0.04180116	0.000357	0.033142414	1	root_4	b50bb0d2-28e7-4c73-935e-09bea0ec522a	3.504477	68.48652537	0	0	null	null	null	null	NA
G3_1_w1_1_Low	wheat_alone004	G3	1	w1	w1	w1	w1	1_Low	1_Low	w1_1_Low	w1_1_Low_1_G3	lat_41	0.12862377	0.008244292	7.01E-05	0.032576665	1	root_2	b8b3b260-a094-4d8b-b5cf-61f7c41c0910	3.6076038	131.2171411	0	0	null	null	null	null	NA
G3_1_w1_1_Low	wheat_alone004	G3	1	w1	w1	w1	w1	1_Low	1_Low	w1_1_Low	w1_1_Low_1_G3	lat_1	1.7785572	0.17992966	0.002073641	0.03820149	1	root_8	fdcaf21e-dd9d-4f94-b2e4-888bfb0071c5	2.3358548	13.51637063	0	0	null	null	null	null	NA
G3_1_w1_1_Low	wheat_alone004	G3	1	w1	w1	w1	w1	1_Low	1_Low	w1_1_Low	w1_1_Low_1_G3	lat_17	2.229851	0.20846426	0.001720882	0.0318625	1	root_4	b50bb0d2-28e7-4c73-935e-09bea0ec522a	2.2969902	75.18030201	0	0	null	null	null	null	NA
G3_1_w1_1_Low	wheat_alone004	G3	1	w1	w1	w1	w1	1_Low	1_Low	w1_1_Low	w1_1_Low_1_G3	lat_83	0.52332246	0.029264936	0.000263	0.031641357	1	root_8	fdcaf21e-dd9d-4f94-b2e4-888bfb0071c5	3.2216332	24.51182772	0	0	null	null	null	null	NA
G3_1_w1_1_Low	wheat_alone004	G3	1	w1	w1	w1	w1	1_Low	1_Low	w1_1_Low	w1_1_Low_1_G3	lat_71	2.8020756	0.27303037	0.002526126	0.029917788	1	root_4	b50bb0d2-28e7-4c73-935e-09bea0ec522a	1.8371016	60.3658949	0	0	null	null	null	null	NA
G3_1_w1_1_Low	wheat_alone004	G3	1	w1	w1	w1	w1	1_Low	1_Low	w1_1_Low	w1_1_Low_1_G3	lat_72	3.218071	0.31304565	0.002803576	0.031876873	1	root_4	b50bb0d2-28e7-4c73-935e-09bea0ec522a	1.8371016	89.19951116	0	0	null	null	null	null	NA
G3_1_w1_1_Low	wheat_alone004	G3	1	w1	w1	w1	w1	1_Low	1_Low	w1_1_Low	w1_1_Low_1_G3	lat_74	3.8939564	0.41555807	0.00406199	0.034392875	1	root_4	b50bb0d2-28e7-4c73-935e-09bea0ec522a	0.9842093	96.81907896	0	0	null	null	null	null	NA
G3_1_w1_1_Low	wheat_alone004	G3	1	w1	w1	w1	w1	1_Low	1_Low	w1_1_Low	w1_1_Low_1_G3	lat_61	0.3148046	0.019628944	0.00014	0.02446455	1	root_4	b50bb0d2-28e7-4c73-935e-09bea0ec522a	5.5365844	25.94450088	0	0	null	null	null	null	NA
G3_1_w1_1_Low	wheat_alone004	G3	1	w1	w1	w1	w1	1_Low	1_Low	w1_1_Low	w1_1_Low_1_G3	lat_62	0.48439762	0.034232557	0.000464	0.037085872	1	root_4	b50bb0d2-28e7-4c73-935e-09bea0ec522a	4.70796	57.92639722	0	0	null	null	null	null	NA
G3_1_w1_1_Low	wheat_alone004	G3	1	w1	w1	w1	w1	1_Low	1_Low	w1_1_Low	w1_1_Low_1_G3	lat_28	3.262199	0.34651503	0.003399539	0.038453095	1	root_6	80b547cf-8a57-4695-8181-2c9c3ed8b35d	3.1824284	46.19047932	0	0	null	null	null	null	NA
G3_1_w1_1_Low	wheat_alone004	G3	1	w1	w1	w1	w1	1_Low	1_Low	w1_1_Low	w1_1_Low_1_G3	lat_78	0.16986164	0.009780371	0.000127	0.04040012	1	root_8	fdcaf21e-dd9d-4f94-b2e4-888bfb0071c5	4.7039695	36.56569093	0	0	null	null	null	null	NA
G3_1_w1_1_Low	wheat_alone004	G3	1	w1	w1	w1	w1	1_Low	1_Low	w1_1_Low	w1_1_Low_1_G3	lat_79	0.42261398	0.027082972	0.000215	0.029999204	1	root_8	fdcaf21e-dd9d-4f94-b2e4-888bfb0071c5	4.318925	30.34172203	0	0	null	null	null	null	NA
G3_1_w1_1_Low	wheat_alone004	G3	1	w1	w1	w1	w1	1_Low	1_Low	w1_1_Low	w1_1_Low_1_G3	lat_82	0.6879111	0.051047023	0.000397	0.03140256	1	root_8	fdcaf21e-dd9d-4f94-b2e4-888bfb0071c5	3.2216332	31.95014962	0	0	null	null	null	null	NA
G3_1_w1_1_Low	wheat_alone004	G3	1	w1	w1	w1	w1	1_Low	1_Low	w1_1_Low	w1_1_Low_1_G3	lat_55	3.5792518	0.37025103	0.003423132	0.034175493	1	root_6	80b547cf-8a57-4695-8181-2c9c3ed8b35d	6.0884943	151.2499629	0	0	null	null	null	null	NA
G3_1_w1_1_Low	wheat_alone004	G3	1	w1	w1	w1	w1	1_Low	1_Low	w1_1_Low	w1_1_Low_1_G3	lat_84	0.78460956	0.06269103	0.000446	0.027217455	1	root_8	fdcaf21e-dd9d-4f94-b2e4-888bfb0071c5	2.704564	29.82246373	0	0	null	null	null	null	NA
G3_1_w1_1_Low	wheat_alone004	G3	1	w1	w1	w1	w1	1_Low	1_Low	w1_1_Low	w1_1_Low_1_G3	lat_85	0.4934309	0.031773083	0.000195	0.026678475	1	root_8	fdcaf21e-dd9d-4f94-b2e4-888bfb0071c5	2.704564	30.17410919	0	0	null	null	null	null	NA
G3_1_w1_1_Low	wheat_alone004	G3	1	w1	w1	w1	w1	1_Low	1_Low	w1_1_Low	w1_1_Low_1_G3	lat_86	0.92160505	0.119342454	0.001445606	0.0423903	1	root_8	fdcaf21e-dd9d-4f94-b2e4-888bfb0071c5	2.704564	12.14475936	0	0	null	null	null	null	NA
G3_1_w1_1_Low	wheat_alone004	G3	1	w1	w1	w1	w1	1_Low	1_Low	w1_1_Low	w1_1_Low_1_G3	lat_87	1.7785572	0.17992966	0.002073641	0.03820149	1	root_8	fdcaf21e-dd9d-4f94-b2e4-888bfb0071c5	2.3358548	13.51637063	0	0	null	null	null	null	NA
G3_1_w1_1_Low	wheat_alone004	G3	1	w1	w1	w1	w1	1_Low	1_Low	w1_1_Low	w1_1_Low_1_G3	lat_75	2.1254995	0.19527555	0.001543147	0.03156725	1	root_8	fdcaf21e-dd9d-4f94-b2e4-888bfb0071c5	1.8837591	78.77124664	0	0	null	null	null	null	NA
G3_1_w1_1_Low	wheat_alone004	G3	1	w1	w1	w1	w1	1_Low	1_Low	w1_1_Low	w1_1_Low_1_G3	lat_76	0.17819387	0.011662025	9.39E-05	0.026099963	1	root_7	ba327022-5a3d-413a-ae16-b939adc88c2c	2.9928386	46.70354947	0	0	null	null	null	null	NA
G3_1_w1_1_Low	wheat_alone004	G3	1	w1	w1	w1	w1	1_Low	1_Low	w1_1_Low	w1_1_Low_1_G3	lat_77	0.9033352	0.080542475	0.000675	0.03376136	1	root_7	ba327022-5a3d-413a-ae16-b939adc88c2c	1.8009424	38.45970239	0	0	null	null	null	null	NA
G3_1_w1_1_Low	wheat_alone004	G3	1	w1	w1	w1	w1	1_Low	1_Low	w1_1_Low	w1_1_Low_1_G3	lat_13	3.8939564	0.41555807	0.00406199	0.034392875	1	root_4	b50bb0d2-28e7-4c73-935e-09bea0ec522a	0.9842093	96.81907896	0	0	null	null	null	null	NA
G3_1_w1_1_Low	wheat_alone004	G3	1	w1	w1	w1	w1	1_Low	1_Low	w1_1_Low	w1_1_Low_1_G3	lat_10	0.9033352	0.080542475	0.000675	0.03376136	1	root_7	ba327022-5a3d-413a-ae16-b939adc88c2c	1.8009424	38.45970239	0	0	null	null	null	null	NA
G3_1_w1_1_Low	wheat_alone004	G3	1	w1	w1	w1	w1	1_Low	1_Low	w1_1_Low	w1_1_Low_1_G3	lat_80	0.3026389	0.016709255	0.000118	0.025390238	1	root_8	fdcaf21e-dd9d-4f94-b2e4-888bfb0071c5	3.9079053	10.35516784	0	0	null	null	null	null	NA
G3_1_w1_1_Low	wheat_alone004	G3	1	w1	w1	w1	w1	1_Low	1_Low	w1_1_Low	w1_1_Low_1_G3	lat_81	0.25075033	0.016887654	0.000133	0.02843465	1	root_8	fdcaf21e-dd9d-4f94-b2e4-888bfb0071c5	3.5206158	30.47452823	0	0	null	null	null	null	NA
G3_1_w1_1_Low	wheat_alone004	G3	1	w1	w1	w1	w1	1_Low	1_Low	w1_1_Low	w1_1_Low_1_G3	lat_16	2.8020756	0.27303037	0.002526126	0.029917788	1	root_4	b50bb0d2-28e7-4c73-935e-09bea0ec522a	1.8371016	60.3658949	0	0	null	null	null	null	NA
G3_1_w1_1_Low	wheat_alone004	G3	1	w1	w1	w1	w1	1_Low	1_Low	w1_1_Low	w1_1_Low_1_G3	lat_69	2.3572166	0.22543333	0.00214671	0.03559632	1	root_4	b50bb0d2-28e7-4c73-935e-09bea0ec522a	3.0185394	137.9742609	0	0	null	null	null	null	NA
G3_1_w1_1_Low	wheat_alone004	G3	1	w1	w1	w1	w1	1_Low	1_Low	w1_1_Low	w1_1_Low_1_G3	lat_3	0.4934309	0.031773083	0.000195	0.026678475	1	root_8	fdcaf21e-dd9d-4f94-b2e4-888bfb0071c5	2.704564	30.17410919	0	0	null	null	null	null	NA
G3_1_w1_1_Low	wheat_alone004	G3	1	w1	w1	w1	w1	1_Low	1_Low	w1_1_Low	w1_1_Low_1_G3	lat_45	0.9226292	0.087717175	0.000753	0.034495816	1	root_1	7a7dca0e-074a-448b-8959-c109cca37606	4.5422072	24.07873909	0	0	null	null	null	null	NA
G3_1_w1_1_Low	wheat_alone004	G3	1	w1	w1	w1	w1	1_Low	1_Low	w1_1_Low	w1_1_Low_1_G3	lat_59	3.262199	0.34651503	0.003399539	0.038453095	1	root_6	80b547cf-8a57-4695-8181-2c9c3ed8b35d	3.1824284	46.19047932	0	0	null	null	null	null	NA
G3_1_w1_1_Low	wheat_alone004	G3	1	w1	w1	w1	w1	1_Low	1_Low	w1_1_Low	w1_1_Low_1_G3	lat_42	0.9226292	0.087717175	0.000753	0.034495816	1	root_1	7a7dca0e-074a-448b-8959-c109cca37606	4.5422072	24.07873909	0	0	null	null	null	null	NA
G3_1_w1_1_Low	wheat_alone004	G3	1	w1	w1	w1	w1	1_Low	1_Low	w1_1_Low	w1_1_Low_1_G3	lat_48	0.7083765	0.057082474	0.000432	0.031025743	1	root_2	b8b3b260-a094-4d8b-b5cf-61f7c41c0910	4.5314207	143.8307929	0	0	null	null	null	null	NA
G3_1_w1_1_Low	wheat_alone004	G3	1	w1	w1	w1	w1	1_Low	1_Low	w1_1_Low	w1_1_Low_1_G3	lat_8	0.42261398	0.027082972	0.000215	0.029999204	1	root_8	fdcaf21e-dd9d-4f94-b2e4-888bfb0071c5	4.318925	30.34172203	0	0	null	null	null	null	NA
G3_1_w1_1_Low	wheat_alone004	G3	1	w1	w1	w1	w1	1_Low	1_Low	w1_1_Low	w1_1_Low_1_G3	lat_63	0.5187391	0.03696	0.000266	0.02792596	1	root_4	b50bb0d2-28e7-4c73-935e-09bea0ec522a	5.5365844	131.7437623	0	0	null	null	null	null	NA
G3_1_w1_1_Low	wheat_alone004	G3	1	w1	w1	w1	w1	1_Low	1_Low	w1_1_Low	w1_1_Low_1_G3	lat_5	0.52332246	0.029264936	0.000263	0.031641357	1	root_8	fdcaf21e-dd9d-4f94-b2e4-888bfb0071c5	3.2216332	24.51182772	0	0	null	null	null	null	NA
G3_1_w1_1_Low	wheat_alone004	G3	1	w1	w1	w1	w1	1_Low	1_Low	w1_1_Low	w1_1_Low_1_G3	lat_11	0.17819387	0.011662025	9.39E-05	0.026099963	1	root_7	ba327022-5a3d-413a-ae16-b939adc88c2c	2.9928386	46.70354947	0	0	null	null	null	null	NA
G3_1_w1_1_Low	wheat_alone004	G3	1	w1	w1	w1	w1	1_Low	1_Low	w1_1_Low	w1_1_Low_1_G3	lat_40	0.61384547	0.045729008	0.000338	0.030071799	1	root_2	b8b3b260-a094-4d8b-b5cf-61f7c41c0910	3.6076038	30.49144661	0	0	null	null	null	null	NA
G3_1_w1_1_Low	wheat_alone004	G3	1	w1	w1	w1	w1	1_Low	1_Low	w1_1_Low	w1_1_Low_1_G3	lat_68	0.6996804	0.088417806	0.001396322	0.04198764	1	root_4	b50bb0d2-28e7-4c73-935e-09bea0ec522a	2.2969902	64.88575893	0	0	null	null	null	null	NA
G3_1_w1_1_Low	wheat_alone004	G3	1	w1	w1	w1	w1	1_Low	1_Low	w1_1_Low	w1_1_Low_1_G3	lat_12	2.1254995	0.19527555	0.001543147	0.03156725	1	root_8	fdcaf21e-dd9d-4f94-b2e4-888bfb0071c5	1.8837591	78.77124664	0	0	null	null	null	null	NA
G3_1_w1_1_Low	wheat_alone004	G3	1	w1	w1	w1	w1	1_Low	1_Low	w1_1_Low	w1_1_Low_1_G3	lat_47	0.61384547	0.045729008	0.000338	0.030071799	1	root_2	b8b3b260-a094-4d8b-b5cf-61f7c41c0910	3.6076038	30.49144661	0	0	null	null	null	null	NA
G3_1_w1_1_Low	wheat_alone004	G3	1	w1	w1	w1	w1	1_Low	1_Low	w1_1_Low	w1_1_Low_1_G3	lat_60	4.3003097	0.46308988	0.004986306	0.04053084	1	root_6	80b547cf-8a57-4695-8181-2c9c3ed8b35d	2.025454	49.81855286	0	0	null	null	null	null	NA
G3_1_w1_1_Low	wheat_alone004	G3	1	w1	w1	w1	w1	1_Low	1_Low	w1_1_Low	w1_1_Low_1_G3	lat_14	3.891893	0.37017167	0.003053897	0.032751556	1	root_4	b50bb0d2-28e7-4c73-935e-09bea0ec522a	7.6589212	156.7546173	0	0	null	null	null	null	NA
G3_1_w1_1_Low	wheat_alone004	G3	1	w1	w1	w1	w1	1_Low	1_Low	w1_1_Low	w1_1_Low_1_G3	root_3	3.2124758	0.5833713	0.009518807	0.065647244	0	-1	-1	0	0	0	0	null	null	null	null	NA
G3_1_w1_1_Low	wheat_alone004	G3	1	w1	w1	w1	w1	1_Low	1_Low	w1_1_Low	w1_1_Low_1_G3	lat_54	1.1013857	0.1062807	0.001090293	0.03779973	1	root_6	80b547cf-8a57-4695-8181-2c9c3ed8b35d	6.0884943	143.6313377	0	0	null	null	null	null	NA
G3_1_w1_1_Low	wheat_alone004	G3	1	w1	w1	w1	w1	1_Low	1_Low	w1_1_Low	w1_1_Low_1_G3	lat_50	0.44570816	0.031618785	0.000243	0.030068217	1	root_5	2193c50c-ac9a-41ad-99aa-9b44de1004ec	3.101659	3.397827867	0	0	null	null	null	null	NA
G3_1_w1_1_Low	wheat_alone004	G3	1	w1	w1	w1	w1	1_Low	1_Low	w1_1_Low	w1_1_Low_1_G3	lat_51	0.27023983	0.024462719	0.000301	0.04097141	1	root_5	2193c50c-ac9a-41ad-99aa-9b44de1004ec	3.101659	131.7039423	0	0	null	null	null	null	NA
G3_1_w1_1_Low	wheat_alone004	G3	1	w1	w1	w1	w1	1_Low	1_Low	w1_1_Low	w1_1_Low_1_G3	lat_49	0.566911	0.027840478	0.000221	0.031745836	1	root_5	2193c50c-ac9a-41ad-99aa-9b44de1004ec	3.4834669	22.14169744	0	0	null	null	null	null	NA
G3_1_w1_1_Low	wheat_alone004	G3	1	w1	w1	w1	w1	1_Low	1_Low	w1_1_Low	w1_1_Low_1_G3	lat_46	0.12862377	0.008244292	7.01E-05	0.032576665	1	root_2	b8b3b260-a094-4d8b-b5cf-61f7c41c0910	3.6076038	131.2171411	0	0	null	null	null	null	NA
G3_1_w1_1_Low	wheat_alone004	G3	1	w1	w1	w1	w1	1_Low	1_Low	w1_1_Low	w1_1_Low_1_G3	lat_15	3.218071	0.31304565	0.002803576	0.031876873	1	root_4	b50bb0d2-28e7-4c73-935e-09bea0ec522a	1.8371016	89.19951116	0	0	null	null	null	null	NA
G3_1_w1_1_Low	wheat_alone004	G3	1	w1	w1	w1	w1	1_Low	1_Low	w1_1_Low	w1_1_Low_1_G3	lat_53	1.0733049	0.09061504	0.000674	0.028669417	1	root_6	80b547cf-8a57-4695-8181-2c9c3ed8b35d	6.70799	132.1986119	0	0	null	null	null	null	NA
G3_1_w1_1_Low	wheat_alone004	G3	1	w1	w1	w1	w1	1_Low	1_Low	w1_1_Low	w1_1_Low_1_G3	lat_9	0.16986164	0.009780371	0.000127	0.04040012	1	root_8	fdcaf21e-dd9d-4f94-b2e4-888bfb0071c5	4.7039695	36.56569093	0	0	null	null	null	null	NA
G3_1_w1_1_Low	wheat_alone004	G3	1	w1	w1	w1	w1	1_Low	1_Low	w1_1_Low	w1_1_Low_1_G3	lat_52	0.07779326	0.004571281	3.79E-05	0.039929617	1	root_6	80b547cf-8a57-4695-8181-2c9c3ed8b35d	8.040386	150.3072602	0	0	null	null	null	null	NA
G3_1_w1_10_High	wheat_alone005	G3	1	w1	w1	w1	w1	10_High	a10_High	w1_10_High	w1_10_High_1_G3	lat_24	0.28878736	0.029164856	0.000342	0.041229233	1	root_1	c554e5f7-9864-4270-867a-8873eb13913a	5.9719377	42.79069802	0	0	null	null	null	null	NA
G3_1_w1_10_High	wheat_alone005	G3	1	w1	w1	w1	w1	10_High	a10_High	w1_10_High	w1_10_High_1_G3	lat_64	0.36141184	0.017191835	0.00013	0.03340601	1	root_4	7845823c-b7b5-4fbd-98d1-005778a77138	4.0356765	126.6051788	0	0	null	null	null	null	NA
G3_1_w1_10_High	wheat_alone005	G3	1	w1	w1	w1	w1	10_High	a10_High	w1_10_High	w1_10_High_1_G3	lat_65	0.73269254	0.04260288	0.000312	0.02965346	1	root_5	622f3f31-e52b-4c22-b551-1a012b33b0ba	6.673548	161.8972443	0	0	null	null	null	null	NA
G3_1_w1_10_High	wheat_alone005	G3	1	w1	w1	w1	w1	10_High	a10_High	w1_10_High	w1_10_High_1_G3	lat_18	0.4749215	0.044936378	0.000586	0.04614315	1	root_3	cfb8904a-f423-408a-b5e2-4b4328f611e3	5.7622957	16.761776	0	0	null	null	null	null	NA
G3_1_w1_10_High	wheat_alone005	G3	1	w1	w1	w1	w1	10_High	a10_High	w1_10_High	w1_10_High_1_G3	lat_13	0.4349252	0.037791602	0.000336	0.03448615	1	root_5	622f3f31-e52b-4c22-b551-1a012b33b0ba	3.3441644	58.52776805	0	0	null	null	null	null	NA
G3_1_w1_10_High	wheat_alone005	G3	1	w1	w1	w1	w1	10_High	a10_High	w1_10_High	w1_10_High_1_G3	lat_19	0.3914233	0.04127508	0.000664	0.051823523	1	root_3	cfb8904a-f423-408a-b5e2-4b4328f611e3	5.7622957	38.98639193	0	0	null	null	null	null	NA
G3_1_w1_10_High	wheat_alone005	G3	1	w1	w1	w1	w1	10_High	a10_High	w1_10_High	w1_10_High_1_G3	lat_15	2.041909	0.27352655	0.003534797	0.049512014	1	root_3	cfb8904a-f423-408a-b5e2-4b4328f611e3	3.3891149	15.94881956	0	0	null	null	null	null	NA
G3_1_w1_10_High	wheat_alone005	G3	1	w1	w1	w1	w1	10_High	a10_High	w1_10_High	w1_10_High_1_G3	lat_66	0.34852627	0.018127123	0.000106	0.02511517	1	root_5	622f3f31-e52b-4c22-b551-1a012b33b0ba	7.3536334	112.0411801	0	0	null	null	null	null	NA
G3_1_w1_10_High	wheat_alone005	G3	1	w1	w1	w1	w1	10_High	a10_High	w1_10_High	w1_10_High_1_G3	lat_17	0.3919921	0.03591036	0.000379	0.0377209	1	root_3	cfb8904a-f423-408a-b5e2-4b4328f611e3	4.810027	32.47664792	0	0	null	null	null	null	NA
G3_1_w1_10_High	wheat_alone005	G3	1	w1	w1	w1	w1	10_High	a10_High	w1_10_High	w1_10_High_1_G3	lat_23	0.3285084	0.029865496	0.000306	0.03803891	1	root_1	c554e5f7-9864-4270-867a-8873eb13913a	6.5832834	46.21836015	0	0	null	null	null	null	NA
G3_1_w1_10_High	wheat_alone005	G3	1	w1	w1	w1	w1	10_High	a10_High	w1_10_High	w1_10_High_1_G3	lat_20	0.23709722	0.011086293	7.84E-05	0.029125765	1	root_1	c554e5f7-9864-4270-867a-8873eb13913a	5.2958145	42.1804616	0	0	null	null	null	null	NA
G3_1_w1_10_High	wheat_alone005	G3	1	w1	w1	w1	w1	10_High	a10_High	w1_10_High	w1_10_High_1_G3	lat_92	0.1873031	0.005265383	2.76E-05	0.022120249	1	root_1	c554e5f7-9864-4270-867a-8873eb13913a	7.974136	52.79102387	0	0	null	null	null	null	NA
G3_1_w1_10_High	wheat_alone005	G3	1	w1	w1	w1	w1	10_High	a10_High	w1_10_High	w1_10_High_1_G3	lat_11	1.7144226	0.17242308	0.001547632	0.031808883	1	root_5	622f3f31-e52b-4c22-b551-1a012b33b0ba	4.150582	168.4840602	0	0	null	null	null	null	NA
G3_1_w1_10_High	wheat_alone005	G3	1	w1	w1	w1	w1	10_High	a10_High	w1_10_High	w1_10_High_1_G3	lat_67	0.24239679	0.01433566	9.19E-05	0.0420494	1	root_5	622f3f31-e52b-4c22-b551-1a012b33b0ba	7.7894144	156.4657276	0	0	null	null	null	null	NA
G3_1_w1_10_High	wheat_alone005	G3	1	w1	w1	w1	w1	10_High	a10_High	w1_10_High	w1_10_High_1_G3	lat_91	0.3630098	0.035315976	0.000342	0.037363816	1	root_1	c554e5f7-9864-4270-867a-8873eb13913a	6.8662896	46.70701921	0	0	null	null	null	null	NA
G3_1_w1_10_High	wheat_alone005	G3	1	w1	w1	w1	w1	10_High	a10_High	w1_10_High	w1_10_High_1_G3	lat_69	0.10827936	0.00206069	1.15E-05	0.023618065	1	root_5	622f3f31-e52b-4c22-b551-1a012b33b0ba	8.456155	128.2162291	0	0	null	null	null	null	NA
G3_1_w1_10_High	wheat_alone005	G3	1	w1	w1	w1	w1	10_High	a10_High	w1_10_High	w1_10_High_1_G3	lat_16	0.37810138	0.022553546	0.00016	0.03621459	1	root_3	cfb8904a-f423-408a-b5e2-4b4328f611e3	4.5556293	160.1655318	0	0	null	null	null	null	NA
G3_1_w1_10_High	wheat_alone005	G3	1	w1	w1	w1	w1	10_High	a10_High	w1_10_High	w1_10_High_1_G3	lat_71	0.37278575	0.026532833	0.000204	0.030191865	1	root_5	622f3f31-e52b-4c22-b551-1a012b33b0ba	9.952513	138.8583196	0	0	null	null	null	null	NA
G3_1_w1_10_High	wheat_alone005	G3	1	w1	w1	w1	w1	10_High	a10_High	w1_10_High	w1_10_High_1_G3	lat_59	0.30808136	0.021532219	0.000166	0.030502072	1	root_5	622f3f31-e52b-4c22-b551-1a012b33b0ba	4.7826715	10.34538701	0	0	null	null	null	null	NA
G3_1_w1_10_High	wheat_alone005	G3	1	w1	w1	w1	w1	10_High	a10_High	w1_10_High	w1_10_High_1_G3	lat_60	0.30210665	0.016392099	0.000109	0.028773027	1	root_5	622f3f31-e52b-4c22-b551-1a012b33b0ba	5.2144628	134.4000502	0	0	null	null	null	null	NA
G3_1_w1_10_High	wheat_alone005	G3	1	w1	w1	w1	w1	10_High	a10_High	w1_10_High	w1_10_High_1_G3	lat_61	0.64704174	0.059713762	0.000557	0.03364722	1	root_5	622f3f31-e52b-4c22-b551-1a012b33b0ba	6.1177278	146.2959038	0	0	null	null	null	null	NA
G3_1_w1_10_High	wheat_alone005	G3	1	w1	w1	w1	w1	10_High	a10_High	w1_10_High	w1_10_High_1_G3	lat_21	0.1873031	0.005265383	2.76E-05	0.022120249	1	root_1	c554e5f7-9864-4270-867a-8873eb13913a	7.974136	52.79102387	0	0	null	null	null	null	NA
G3_1_w1_10_High	wheat_alone005	G3	1	w1	w1	w1	w1	10_High	a10_High	w1_10_High	w1_10_High_1_G3	lat_22	0.3630098	0.035315976	0.000342	0.037363816	1	root_1	c554e5f7-9864-4270-867a-8873eb13913a	6.8662896	46.70701921	0	0	null	null	null	null	NA
G3_1_w1_10_High	wheat_alone005	G3	1	w1	w1	w1	w1	10_High	a10_High	w1_10_High	w1_10_High_1_G3	lat_63	0.4297374	0.03044978	0.00025	0.035188537	1	root_5	622f3f31-e52b-4c22-b551-1a012b33b0ba	5.2144628	146.626321	0	0	null	null	null	null	NA
G3_1_w1_10_High	wheat_alone005	G3	1	w1	w1	w1	w1	10_High	a10_High	w1_10_High	w1_10_High_1_G3	lat_102	1.7144226	0.17242308	0.001547632	0.031808883	1	root_5	622f3f31-e52b-4c22-b551-1a012b33b0ba	4.150582	168.4840602	0	0	null	null	null	null	NA
G3_1_w1_10_High	wheat_alone005	G3	1	w1	w1	w1	w1	10_High	a10_High	w1_10_High	w1_10_High_1_G3	lat_103	0.08920952	0.00206499	8.92E-06	0.018333541	1	root_3	cfb8904a-f423-408a-b5e2-4b4328f611e3	3.6899977	105.8291093	0	0	null	null	null	null	NA
G3_1_w1_10_High	wheat_alone005	G3	1	w1	w1	w1	w1	10_High	a10_High	w1_10_High	w1_10_High_1_G3	lat_14	0.49191353	0.045939364	0.000431	0.038565036	1	root_5	622f3f31-e52b-4c22-b551-1a012b33b0ba	3.8520415	132.6693759	0	0	null	null	null	null	NA
G3_1_w1_10_High	wheat_alone005	G3	1	w1	w1	w1	w1	10_High	a10_High	w1_10_High	w1_10_High_1_G3	lat_93	0.23709722	0.011086293	7.84E-05	0.029125765	1	root_1	c554e5f7-9864-4270-867a-8873eb13913a	5.2958145	42.1804616	0	0	null	null	null	null	NA
G3_1_w1_10_High	wheat_alone005	G3	1	w1	w1	w1	w1	10_High	a10_High	w1_10_High	w1_10_High_1_G3	lat_70	0.22434206	0.011019608	7.18E-05	0.026346082	1	root_5	622f3f31-e52b-4c22-b551-1a012b33b0ba	8.914017	135.2198778	0	0	null	null	null	null	NA
G3_1_w1_10_High	wheat_alone005	G3	1	w1	w1	w1	w1	10_High	a10_High	w1_10_High	w1_10_High_1_G3	lat_95	0.4749215	0.044936378	0.000586	0.04614315	1	root_3	cfb8904a-f423-408a-b5e2-4b4328f611e3	5.7622957	16.761776	0	0	null	null	null	null	NA
G3_1_w1_10_High	wheat_alone005	G3	1	w1	w1	w1	w1	10_High	a10_High	w1_10_High	w1_10_High_1_G3	lat_72	1.3241382	0.13674809	0.001219235	0.03523665	1	root_3	cfb8904a-f423-408a-b5e2-4b4328f611e3	3.054736	152.6306857	0	0	null	null	null	null	NA
G3_1_w1_10_High	wheat_alone005	G3	1	w1	w1	w1	w1	10_High	a10_High	w1_10_High	w1_10_High_1_G3	lat_73	0.80550045	0.06364568	0.000486	0.035824213	1	root_1	c554e5f7-9864-4270-867a-8873eb13913a	1.327798	62.82938021	0	0	null	null	null	null	NA
G3_1_w1_10_High	wheat_alone005	G3	1	w1	w1	w1	w1	10_High	a10_High	w1_10_High	w1_10_High_1_G3	lat_74	1.0442922	0.09814536	0.000915	0.037208598	1	root_1	c554e5f7-9864-4270-867a-8873eb13913a	1.6056505	34.99463814	0	0	null	null	null	null	NA
G3_1_w1_10_High	wheat_alone005	G3	1	w1	w1	w1	w1	10_High	a10_High	w1_10_High	w1_10_High_1_G3	lat_99	0.49191353	0.045939364	0.000431	0.038565036	1	root_5	622f3f31-e52b-4c22-b551-1a012b33b0ba	3.8520415	132.6693759	0	0	null	null	null	null	NA
G3_1_w1_10_High	wheat_alone005	G3	1	w1	w1	w1	w1	10_High	a10_High	w1_10_High	w1_10_High_1_G3	lat_62	0.4263356	0.024471039	0.000172	0.02879295	1	root_5	622f3f31-e52b-4c22-b551-1a012b33b0ba	5.6380177	145.2190698	0	0	null	null	null	null	NA
G3_1_w1_10_High	wheat_alone005	G3	1	w1	w1	w1	w1	10_High	a10_High	w1_10_High	w1_10_High_1_G3	lat_76	0.698952	0.054502737	0.000435	0.030295825	1	root_1	c554e5f7-9864-4270-867a-8873eb13913a	1.9707695	53.21927673	0	0	null	null	null	null	NA
G3_1_w1_10_High	wheat_alone005	G3	1	w1	w1	w1	w1	10_High	a10_High	w1_10_High	w1_10_High_1_G3	lat_77	1.1071926	0.09911864	0.000836	0.0329993	1	root_1	c554e5f7-9864-4270-867a-8873eb13913a	2.6808767	73.23692194	0	0	null	null	null	null	NA
G3_1_w1_10_High	wheat_alone005	G3	1	w1	w1	w1	w1	10_High	a10_High	w1_10_High	w1_10_High_1_G3	lat_78	1.0218999	0.097478	0.000876	0.03389107	1	root_1	c554e5f7-9864-4270-867a-8873eb13913a	2.6808767	62.27064342	0	0	null	null	null	null	NA
G3_1_w1_10_High	wheat_alone005	G3	1	w1	w1	w1	w1	10_High	a10_High	w1_10_High	w1_10_High_1_G3	lat_104	0.21620174	0.009938371	6.47E-05	0.02433631	1	root_3	cfb8904a-f423-408a-b5e2-4b4328f611e3	3.6899977	109.3142543	0	0	null	null	null	null	NA
G3_1_w1_10_High	wheat_alone005	G3	1	w1	w1	w1	w1	10_High	a10_High	w1_10_High	w1_10_High_1_G3	lat_12	1.435242	0.19301954	0.002312898	0.048598778	1	root_5	622f3f31-e52b-4c22-b551-1a012b33b0ba	2.9631338	61.2494755	0	0	null	null	null	null	NA
G3_1_w1_10_High	wheat_alone005	G3	1	w1	w1	w1	w1	10_High	a10_High	w1_10_High	w1_10_High_1_G3	lat_68	0.1889237	0.0124409	9.20E-05	0.0295274	1	root_5	622f3f31-e52b-4c22-b551-1a012b33b0ba	8.105389	137.7019959	0	0	null	null	null	null	NA
G3_1_w1_10_High	wheat_alone005	G3	1	w1	w1	w1	w1	10_High	a10_High	w1_10_High	w1_10_High_1_G3	lat_94	0.3914233	0.04127508	0.000664	0.051823523	1	root_3	cfb8904a-f423-408a-b5e2-4b4328f611e3	5.7622957	38.98639193	0	0	null	null	null	null	NA
G3_1_w1_10_High	wheat_alone005	G3	1	w1	w1	w1	w1	10_High	a10_High	w1_10_High	w1_10_High_1_G3	lat_108	1.0302943	0.091168545	0.000746	0.0325625	1	root_3	cfb8904a-f423-408a-b5e2-4b4328f611e3	1.9490298	64.74131409	0	0	null	null	null	null	NA
G3_1_w1_10_High	wheat_alone005	G3	1	w1	w1	w1	w1	10_High	a10_High	w1_10_High	w1_10_High_1_G3	lat_58	0.22150682	0.016105758	0.000136	0.032301962	1	root_4	7845823c-b7b5-4fbd-98d1-005778a77138	2.7135565	141.4661541	0	0	null	null	null	null	NA
G3_1_w1_10_High	wheat_alone005	G3	1	w1	w1	w1	w1	10_High	a10_High	w1_10_High	w1_10_High_1_G3	lat_97	0.37810138	0.022553546	0.00016	0.03621459	1	root_3	cfb8904a-f423-408a-b5e2-4b4328f611e3	4.5556293	160.1655318	0	0	null	null	null	null	NA
G3_1_w1_10_High	wheat_alone005	G3	1	w1	w1	w1	w1	10_High	a10_High	w1_10_High	w1_10_High_1_G3	lat_98	2.041909	0.27352655	0.003534797	0.049512014	1	root_3	cfb8904a-f423-408a-b5e2-4b4328f611e3	3.3891149	15.94881956	0	0	null	null	null	null	NA
G3_1_w1_10_High	wheat_alone005	G3	1	w1	w1	w1	w1	10_High	a10_High	w1_10_High	w1_10_High_1_G3	lat_112	0.49923018	0.05615709	0.000837	0.04962895	1	root_3	cfb8904a-f423-408a-b5e2-4b4328f611e3	2.5929785	45.12880837	0	0	null	null	null	null	NA
G3_1_w1_10_High	wheat_alone005	G3	1	w1	w1	w1	w1	10_High	a10_High	w1_10_High	w1_10_High_1_G3	lat_75	1.5366536	0.16625778	0.001593134	0.036791887	1	root_1	c554e5f7-9864-4270-867a-8873eb13913a	1.6056505	52.17578775	0	0	null	null	null	null	NA
G3_1_w1_10_High	wheat_alone005	G3	1	w1	w1	w1	w1	10_High	a10_High	w1_10_High	w1_10_High_1_G3	lat_90	0.3285084	0.029865496	0.000306	0.03803891	1	root_1	c554e5f7-9864-4270-867a-8873eb13913a	6.5832834	46.21836015	0	0	null	null	null	null	NA
G3_1_w1_10_High	wheat_alone005	G3	1	w1	w1	w1	w1	10_High	a10_High	w1_10_High	w1_10_High_1_G3	lat_9	0.21620174	0.009938371	6.47E-05	0.02433631	1	root_3	cfb8904a-f423-408a-b5e2-4b4328f611e3	3.6899977	109.3142543	0	0	null	null	null	null	NA
G3_1_w1_10_High	wheat_alone005	G3	1	w1	w1	w1	w1	10_High	a10_High	w1_10_High	w1_10_High_1_G3	lat_10	0.08920952	0.00206499	8.92E-06	0.018333541	1	root_3	cfb8904a-f423-408a-b5e2-4b4328f611e3	3.6899977	105.8291093	0	0	null	null	null	null	NA
G3_1_w1_10_High	wheat_alone005	G3	1	w1	w1	w1	w1	10_High	a10_High	w1_10_High	w1_10_High_1_G3	lat_105	0.5550207	0.04377285	0.00036	0.031869955	1	root_2	cda2842c-b914-4a0b-ac21-41a2b6af6191	2.4483547	158.0660956	0	0	null	null	null	null	NA
G3_1_w1_10_High	wheat_alone005	G3	1	w1	w1	w1	w1	10_High	a10_High	w1_10_High	w1_10_High_1_G3	lat_52	0.64704174	0.059713762	0.000557	0.03364722	1	root_5	622f3f31-e52b-4c22-b551-1a012b33b0ba	6.1177278	146.2959038	0	0	null	null	null	null	NA
G3_1_w1_10_High	wheat_alone005	G3	1	w1	w1	w1	w1	10_High	a10_High	w1_10_High	w1_10_High_1_G3	lat_107	0.8794883	0.1197182	0.001735439	0.051486168	1	root_3	cfb8904a-f423-408a-b5e2-4b4328f611e3	1.6999475	19.45022042	0	0	null	null	null	null	NA
G3_1_w1_10_High	wheat_alone005	G3	1	w1	w1	w1	w1	10_High	a10_High	w1_10_High	w1_10_High_1_G3	lat_54	0.30808136	0.021532219	0.000166	0.030502072	1	root_5	622f3f31-e52b-4c22-b551-1a012b33b0ba	4.7826715	10.34538701	0	0	null	null	null	null	NA
G3_1_w1_10_High	wheat_alone005	G3	1	w1	w1	w1	w1	10_High	a10_High	w1_10_High	w1_10_High_1_G3	lat_109	1.1243389	0.17621447	0.002527746	0.049579293	1	root_3	cfb8904a-f423-408a-b5e2-4b4328f611e3	2.2675567	66.87017477	0	0	null	null	null	null	NA
G3_1_w1_10_High	wheat_alone005	G3	1	w1	w1	w1	w1	10_High	a10_High	w1_10_High	w1_10_High_1_G3	lat_110	2.1455698	0.2552167	0.00270428	0.042271566	1	root_3	cfb8904a-f423-408a-b5e2-4b4328f611e3	2.2675567	66.3217379	0	0	null	null	null	null	NA
G3_1_w1_10_High	wheat_alone005	G3	1	w1	w1	w1	w1	10_High	a10_High	w1_10_High	w1_10_High_1_G3	lat_111	2.345162	0.2247592	0.002148981	0.037989493	1	root_3	cfb8904a-f423-408a-b5e2-4b4328f611e3	2.2675567	70.50853458	0	0	null	null	null	null	NA
G3_1_w1_10_High	wheat_alone005	G3	1	w1	w1	w1	w1	10_High	a10_High	w1_10_High	w1_10_High_1_G3	lat_31	1.1513044	0.12908943	0.001364205	0.043165423	1	root_1	c554e5f7-9864-4270-867a-8873eb13913a	3.2244246	57.09270433	0	0	null	null	null	null	NA
G3_1_w1_10_High	wheat_alone005	G3	1	w1	w1	w1	w1	10_High	a10_High	w1_10_High	w1_10_High_1_G3	lat_33	0.7634228	0.07259022	0.000743	0.04026737	1	root_1	c554e5f7-9864-4270-867a-8873eb13913a	3.2244246	72.77091179	0	0	null	null	null	null	NA
G3_1_w1_10_High	wheat_alone005	G3	1	w1	w1	w1	w1	10_High	a10_High	w1_10_High	w1_10_High_1_G3	lat_100	0.4349252	0.037791602	0.000336	0.03448615	1	root_5	622f3f31-e52b-4c22-b551-1a012b33b0ba	3.3441644	58.52776805	0	0	null	null	null	null	NA
G3_1_w1_10_High	wheat_alone005	G3	1	w1	w1	w1	w1	10_High	a10_High	w1_10_High	w1_10_High_1_G3	lat_101	1.435242	0.19301954	0.002312898	0.048598778	1	root_5	622f3f31-e52b-4c22-b551-1a012b33b0ba	2.9631338	61.2494755	0	0	null	null	null	null	NA
G3_1_w1_10_High	wheat_alone005	G3	1	w1	w1	w1	w1	10_High	a10_High	w1_10_High	w1_10_High_1_G3	lat_36	1.1071926	0.09911864	0.000836	0.0329993	1	root_1	c554e5f7-9864-4270-867a-8873eb13913a	2.6808767	73.23692194	0	0	null	null	null	null	NA
G3_1_w1_10_High	wheat_alone005	G3	1	w1	w1	w1	w1	10_High	a10_High	w1_10_High	w1_10_High_1_G3	lat_50	0.4297374	0.03044978	0.00025	0.035188537	1	root_5	622f3f31-e52b-4c22-b551-1a012b33b0ba	5.2144628	146.626321	0	0	null	null	null	null	NA
G3_1_w1_10_High	wheat_alone005	G3	1	w1	w1	w1	w1	10_High	a10_High	w1_10_High	w1_10_High_1_G3	lat_25	0.22774155	0.025058825	0.000304	0.03828797	1	root_1	c554e5f7-9864-4270-867a-8873eb13913a	5.6021147	70.4380197	0	0	null	null	null	null	NA
G3_1_w1_10_High	wheat_alone005	G3	1	w1	w1	w1	w1	10_High	a10_High	w1_10_High	w1_10_High_1_G3	lat_53	0.30210665	0.016392099	0.000109	0.028773027	1	root_5	622f3f31-e52b-4c22-b551-1a012b33b0ba	5.2144628	134.4000502	0	0	null	null	null	null	NA
G3_1_w1_10_High	wheat_alone005	G3	1	w1	w1	w1	w1	10_High	a10_High	w1_10_High	w1_10_High_1_G3	lat_27	0.7385085	0.061056245	0.000472	0.035287827	1	root_1	c554e5f7-9864-4270-867a-8873eb13913a	4.9671426	50.7968272	0	0	null	null	null	null	NA
G3_1_w1_10_High	wheat_alone005	G3	1	w1	w1	w1	w1	10_High	a10_High	w1_10_High	w1_10_High_1_G3	lat_55	0.22150682	0.016105758	0.000136	0.032301962	1	root_4	7845823c-b7b5-4fbd-98d1-005778a77138	2.7135565	141.4661541	0	0	null	null	null	null	NA
G3_1_w1_10_High	wheat_alone005	G3	1	w1	w1	w1	w1	10_High	a10_High	w1_10_High	w1_10_High_1_G3	lat_56	1.8290719	0.17432345	0.001476907	0.032817453	1	root_4	7845823c-b7b5-4fbd-98d1-005778a77138	1.906389	104.7147776	0	0	null	null	null	null	NA
G3_1_w1_10_High	wheat_alone005	G3	1	w1	w1	w1	w1	10_High	a10_High	w1_10_High	w1_10_High_1_G3	lat_57	1.8290719	0.17432345	0.001476907	0.032817453	1	root_4	7845823c-b7b5-4fbd-98d1-005778a77138	1.906389	104.7147776	0	0	null	null	null	null	NA
G3_1_w1_10_High	wheat_alone005	G3	1	w1	w1	w1	w1	10_High	a10_High	w1_10_High	w1_10_High_1_G3	lat_4	1.1243389	0.17621447	0.002527746	0.049579293	1	root_3	cfb8904a-f423-408a-b5e2-4b4328f611e3	2.2675567	66.87017477	0	0	null	null	null	null	NA
G3_1_w1_10_High	wheat_alone005	G3	1	w1	w1	w1	w1	10_High	a10_High	w1_10_High	w1_10_High_1_G3	lat_87	1.0511885	0.089306876	0.000714	0.032418422	1	root_1	c554e5f7-9864-4270-867a-8873eb13913a	4.9671426	54.15804525	0	0	null	null	null	null	NA
G3_1_w1_10_High	wheat_alone005	G3	1	w1	w1	w1	w1	10_High	a10_High	w1_10_High	w1_10_High_1_G3	lat_88	0.22774155	0.025058825	0.000304	0.03828797	1	root_1	c554e5f7-9864-4270-867a-8873eb13913a	5.6021147	70.4380197	0	0	null	null	null	null	NA
G3_1_w1_10_High	wheat_alone005	G3	1	w1	w1	w1	w1	10_High	a10_High	w1_10_High	w1_10_High_1_G3	lat_89	0.28878736	0.029164856	0.000342	0.041229233	1	root_1	c554e5f7-9864-4270-867a-8873eb13913a	5.9719377	42.79069802	0	0	null	null	null	null	NA
G3_1_w1_10_High	wheat_alone005	G3	1	w1	w1	w1	w1	10_High	a10_High	w1_10_High	w1_10_High_1_G3	lat_35	1.0218999	0.097478	0.000876	0.03389107	1	root_1	c554e5f7-9864-4270-867a-8873eb13913a	2.6808767	62.27064342	0	0	null	null	null	null	NA
G3_1_w1_10_High	wheat_alone005	G3	1	w1	w1	w1	w1	10_High	a10_High	w1_10_High	w1_10_High_1_G3	lat_48	0.73269254	0.04260288	0.000312	0.02965346	1	root_5	622f3f31-e52b-4c22-b551-1a012b33b0ba	6.673548	161.8972443	0	0	null	null	null	null	NA
G3_1_w1_10_High	wheat_alone005	G3	1	w1	w1	w1	w1	10_High	a10_High	w1_10_High	w1_10_High_1_G3	lat_49	0.36141184	0.017191835	0.00013	0.03340601	1	root_4	7845823c-b7b5-4fbd-98d1-005778a77138	4.0356765	126.6051788	0	0	null	null	null	null	NA
G3_1_w1_10_High	wheat_alone005	G3	1	w1	w1	w1	w1	10_High	a10_High	w1_10_High	w1_10_High_1_G3	lat_80	0.7634228	0.07259022	0.000743	0.04026737	1	root_1	c554e5f7-9864-4270-867a-8873eb13913a	3.2244246	72.77091179	0	0	null	null	null	null	NA
G3_1_w1_10_High	wheat_alone005	G3	1	w1	w1	w1	w1	10_High	a10_High	w1_10_High	w1_10_High_1_G3	lat_26	1.0511885	0.089306876	0.000714	0.032418422	1	root_1	c554e5f7-9864-4270-867a-8873eb13913a	4.9671426	54.15804525	0	0	null	null	null	null	NA
G3_1_w1_10_High	wheat_alone005	G3	1	w1	w1	w1	w1	10_High	a10_High	w1_10_High	w1_10_High_1_G3	lat_82	1.1513044	0.12908943	0.001364205	0.043165423	1	root_1	c554e5f7-9864-4270-867a-8873eb13913a	3.2244246	57.09270433	0	0	null	null	null	null	NA
G3_1_w1_10_High	wheat_alone005	G3	1	w1	w1	w1	w1	10_High	a10_High	w1_10_High	w1_10_High_1_G3	lat_28	0.843977	0.07572017	0.000661	0.034316797	1	root_1	c554e5f7-9864-4270-867a-8873eb13913a	4.571886	65.43214674	0	0	null	null	null	null	NA
G3_1_w1_10_High	wheat_alone005	G3	1	w1	w1	w1	w1	10_High	a10_High	w1_10_High	w1_10_High_1_G3	lat_29	0.9491649	0.10622961	0.001151482	0.041401878	1	root_1	c554e5f7-9864-4270-867a-8873eb13913a	4.19879	59.25186373	0	0	null	null	null	null	NA
G3_1_w1_10_High	wheat_alone005	G3	1	w1	w1	w1	w1	10_High	a10_High	w1_10_High	w1_10_High_1_G3	lat_30	1.2575476	0.1552518	0.001853699	0.04624983	1	root_1	c554e5f7-9864-4270-867a-8873eb13913a	3.894708	78.70241199	0	0	null	null	null	null	NA
G3_1_w1_10_High	wheat_alone005	G3	1	w1	w1	w1	w1	10_High	a10_High	w1_10_High	w1_10_High_1_G3	lat_96	0.3919921	0.03591036	0.000379	0.0377209	1	root_3	cfb8904a-f423-408a-b5e2-4b4328f611e3	4.810027	32.47664792	0	0	null	null	null	null	NA
G3_1_w1_10_High	wheat_alone005	G3	1	w1	w1	w1	w1	10_High	a10_High	w1_10_High	w1_10_High_1_G3	lat_85	0.843977	0.07572017	0.000661	0.034316797	1	root_1	c554e5f7-9864-4270-867a-8873eb13913a	4.571886	65.43214674	0	0	null	null	null	null	NA
G3_1_w1_10_High	wheat_alone005	G3	1	w1	w1	w1	w1	10_High	a10_High	w1_10_High	w1_10_High_1_G3	lat_86	0.7385085	0.061056245	0.000472	0.035287827	1	root_1	c554e5f7-9864-4270-867a-8873eb13913a	4.9671426	50.7968272	0	0	null	null	null	null	NA
G3_1_w1_10_High	wheat_alone005	G3	1	w1	w1	w1	w1	10_High	a10_High	w1_10_High	w1_10_High_1_G3	lat_32	1.0749923	0.12876987	0.001494507	0.042057585	1	root_1	c554e5f7-9864-4270-867a-8873eb13913a	3.2244246	58.33691891	0	0	null	null	null	null	NA
G3_1_w1_10_High	wheat_alone005	G3	1	w1	w1	w1	w1	10_High	a10_High	w1_10_High	w1_10_High_1_G3	lat_8	0.5550207	0.04377285	0.00036	0.031869955	1	root_2	cda2842c-b914-4a0b-ac21-41a2b6af6191	2.4483547	158.0660956	0	0	null	null	null	null	NA
G3_1_w1_10_High	wheat_alone005	G3	1	w1	w1	w1	w1	10_High	a10_High	w1_10_High	w1_10_High_1_G3	lat_34	1.5216575	0.14709134	0.001309624	0.034646574	1	root_1	c554e5f7-9864-4270-867a-8873eb13913a	2.6808767	58.00226696	0	0	null	null	null	null	NA
G3_1_w1_10_High	wheat_alone005	G3	1	w1	w1	w1	w1	10_High	a10_High	w1_10_High	w1_10_High_1_G3	lat_47	0.34852627	0.018127123	0.000106	0.02511517	1	root_5	622f3f31-e52b-4c22-b551-1a012b33b0ba	7.3536334	112.0411801	0	0	null	null	null	null	NA
G3_1_w1_10_High	wheat_alone005	G3	1	w1	w1	w1	w1	10_High	a10_High	w1_10_High	w1_10_High_1_G3	lat_79	1.5216575	0.14709134	0.001309624	0.034646574	1	root_1	c554e5f7-9864-4270-867a-8873eb13913a	2.6808767	58.00226696	0	0	null	null	null	null	NA
G3_1_w1_10_High	wheat_alone005	G3	1	w1	w1	w1	w1	10_High	a10_High	w1_10_High	w1_10_High_1_G3	lat_51	0.4263356	0.024471039	0.000172	0.02879295	1	root_5	622f3f31-e52b-4c22-b551-1a012b33b0ba	5.6380177	145.2190698	0	0	null	null	null	null	NA
G3_1_w1_10_High	wheat_alone005	G3	1	w1	w1	w1	w1	10_High	a10_High	w1_10_High	w1_10_High_1_G3	lat_81	1.0749923	0.12876987	0.001494507	0.042057585	1	root_1	c554e5f7-9864-4270-867a-8873eb13913a	3.2244246	58.33691891	0	0	null	null	null	null	NA
G3_1_w1_10_High	wheat_alone005	G3	1	w1	w1	w1	w1	10_High	a10_High	w1_10_High	w1_10_High_1_G3	lat_106	4.29318	0.516162	0.005179495	0.03934251	1	root_5	622f3f31-e52b-4c22-b551-1a012b33b0ba	1.7465687	45.66355755	0	0	null	null	null	null	NA
G3_1_w1_10_High	wheat_alone005	G3	1	w1	w1	w1	w1	10_High	a10_High	w1_10_High	w1_10_High_1_G3	lat_83	1.2575476	0.1552518	0.001853699	0.04624983	1	root_1	c554e5f7-9864-4270-867a-8873eb13913a	3.894708	78.70241199	0	0	null	null	null	null	NA
G3_1_w1_10_High	wheat_alone005	G3	1	w1	w1	w1	w1	10_High	a10_High	w1_10_High	w1_10_High_1_G3	lat_3	2.1455698	0.2552167	0.00270428	0.042271566	1	root_3	cfb8904a-f423-408a-b5e2-4b4328f611e3	2.2675567	66.3217379	0	0	null	null	null	null	NA
G3_1_w1_10_High	wheat_alone005	G3	1	w1	w1	w1	w1	10_High	a10_High	w1_10_High	w1_10_High_1_G3	lat_84	0.9491649	0.10622961	0.001151482	0.041401878	1	root_1	c554e5f7-9864-4270-867a-8873eb13913a	4.19879	59.25186373	0	0	null	null	null	null	NA
G3_1_w1_10_High	wheat_alone005	G3	1	w1	w1	w1	w1	10_High	a10_High	w1_10_High	w1_10_High_1_G3	lat_43	0.22434206	0.011019608	7.18E-05	0.026346082	1	root_5	622f3f31-e52b-4c22-b551-1a012b33b0ba	8.914017	135.2198778	0	0	null	null	null	null	NA
G3_1_w1_10_High	wheat_alone005	G3	1	w1	w1	w1	w1	10_High	a10_High	w1_10_High	w1_10_High_1_G3	lat_6	0.8794883	0.1197182	0.001735439	0.051486168	1	root_3	cfb8904a-f423-408a-b5e2-4b4328f611e3	1.6999475	19.45022042	0	0	null	null	null	null	NA
G3_1_w1_10_High	wheat_alone005	G3	1	w1	w1	w1	w1	10_High	a10_High	w1_10_High	w1_10_High_1_G3	lat_7	4.29318	0.516162	0.005179495	0.03934251	1	root_5	622f3f31-e52b-4c22-b551-1a012b33b0ba	1.7465687	45.66355755	0	0	null	null	null	null	NA
G3_1_w1_10_High	wheat_alone005	G3	1	w1	w1	w1	w1	10_High	a10_High	w1_10_High	w1_10_High_1_G3	lat_39	1.0442922	0.09814536	0.000915	0.037208598	1	root_1	c554e5f7-9864-4270-867a-8873eb13913a	1.6056505	34.99463814	0	0	null	null	null	null	NA
G3_1_w1_10_High	wheat_alone005	G3	1	w1	w1	w1	w1	10_High	a10_High	w1_10_High	w1_10_High_1_G3	lat_42	0.37278575	0.026532833	0.000204	0.030191865	1	root_5	622f3f31-e52b-4c22-b551-1a012b33b0ba	9.952513	138.8583196	0	0	null	null	null	null	NA
G3_1_w1_10_High	wheat_alone005	G3	1	w1	w1	w1	w1	10_High	a10_High	w1_10_High	w1_10_High_1_G3	lat_37	0.698952	0.054502737	0.000435	0.030295825	1	root_1	c554e5f7-9864-4270-867a-8873eb13913a	1.9707695	53.21927673	0	0	null	null	null	null	NA
G3_1_w1_10_High	wheat_alone005	G3	1	w1	w1	w1	w1	10_High	a10_High	w1_10_High	w1_10_High_1_G3	lat_1	0.49923018	0.05615709	0.000837	0.04962895	1	root_3	cfb8904a-f423-408a-b5e2-4b4328f611e3	2.5929785	45.12880837	0	0	null	null	null	null	NA
G3_1_w1_10_High	wheat_alone005	G3	1	w1	w1	w1	w1	10_High	a10_High	w1_10_High	w1_10_High_1_G3	lat_41	1.3241382	0.13674809	0.001219235	0.03523665	1	root_3	cfb8904a-f423-408a-b5e2-4b4328f611e3	3.054736	152.6306857	0	0	null	null	null	null	NA
G3_1_w1_10_High	wheat_alone005	G3	1	w1	w1	w1	w1	10_High	a10_High	w1_10_High	w1_10_High_1_G3	lat_38	1.5366536	0.16625778	0.001593134	0.036791887	1	root_1	c554e5f7-9864-4270-867a-8873eb13913a	1.6056505	52.17578775	0	0	null	null	null	null	NA
G3_1_w1_10_High	wheat_alone005	G3	1	w1	w1	w1	w1	10_High	a10_High	w1_10_High	w1_10_High_1_G3	lat_40	0.80550045	0.06364568	0.000486	0.035824213	1	root_1	c554e5f7-9864-4270-867a-8873eb13913a	1.327798	62.82938021	0	0	null	null	null	null	NA
G3_1_w1_10_High	wheat_alone005	G3	1	w1	w1	w1	w1	10_High	a10_High	w1_10_High	w1_10_High_1_G3	lat_5	1.0302943	0.091168545	0.000746	0.0325625	1	root_3	cfb8904a-f423-408a-b5e2-4b4328f611e3	1.9490298	64.74131409	0	0	null	null	null	null	NA
G3_1_w1_10_High	wheat_alone005	G3	1	w1	w1	w1	w1	10_High	a10_High	w1_10_High	w1_10_High_1_G3	lat_46	0.24239679	0.01433566	9.19E-05	0.0420494	1	root_5	622f3f31-e52b-4c22-b551-1a012b33b0ba	7.7894144	156.4657276	0	0	null	null	null	null	NA
G3_1_w1_10_High	wheat_alone005	G3	1	w1	w1	w1	w1	10_High	a10_High	w1_10_High	w1_10_High_1_G3	lat_45	0.1889237	0.0124409	9.20E-05	0.0295274	1	root_5	622f3f31-e52b-4c22-b551-1a012b33b0ba	8.105389	137.7019959	0	0	null	null	null	null	NA
G3_1_w1_10_High	wheat_alone005	G3	1	w1	w1	w1	w1	10_High	a10_High	w1_10_High	w1_10_High_1_G3	lat_44	0.10827936	0.00206069	1.15E-05	0.023618065	1	root_5	622f3f31-e52b-4c22-b551-1a012b33b0ba	8.456155	128.2162291	0	0	null	null	null	null	NA
G3_1_w1_10_High	wheat_alone005	G3	1	w1	w1	w1	w1	10_High	a10_High	w1_10_High	w1_10_High_1_G3	lat_2	2.345162	0.2247592	0.002148981	0.037989493	1	root_3	cfb8904a-f423-408a-b5e2-4b4328f611e3	2.2675567	70.50853458	0	0	null	null	null	null	NA
G3_1_w2_1_Low	[wheat]_wheatinpatch013	G3	1	w2	aw2	w2	w2	1_Low	1_Low	w2_1_Low	w2_1_Low_1_G3	lat_13	0.9446313	0.055213563	0.000289	0.02431668	1	root_9	6b700377-10d5-4221-ac45-774a9fac614e	8.957482	3.453671493	0	0	null	null	null	null	NA
G3_1_w2_1_Low	[wheat]_wheatinpatch013	G3	1	w2	aw2	w2	w2	1_Low	1_Low	w2_1_Low	w2_1_Low_1_G3	lat_7	0.54717046	0.03787059	0.000269	0.029480161	1	root_9	6b700377-10d5-4221-ac45-774a9fac614e	8.155023	129.7805064	0	0	null	null	null	null	NA
G3_1_w2_1_Low	[wheat]_wheatinpatch013	G3	1	w2	aw2	w2	w2	1_Low	1_Low	w2_1_Low	w2_1_Low_1_G3	lat_10	1.1599789	0.0989644	0.00078	0.032130156	1	root_9	6b700377-10d5-4221-ac45-774a9fac614e	8.514666	2.177109138	0	0	null	null	null	null	NA
G3_1_w2_1_Low	[wheat]_wheatinpatch013	G3	1	w2	aw2	w2	w2	1_Low	1_Low	w2_1_Low	w2_1_Low_1_G3	lat_11	1.0642738	0.07913168	0.000531	0.025336338	1	root_9	6b700377-10d5-4221-ac45-774a9fac614e	9.310661	155.6683713	0	0	null	null	null	null	NA
G3_1_w2_1_Low	[wheat]_wheatinpatch013	G3	1	w2	aw2	w2	w2	1_Low	1_Low	w2_1_Low	w2_1_Low_1_G3	lat_12	0.6178975	0.05406006	0.000483	0.032347567	1	root_8	42001597-af2b-498a-a0e8-92b1e071c73e	2.8266506	40.57475926	0	0	null	null	null	null	NA
G3_1_w2_1_Low	[wheat]_wheatinpatch013	G3	1	w2	aw2	w2	w2	1_Low	1_Low	w2_1_Low	w2_1_Low_1_G3	lat_51	3.3273013	0.27964267	0.002119859	0.02896672	1	root_5	e8d04629-dd4e-4493-8c2f-e5e64684e12c	14.29925	127.0325027	0	0	null	null	null	null	NA
G3_1_w2_1_Low	[wheat]_wheatinpatch013	G3	1	w2	aw2	w2	w2	1_Low	1_Low	w2_1_Low	w2_1_Low_1_G3	lat_49	0.28344384	0.013114652	6.34E-05	0.017779434	1	root_8	42001597-af2b-498a-a0e8-92b1e071c73e	0.35295594	90.68912078	0	0	null	null	null	null	NA
G3_1_w2_1_Low	[wheat]_wheatinpatch013	G3	1	w2	aw2	w2	w2	1_Low	1_Low	w2_1_Low	w2_1_Low_1_G3	lat_50	7.687394	0.6896445	0.005088168	0.029191678	1	root_5	e8d04629-dd4e-4493-8c2f-e5e64684e12c	16.334188	78.38672065	0	0	null	null	null	null	NA
G3_1_w2_1_Low	[wheat]_wheatinpatch013	G3	1	w2	aw2	w2	w2	1_Low	1_Low	w2_1_Low	w2_1_Low_1_G3	lat_55	0.17006826	0.004015089	1.94E-05	0.020655649	1	root_5	e8d04629-dd4e-4493-8c2f-e5e64684e12c	7.809295	40.65951507	0	0	null	null	null	null	NA
G3_1_w2_1_Low	[wheat]_wheatinpatch013	G3	1	w2	aw2	w2	w2	1_Low	1_Low	w2_1_Low	w2_1_Low_1_G3	lat_52	1.7186115	0.11475267	0.00068	0.023457192	1	root_5	e8d04629-dd4e-4493-8c2f-e5e64684e12c	12.159755	46.26371261	0	0	null	null	null	null	NA
G3_1_w2_1_Low	[wheat]_wheatinpatch013	G3	1	w2	aw2	w2	w2	1_Low	1_Low	w2_1_Low	w2_1_Low_1_G3	lat_53	0.06499777	0.002134104	1.31E-05	0.020578653	1	root_5	e8d04629-dd4e-4493-8c2f-e5e64684e12c	7.367797	42.35659852	0	0	null	null	null	null	NA
G3_1_w2_1_Low	[wheat]_wheatinpatch013	G3	1	w2	aw2	w2	w2	1_Low	1_Low	w2_1_Low	w2_1_Low_1_G3	lat_54	0.054022957	0.001108801	6.97E-06	0.019465316	1	root_5	e8d04629-dd4e-4493-8c2f-e5e64684e12c	7.809295	56.00257882	0	0	null	null	null	null	NA
G3_1_w2_1_Low	[wheat]_wheatinpatch013	G3	1	w2	aw2	w2	w2	1_Low	1_Low	w2_1_Low	w2_1_Low_1_G3	lat_46	0.35886994	0.02159324	0.000135	0.022789955	1	root_8	42001597-af2b-498a-a0e8-92b1e071c73e	0.75804365	94.31251564	0	0	null	null	null	null	NA
G3_1_w2_1_Low	[wheat]_wheatinpatch013	G3	1	w2	aw2	w2	w2	1_Low	1_Low	w2_1_Low	w2_1_Low_1_G3	lat_60	1.0042235	0.055705365	0.000314	0.022779174	1	root_5	e8d04629-dd4e-4493-8c2f-e5e64684e12c	9.337949	34.33530632	0	0	null	null	null	null	NA
G3_1_w2_1_Low	[wheat]_wheatinpatch013	G3	1	w2	aw2	w2	w2	1_Low	1_Low	w2_1_Low	w2_1_Low_1_G3	lat_61	0.987324	0.06575674	0.000406	0.024124108	1	root_5	e8d04629-dd4e-4493-8c2f-e5e64684e12c	9.711817	32.95722003	0	0	null	null	null	null	NA
G3_1_w2_1_Low	[wheat]_wheatinpatch013	G3	1	w2	aw2	w2	w2	1_Low	1_Low	w2_1_Low	w2_1_Low_1_G3	lat_62	1.3357327	0.09075382	0.000581	0.025150144	1	root_5	e8d04629-dd4e-4493-8c2f-e5e64684e12c	10.108183	27.44072212	0	0	null	null	null	null	NA
G3_1_w2_1_Low	[wheat]_wheatinpatch013	G3	1	w2	aw2	w2	w2	1_Low	1_Low	w2_1_Low	w2_1_Low_1_G3	lat_63	0.5949328	0.0331747	0.000218	0.025988806	1	root_5	e8d04629-dd4e-4493-8c2f-e5e64684e12c	10.613587	22.67062729	0	0	null	null	null	null	NA
G3_1_w2_1_Low	[wheat]_wheatinpatch013	G3	1	w2	aw2	w2	w2	1_Low	1_Low	w2_1_Low	w2_1_Low_1_G3	lat_64	0.79223865	0.042790856	0.000249	0.026852217	1	root_5	e8d04629-dd4e-4493-8c2f-e5e64684e12c	10.613587	5.902021103	0	0	null	null	null	null	NA
G3_1_w2_1_Low	[wheat]_wheatinpatch013	G3	1	w2	aw2	w2	w2	1_Low	1_Low	w2_1_Low	w2_1_Low_1_G3	lat_65	0.33662814	0.020415578	0.000146	0.032686684	1	root_5	e8d04629-dd4e-4493-8c2f-e5e64684e12c	11.111136	19.33380667	0	0	null	null	null	null	NA
G3_1_w2_1_Low	[wheat]_wheatinpatch013	G3	1	w2	aw2	w2	w2	1_Low	1_Low	w2_1_Low	w2_1_Low_1_G3	lat_66	1.0264335	0.072949044	0.000502	0.026972182	1	root_5	e8d04629-dd4e-4493-8c2f-e5e64684e12c	12.159755	150.4451618	0	0	null	null	null	null	NA
G3_1_w2_1_Low	[wheat]_wheatinpatch013	G3	1	w2	aw2	w2	w2	1_Low	1_Low	w2_1_Low	w2_1_Low_1_G3	lat_67	1.839653	0.13952655	0.00100517	0.028762115	1	root_5	e8d04629-dd4e-4493-8c2f-e5e64684e12c	12.770642	160.0155955	0	0	null	null	null	null	NA
G3_1_w2_1_Low	[wheat]_wheatinpatch013	G3	1	w2	aw2	w2	w2	1_Low	1_Low	w2_1_Low	w2_1_Low_1_G3	lat_68	0.6711149	0.03583775	0.000265	0.026495812	1	root_5	e8d04629-dd4e-4493-8c2f-e5e64684e12c	11.642617	9.651330505	0	0	null	null	null	null	NA
G3_1_w2_1_Low	[wheat]_wheatinpatch013	G3	1	w2	aw2	w2	w2	1_Low	1_Low	w2_1_Low	w2_1_Low_1_G3	lat_56	0.45111758	0.028693521	0.000212	0.0295577	1	root_5	e8d04629-dd4e-4493-8c2f-e5e64684e12c	8.878373	154.2161365	0	0	null	null	null	null	NA
G3_1_w2_1_Low	[wheat]_wheatinpatch013	G3	1	w2	aw2	w2	w2	1_Low	1_Low	w2_1_Low	w2_1_Low_1_G3	lat_57	0.731922	0.053933814	0.000386	0.028993981	1	root_5	e8d04629-dd4e-4493-8c2f-e5e64684e12c	8.442177	161.6429017	0	0	null	null	null	null	NA
G3_1_w2_1_Low	[wheat]_wheatinpatch013	G3	1	w2	aw2	w2	w2	1_Low	1_Low	w2_1_Low	w2_1_Low_1_G3	lat_58	0.6377565	0.044028886	0.00031	0.028217316	1	root_5	e8d04629-dd4e-4493-8c2f-e5e64684e12c	9.337949	144.9300299	0	0	null	null	null	null	NA
G3_1_w2_1_Low	[wheat]_wheatinpatch013	G3	1	w2	aw2	w2	w2	1_Low	1_Low	w2_1_Low	w2_1_Low_1_G3	lat_59	0.9882157	0.062209982	0.000384	0.025100796	1	root_5	e8d04629-dd4e-4493-8c2f-e5e64684e12c	10.108183	151.9269713	0	0	null	null	null	null	NA
G3_1_w2_1_Low	[wheat]_wheatinpatch013	G3	1	w2	aw2	w2	w2	1_Low	1_Low	w2_1_Low	w2_1_Low_1_G3	lat_126	1.1409445	0.08082503	0.000665	0.03144324	1	root_3	727b246b-7afb-48a4-baaf-9fcaf82dedb1	10.550767	166.9051527	0	0	null	null	null	null	NA
G3_1_w2_1_Low	[wheat]_wheatinpatch013	G3	1	w2	aw2	w2	w2	1_Low	1_Low	w2_1_Low	w2_1_Low_1_G3	lat_127	0.8505225	0.074927896	0.000731	0.04274858	1	root_4	44a95ae3-e774-4c3c-9f39-530737dc8e45	2.5301707	14.15625007	0	0	null	null	null	null	NA
G3_1_w2_1_Low	[wheat]_wheatinpatch013	G3	1	w2	aw2	w2	w2	1_Low	1_Low	w2_1_Low	w2_1_Low_1_G3	lat_128	1.2341108	0.12641253	0.001270312	0.038390838	1	root_4	44a95ae3-e774-4c3c-9f39-530737dc8e45	2.5301707	20.04704235	0	0	null	null	null	null	NA
G3_1_w2_1_Low	[wheat]_wheatinpatch013	G3	1	w2	aw2	w2	w2	1_Low	1_Low	w2_1_Low	w2_1_Low_1_G3	lat_129	0.7724757	0.06217716	0.000494	0.030502126	1	root_4	44a95ae3-e774-4c3c-9f39-530737dc8e45	2.9229202	56.83337571	0	0	null	null	null	null	NA
G3_1_w2_1_Low	[wheat]_wheatinpatch013	G3	1	w2	aw2	w2	w2	1_Low	1_Low	w2_1_Low	w2_1_Low_1_G3	lat_130	0.16556865	0.006279282	4.43E-05	0.028404767	1	root_4	44a95ae3-e774-4c3c-9f39-530737dc8e45	3.3398101	52.84440863	0	0	null	null	null	null	NA
G3_1_w2_1_Low	[wheat]_wheatinpatch013	G3	1	w2	aw2	w2	w2	1_Low	1_Low	w2_1_Low	w2_1_Low_1_G3	lat_131	0.14677796	0.0078584	7.60E-05	0.03520143	1	root_4	44a95ae3-e774-4c3c-9f39-530737dc8e45	3.880901	55.03517814	0	0	null	null	null	null	NA
G3_1_w2_1_Low	[wheat]_wheatinpatch013	G3	1	w2	aw2	w2	w2	1_Low	1_Low	w2_1_Low	w2_1_Low_1_G3	lat_132	0.9543098	0.06757507	0.000475	0.027473485	1	root_3	727b246b-7afb-48a4-baaf-9fcaf82dedb1	10.097081	151.3869629	0	0	null	null	null	null	NA
G3_1_w2_1_Low	[wheat]_wheatinpatch013	G3	1	w2	aw2	w2	w2	1_Low	1_Low	w2_1_Low	w2_1_Low_1_G3	lat_133	1.1715004	0.061082758	0.000359	0.024162363	1	root_3	727b246b-7afb-48a4-baaf-9fcaf82dedb1	8.478813	24.43837758	0	0	null	null	null	null	NA
G3_1_w2_1_Low	[wheat]_wheatinpatch013	G3	1	w2	aw2	w2	w2	1_Low	1_Low	w2_1_Low	w2_1_Low_1_G3	lat_134	0.7900418	0.04536434	0.000248	0.022569759	1	root_3	727b246b-7afb-48a4-baaf-9fcaf82dedb1	9.510433	147.5682997	0	0	null	null	null	null	NA
G3_1_w2_1_Low	[wheat]_wheatinpatch013	G3	1	w2	aw2	w2	w2	1_Low	1_Low	w2_1_Low	w2_1_Low_1_G3	lat_69	0.8573954	0.07751519	0.000751	0.039117888	1	root_5	e8d04629-dd4e-4493-8c2f-e5e64684e12c	11.642617	2.862231753	0	0	null	null	null	null	NA
G3_1_w2_1_Low	[wheat]_wheatinpatch013	G3	1	w2	aw2	w2	w2	1_Low	1_Low	w2_1_Low	w2_1_Low_1_G3	lat_15	0.5019671	0.039390158	0.000331	0.02963728	1	root_8	42001597-af2b-498a-a0e8-92b1e071c73e	2.4030957	43.76432099	0	0	null	null	null	null	NA
G3_1_w2_1_Low	[wheat]_wheatinpatch013	G3	1	w2	aw2	w2	w2	1_Low	1_Low	w2_1_Low	w2_1_Low_1_G3	lat_16	0.06863664	0.002353905	1.37E-05	0.022575764	1	root_7	92b08368-9999-482a-a55e-306a2170dc4c	3.8286004	59.43182555	0	0	null	null	null	null	NA
G3_1_w2_1_Low	[wheat]_wheatinpatch013	G3	1	w2	aw2	w2	w2	1_Low	1_Low	w2_1_Low	w2_1_Low_1_G3	lat_17	0.21489893	0.009915249	5.04E-05	0.020458756	1	root_7	92b08368-9999-482a-a55e-306a2170dc4c	3.3425329	43.22912103	0	0	null	null	null	null	NA
G3_1_w2_1_Low	[wheat]_wheatinpatch013	G3	1	w2	aw2	w2	w2	1_Low	1_Low	w2_1_Low	w2_1_Low_1_G3	lat_18	0.15705347	0.006940419	5.03E-05	0.02116579	1	root_6	66cce59e-4658-4268-9a97-24baf24afcbc	4.8438563	28.96060314	0	0	null	null	null	null	NA
G3_1_w2_1_Low	[wheat]_wheatinpatch013	G3	1	w2	aw2	w2	w2	1_Low	1_Low	w2_1_Low	w2_1_Low_1_G3	lat_19	0.326805	0.01948869	0.000118	0.025329294	1	root_6	66cce59e-4658-4268-9a97-24baf24afcbc	4.293966	49.44635536	0	0	null	null	null	null	NA
G3_1_w2_1_Low	[wheat]_wheatinpatch013	G3	1	w2	aw2	w2	w2	1_Low	1_Low	w2_1_Low	w2_1_Low_1_G3	lat_20	0.44473156	0.024396975	0.000148	0.025385894	1	root_6	66cce59e-4658-4268-9a97-24baf24afcbc	3.7943258	49.89070015	0	0	null	null	null	null	NA
G3_1_w2_1_Low	[wheat]_wheatinpatch013	G3	1	w2	aw2	w2	w2	1_Low	1_Low	w2_1_Low	w2_1_Low_1_G3	lat_21	0.27844343	0.012127682	8.47E-05	0.025368676	1	root_6	66cce59e-4658-4268-9a97-24baf24afcbc	4.293966	11.90465089	0	0	null	null	null	null	NA
G3_1_w2_1_Low	[wheat]_wheatinpatch013	G3	1	w2	aw2	w2	w2	1_Low	1_Low	w2_1_Low	w2_1_Low_1_G3	lat_23	0.9312248	0.07465745	0.000601	0.030889034	1	root_9	6b700377-10d5-4221-ac45-774a9fac614e	10.13688	129.7426125	0	0	null	null	null	null	NA
G3_1_w2_1_Low	[wheat]_wheatinpatch013	G3	1	w2	aw2	w2	w2	1_Low	1_Low	w2_1_Low	w2_1_Low_1_G3	lat_24	0.5715546	0.030467054	0.000174	0.022900868	1	root_6	66cce59e-4658-4268-9a97-24baf24afcbc	3.409071	26.00228428	0	0	null	null	null	null	NA
G3_1_w2_1_Low	[wheat]_wheatinpatch013	G3	1	w2	aw2	w2	w2	1_Low	1_Low	w2_1_Low	w2_1_Low_1_G3	lat_25	0.47801065	0.017026192	6.65E-05	0.015222413	1	root_6	66cce59e-4658-4268-9a97-24baf24afcbc	2.9557998	38.87389189	0	0	null	null	null	null	NA
G3_1_w2_1_Low	[wheat]_wheatinpatch013	G3	1	w2	aw2	w2	w2	1_Low	1_Low	w2_1_Low	w2_1_Low_1_G3	lat_26	0.31478634	0.015529861	9.95E-05	0.022564376	1	root_6	66cce59e-4658-4268-9a97-24baf24afcbc	2.9557998	58.01378266	0	0	null	null	null	null	NA
G3_1_w2_1_Low	[wheat]_wheatinpatch013	G3	1	w2	aw2	w2	w2	1_Low	1_Low	w2_1_Low	w2_1_Low_1_G3	lat_14	0.4536009	0.021899724	0.000112	0.021034164	1	root_8	42001597-af2b-498a-a0e8-92b1e071c73e	2.4030957	40.97389502	0	0	null	null	null	null	NA
G3_1_w2_1_Low	[wheat]_wheatinpatch013	G3	1	w2	aw2	w2	w2	1_Low	1_Low	w2_1_Low	w2_1_Low_1_G3	lat_29	0.5349375	0.05529071	0.000563	0.033584565	1	root_6	66cce59e-4658-4268-9a97-24baf24afcbc	2.700791	53.0092689	0	0	null	null	null	null	NA
G3_1_w2_1_Low	[wheat]_wheatinpatch013	G3	1	w2	aw2	w2	w2	1_Low	1_Low	w2_1_Low	w2_1_Low_1_G3	lat_30	0.41408688	0.022514181	0.000144	0.026613532	1	root_7	92b08368-9999-482a-a55e-306a2170dc4c	3.0916903	42.327659	0	0	null	null	null	null	NA
G3_1_w2_1_Low	[wheat]_wheatinpatch013	G3	1	w2	aw2	w2	w2	1_Low	1_Low	w2_1_Low	w2_1_Low_1_G3	lat_31	0.5837477	0.03325434	0.000209	0.02440461	1	root_7	92b08368-9999-482a-a55e-306a2170dc4c	2.5356097	11.09075872	0	0	null	null	null	null	NA
G3_1_w2_1_Low	[wheat]_wheatinpatch013	G3	1	w2	aw2	w2	w2	1_Low	1_Low	w2_1_Low	w2_1_Low_1_G3	lat_32	0.55654734	0.033738855	0.000223	0.030692538	1	root_9	6b700377-10d5-4221-ac45-774a9fac614e	10.13688	30.59266318	0	0	null	null	null	null	NA
G3_1_w2_1_Low	[wheat]_wheatinpatch013	G3	1	w2	aw2	w2	w2	1_Low	1_Low	w2_1_Low	w2_1_Low_1_G3	lat_33	1.2942791	0.089040235	0.000593	0.02611075	1	root_9	6b700377-10d5-4221-ac45-774a9fac614e	10.882757	129.935579	0	0	null	null	null	null	NA
G3_1_w2_1_Low	[wheat]_wheatinpatch013	G3	1	w2	aw2	w2	w2	1_Low	1_Low	w2_1_Low	w2_1_Low_1_G3	lat_34	1.2705232	0.07873356	0.000444	0.022713302	1	root_9	6b700377-10d5-4221-ac45-774a9fac614e	11.061173	144.647424	0	0	null	null	null	null	NA
G3_1_w2_1_Low	[wheat]_wheatinpatch013	G3	1	w2	aw2	w2	w2	1_Low	1_Low	w2_1_Low	w2_1_Low_1_G3	lat_36	0.5919367	0.0369474	0.000274	0.028718788	1	root_7	92b08368-9999-482a-a55e-306a2170dc4c	1.8059443	10.07536231	0	0	null	null	null	null	NA
G3_1_w2_1_Low	[wheat]_wheatinpatch013	G3	1	w2	aw2	w2	w2	1_Low	1_Low	w2_1_Low	w2_1_Low_1_G3	lat_37	1.2858933	0.08841979	0.000587	0.027204167	1	root_9	6b700377-10d5-4221-ac45-774a9fac614e	11.35454	167.4375249	0	0	null	null	null	null	NA
G3_1_w2_1_Low	[wheat]_wheatinpatch013	G3	1	w2	aw2	w2	w2	1_Low	1_Low	w2_1_Low	w2_1_Low_1_G3	lat_119	1.0009137	0.078116745	0.000566	0.027358193	1	root_3	727b246b-7afb-48a4-baaf-9fcaf82dedb1	10.550767	133.9757179	0	0	null	null	null	null	NA
G3_1_w2_1_Low	[wheat]_wheatinpatch013	G3	1	w2	aw2	w2	w2	1_Low	1_Low	w2_1_Low	w2_1_Low_1_G3	lat_120	1.4096797	0.09459015	0.000575	0.02326584	1	root_3	727b246b-7afb-48a4-baaf-9fcaf82dedb1	10.097081	26.34247893	0	0	null	null	null	null	NA
G3_1_w2_1_Low	[wheat]_wheatinpatch013	G3	1	w2	aw2	w2	w2	1_Low	1_Low	w2_1_Low	w2_1_Low_1_G3	lat_27	0.59702337	0.058694396	0.000623	0.035017777	1	root_9	6b700377-10d5-4221-ac45-774a9fac614e	10.488597	131.5084213	0	0	null	null	null	null	NA
G3_1_w2_1_Low	[wheat]_wheatinpatch013	G3	1	w2	aw2	w2	w2	1_Low	1_Low	w2_1_Low	w2_1_Low_1_G3	lat_122	0.8104871	0.06217602	0.000566	0.031511024	1	root_3	727b246b-7afb-48a4-baaf-9fcaf82dedb1	11.107695	118.8297324	0	0	null	null	null	null	NA
G3_1_w2_1_Low	[wheat]_wheatinpatch013	G3	1	w2	aw2	w2	w2	1_Low	1_Low	w2_1_Low	w2_1_Low_1_G3	lat_123	3.5481493	0.27767414	0.001858716	0.028377553	1	root_4	44a95ae3-e774-4c3c-9f39-530737dc8e45	4.6440907	171.2630319	0	0	null	null	null	null	NA
G3_1_w2_1_Low	[wheat]_wheatinpatch013	G3	1	w2	aw2	w2	w2	1_Low	1_Low	w2_1_Low	w2_1_Low_1_G3	lat_124	0.94111943	0.07172601	0.000599	0.028341176	1	root_4	44a95ae3-e774-4c3c-9f39-530737dc8e45	2.9229202	138.9041911	0	0	null	null	null	null	NA
G3_1_w2_1_Low	[wheat]_wheatinpatch013	G3	1	w2	aw2	w2	w2	1_Low	1_Low	w2_1_Low	w2_1_Low_1_G3	lat_125	0.84924364	0.07068706	0.00069	0.040829092	1	root_3	727b246b-7afb-48a4-baaf-9fcaf82dedb1	10.550767	169.2623466	0	0	null	null	null	null	NA
G3_1_w2_1_Low	[wheat]_wheatinpatch013	G3	1	w2	aw2	w2	w2	1_Low	1_Low	w2_1_Low	w2_1_Low_1_G3	lat_45	0.7132105	0.045433883	0.000261	0.022989567	1	root_7	92b08368-9999-482a-a55e-306a2170dc4c	1.8059443	152.7360209	0	0	null	null	null	null	NA
G3_1_w2_1_Low	[wheat]_wheatinpatch013	G3	1	w2	aw2	w2	w2	1_Low	1_Low	w2_1_Low	w2_1_Low_1_G3	lat_167	0.054022957	0.001108801	6.97E-06	0.019465316	1	root_5	e8d04629-dd4e-4493-8c2f-e5e64684e12c	7.809295	56.00257882	0	0	null	null	null	null	NA
G3_1_w2_1_Low	[wheat]_wheatinpatch013	G3	1	w2	aw2	w2	w2	1_Low	1_Low	w2_1_Low	w2_1_Low_1_G3	lat_168	0.06499777	0.002134104	1.31E-05	0.020578653	1	root_5	e8d04629-dd4e-4493-8c2f-e5e64684e12c	7.367797	42.35659852	0	0	null	null	null	null	NA
G3_1_w2_1_Low	[wheat]_wheatinpatch013	G3	1	w2	aw2	w2	w2	1_Low	1_Low	w2_1_Low	w2_1_Low_1_G3	lat_169	1.7186115	0.11475267	0.00068	0.023457192	1	root_5	e8d04629-dd4e-4493-8c2f-e5e64684e12c	12.159755	46.26371261	0	0	null	null	null	null	NA
G3_1_w2_1_Low	[wheat]_wheatinpatch013	G3	1	w2	aw2	w2	w2	1_Low	1_Low	w2_1_Low	w2_1_Low_1_G3	lat_170	3.3273013	0.27964267	0.002119859	0.02896672	1	root_5	e8d04629-dd4e-4493-8c2f-e5e64684e12c	14.29925	127.0325027	0	0	null	null	null	null	NA
G3_1_w2_1_Low	[wheat]_wheatinpatch013	G3	1	w2	aw2	w2	w2	1_Low	1_Low	w2_1_Low	w2_1_Low_1_G3	lat_171	7.687394	0.6896445	0.005088168	0.029191678	1	root_5	e8d04629-dd4e-4493-8c2f-e5e64684e12c	16.334188	78.38672065	0	0	null	null	null	null	NA
G3_1_w2_1_Low	[wheat]_wheatinpatch013	G3	1	w2	aw2	w2	w2	1_Low	1_Low	w2_1_Low	w2_1_Low_1_G3	lat_172	0.28344384	0.013114652	6.34E-05	0.017779434	1	root_8	42001597-af2b-498a-a0e8-92b1e071c73e	0.35295594	90.68912078	0	0	null	null	null	null	NA
G3_1_w2_1_Low	[wheat]_wheatinpatch013	G3	1	w2	aw2	w2	w2	1_Low	1_Low	w2_1_Low	w2_1_Low_1_G3	lat_173	0.56685865	0.04149929	0.000316	0.032876648	1	root_6	66cce59e-4658-4268-9a97-24baf24afcbc	1.9098682	106.4798351	0	0	null	null	null	null	NA
G3_1_w2_1_Low	[wheat]_wheatinpatch013	G3	1	w2	aw2	w2	w2	1_Low	1_Low	w2_1_Low	w2_1_Low_1_G3	lat_174	0.69679534	0.039951794	0.000226	0.024968376	1	root_6	66cce59e-4658-4268-9a97-24baf24afcbc	1.9098682	144.4766419	0	0	null	null	null	null	NA
G3_1_w2_1_Low	[wheat]_wheatinpatch013	G3	1	w2	aw2	w2	w2	1_Low	1_Low	w2_1_Low	w2_1_Low_1_G3	lat_175	0.35886994	0.02159324	0.000135	0.022789955	1	root_8	42001597-af2b-498a-a0e8-92b1e071c73e	0.75804365	94.31251564	0	0	null	null	null	null	NA
G3_1_w2_1_Low	[wheat]_wheatinpatch013	G3	1	w2	aw2	w2	w2	1_Low	1_Low	w2_1_Low	w2_1_Low_1_G3	lat_176	0.7132105	0.045433883	0.000261	0.022989567	1	root_7	92b08368-9999-482a-a55e-306a2170dc4c	1.8059443	152.7360209	0	0	null	null	null	null	NA
G3_1_w2_1_Low	[wheat]_wheatinpatch013	G3	1	w2	aw2	w2	w2	1_Low	1_Low	w2_1_Low	w2_1_Low_1_G3	lat_177	0.49608594	0.03349869	3.00E-04	0.030884307	1	root_9	6b700377-10d5-4221-ac45-774a9fac614e	11.740327	142.1678194	0	0	null	null	null	null	NA
G3_1_w2_1_Low	[wheat]_wheatinpatch013	G3	1	w2	aw2	w2	w2	1_Low	1_Low	w2_1_Low	w2_1_Low_1_G3	lat_178	0.3796649	0.021806799	0.000128	0.021935979	1	root_6	66cce59e-4658-4268-9a97-24baf24afcbc	1.4894196	9.830172178	0	0	null	null	null	null	NA
G3_1_w2_1_Low	[wheat]_wheatinpatch013	G3	1	w2	aw2	w2	w2	1_Low	1_Low	w2_1_Low	w2_1_Low_1_G3	lat_179	0.4284922	0.030214796	0.000293	0.030928856	1	root_6	66cce59e-4658-4268-9a97-24baf24afcbc	1.9098682	31.61924061	0	0	null	null	null	null	NA
G3_1_w2_1_Low	[wheat]_wheatinpatch013	G3	1	w2	aw2	w2	w2	1_Low	1_Low	w2_1_Low	w2_1_Low_1_G3	lat_180	1.6804644	0.10441104	0.000618	0.022126554	1	root_9	6b700377-10d5-4221-ac45-774a9fac614e	11.740327	153.1197819	0	0	null	null	null	null	NA
G3_1_w2_1_Low	[wheat]_wheatinpatch013	G3	1	w2	aw2	w2	w2	1_Low	1_Low	w2_1_Low	w2_1_Low_1_G3	lat_181	0.3771497	0.021899754	0.000119	0.02177285	1	root_6	66cce59e-4658-4268-9a97-24baf24afcbc	1.9098682	38.32363819	0	0	null	null	null	null	NA
G3_1_w2_1_Low	[wheat]_wheatinpatch013	G3	1	w2	aw2	w2	w2	1_Low	1_Low	w2_1_Low	w2_1_Low_1_G3	lat_182	0.3785953	0.01965663	0.000103	0.021433111	1	root_6	66cce59e-4658-4268-9a97-24baf24afcbc	2.2736616	45.4513504	0	0	null	null	null	null	NA
G3_1_w2_1_Low	[wheat]_wheatinpatch013	G3	1	w2	aw2	w2	w2	1_Low	1_Low	w2_1_Low	w2_1_Low_1_G3	lat_183	0.34065214	0.02298167	0.000194	0.034565516	1	root_8	42001597-af2b-498a-a0e8-92b1e071c73e	1.4307956	138.3252233	0	0	null	null	null	null	NA
G3_1_w2_1_Low	[wheat]_wheatinpatch013	G3	1	w2	aw2	w2	w2	1_Low	1_Low	w2_1_Low	w2_1_Low_1_G3	lat_184	1.2858933	0.08841979	0.000587	0.027204167	1	root_9	6b700377-10d5-4221-ac45-774a9fac614e	11.35454	167.4375249	0	0	null	null	null	null	NA
G3_1_w2_1_Low	[wheat]_wheatinpatch013	G3	1	w2	aw2	w2	w2	1_Low	1_Low	w2_1_Low	w2_1_Low_1_G3	lat_185	0.5919367	0.0369474	0.000274	0.028718788	1	root_7	92b08368-9999-482a-a55e-306a2170dc4c	1.8059443	10.07536231	0	0	null	null	null	null	NA
G3_1_w2_1_Low	[wheat]_wheatinpatch013	G3	1	w2	aw2	w2	w2	1_Low	1_Low	w2_1_Low	w2_1_Low_1_G3	lat_186	1.6771536	0.14912577	0.001532204	0.030401396	1	root_7	92b08368-9999-482a-a55e-306a2170dc4c	1.8059443	32.12280997	0	0	null	null	null	null	NA
G3_1_w2_1_Low	[wheat]_wheatinpatch013	G3	1	w2	aw2	w2	w2	1_Low	1_Low	w2_1_Low	w2_1_Low_1_G3	lat_187	1.2705232	0.07873356	0.000444	0.022713302	1	root_9	6b700377-10d5-4221-ac45-774a9fac614e	11.061173	144.647424	0	0	null	null	null	null	NA
G3_1_w2_1_Low	[wheat]_wheatinpatch013	G3	1	w2	aw2	w2	w2	1_Low	1_Low	w2_1_Low	w2_1_Low_1_G3	lat_188	1.2942791	0.089040235	0.000593	0.02611075	1	root_9	6b700377-10d5-4221-ac45-774a9fac614e	10.882757	129.935579	0	0	null	null	null	null	NA
G3_1_w2_1_Low	[wheat]_wheatinpatch013	G3	1	w2	aw2	w2	w2	1_Low	1_Low	w2_1_Low	w2_1_Low_1_G3	lat_189	0.55654734	0.033738855	0.000223	0.030692538	1	root_9	6b700377-10d5-4221-ac45-774a9fac614e	10.13688	30.59266318	0	0	null	null	null	null	NA
G3_1_w2_1_Low	[wheat]_wheatinpatch013	G3	1	w2	aw2	w2	w2	1_Low	1_Low	w2_1_Low	w2_1_Low_1_G3	lat_190	0.5837477	0.03325434	0.000209	0.02440461	1	root_7	92b08368-9999-482a-a55e-306a2170dc4c	2.5356097	11.09075872	0	0	null	null	null	null	NA
G3_1_w2_1_Low	[wheat]_wheatinpatch013	G3	1	w2	aw2	w2	w2	1_Low	1_Low	w2_1_Low	w2_1_Low_1_G3	lat_70	2.0376732	0.1633407	0.001225183	0.029478101	1	root_5	e8d04629-dd4e-4493-8c2f-e5e64684e12c	12.770642	159.3201047	0	0	null	null	null	null	NA
G3_1_w2_1_Low	[wheat]_wheatinpatch013	G3	1	w2	aw2	w2	w2	1_Low	1_Low	w2_1_Low	w2_1_Low_1_G3	lat_71	2.5771518	0.21878916	0.001834204	0.030412495	1	root_5	e8d04629-dd4e-4493-8c2f-e5e64684e12c	13.278696	161.5306544	0	0	null	null	null	null	NA
G3_1_w2_1_Low	[wheat]_wheatinpatch013	G3	1	w2	aw2	w2	w2	1_Low	1_Low	w2_1_Low	w2_1_Low_1_G3	lat_72	2.2328165	0.20024167	0.001825482	0.03260186	1	root_5	e8d04629-dd4e-4493-8c2f-e5e64684e12c	13.819254	155.1589485	0	0	null	null	null	null	NA
G3_1_w2_1_Low	[wheat]_wheatinpatch013	G3	1	w2	aw2	w2	w2	1_Low	1_Low	w2_1_Low	w2_1_Low_1_G3	lat_73	2.9925516	0.29250532	0.002580311	0.032209843	1	root_5	e8d04629-dd4e-4493-8c2f-e5e64684e12c	14.29925	175.5300833	0	0	null	null	null	null	NA
G3_1_w2_1_Low	[wheat]_wheatinpatch013	G3	1	w2	aw2	w2	w2	1_Low	1_Low	w2_1_Low	w2_1_Low_1_G3	lat_74	3.5093951	0.25782248	0.001603176	0.023741186	1	root_5	e8d04629-dd4e-4493-8c2f-e5e64684e12c	14.29925	175.7037477	0	0	null	null	null	null	NA
G3_1_w2_1_Low	[wheat]_wheatinpatch013	G3	1	w2	aw2	w2	w2	1_Low	1_Low	w2_1_Low	w2_1_Low_1_G3	lat_75	2.6371367	0.18258142	0.001147094	0.025100969	1	root_4	44a95ae3-e774-4c3c-9f39-530737dc8e45	0.48598185	32.86998485	0	0	null	null	null	null	NA
G3_1_w2_1_Low	[wheat]_wheatinpatch013	G3	1	w2	aw2	w2	w2	1_Low	1_Low	w2_1_Low	w2_1_Low_1_G3	lat_76	4.4478693	0.3350464	0.002244299	0.026426507	1	root_4	44a95ae3-e774-4c3c-9f39-530737dc8e45	1.358343	31.10349303	0	0	null	null	null	null	NA
G3_1_w2_1_Low	[wheat]_wheatinpatch013	G3	1	w2	aw2	w2	w2	1_Low	1_Low	w2_1_Low	w2_1_Low_1_G3	lat_77	3.8268273	0.3187688	0.00221439	0.027342161	1	root_4	44a95ae3-e774-4c3c-9f39-530737dc8e45	5.705066	73.65665073	0	0	null	null	null	null	NA
G3_1_w2_1_Low	[wheat]_wheatinpatch013	G3	1	w2	aw2	w2	w2	1_Low	1_Low	w2_1_Low	w2_1_Low_1_G3	lat_78	0.2231858	0.016725225	0.000179	0.038070466	1	root_3	727b246b-7afb-48a4-baaf-9fcaf82dedb1	7.414944	159.2931254	0	0	null	null	null	null	NA
G3_1_w2_1_Low	[wheat]_wheatinpatch013	G3	1	w2	aw2	w2	w2	1_Low	1_Low	w2_1_Low	w2_1_Low_1_G3	lat_39	0.3785953	0.01965663	0.000103	0.021433111	1	root_6	66cce59e-4658-4268-9a97-24baf24afcbc	2.2736616	45.4513504	0	0	null	null	null	null	NA
G3_1_w2_1_Low	[wheat]_wheatinpatch013	G3	1	w2	aw2	w2	w2	1_Low	1_Low	w2_1_Low	w2_1_Low_1_G3	lat_121	1.5666994	0.1143926	0.000778	0.026724136	1	root_3	727b246b-7afb-48a4-baaf-9fcaf82dedb1	10.550767	162.1752194	0	0	null	null	null	null	NA
G3_1_w2_1_Low	[wheat]_wheatinpatch013	G3	1	w2	aw2	w2	w2	1_Low	1_Low	w2_1_Low	w2_1_Low_1_G3	lat_41	1.6804644	0.10441104	0.000618	0.022126554	1	root_9	6b700377-10d5-4221-ac45-774a9fac614e	11.740327	153.1197819	0	0	null	null	null	null	NA
G3_1_w2_1_Low	[wheat]_wheatinpatch013	G3	1	w2	aw2	w2	w2	1_Low	1_Low	w2_1_Low	w2_1_Low_1_G3	lat_42	0.4284922	0.030214796	0.000293	0.030928856	1	root_6	66cce59e-4658-4268-9a97-24baf24afcbc	1.9098682	31.61924061	0	0	null	null	null	null	NA
G3_1_w2_1_Low	[wheat]_wheatinpatch013	G3	1	w2	aw2	w2	w2	1_Low	1_Low	w2_1_Low	w2_1_Low_1_G3	lat_43	0.3796649	0.021806799	0.000128	0.021935979	1	root_6	66cce59e-4658-4268-9a97-24baf24afcbc	1.4894196	9.830172178	0	0	null	null	null	null	NA
G3_1_w2_1_Low	[wheat]_wheatinpatch013	G3	1	w2	aw2	w2	w2	1_Low	1_Low	w2_1_Low	w2_1_Low_1_G3	lat_84	0.64727676	0.03735023	0.000234	0.026597794	1	root_3	727b246b-7afb-48a4-baaf-9fcaf82dedb1	9.065362	160.4634373	0	0	null	null	null	null	NA
G3_1_w2_1_Low	[wheat]_wheatinpatch013	G3	1	w2	aw2	w2	w2	1_Low	1_Low	w2_1_Low	w2_1_Low_1_G3	lat_85	1.2058716	0.08444353	0.000533	0.02545248	1	root_3	727b246b-7afb-48a4-baaf-9fcaf82dedb1	9.510433	129.4192987	0	0	null	null	null	null	NA
G3_1_w2_1_Low	[wheat]_wheatinpatch013	G3	1	w2	aw2	w2	w2	1_Low	1_Low	w2_1_Low	w2_1_Low_1_G3	lat_86	0.9647474	0.06567285	0.000492	0.033046965	1	root_3	727b246b-7afb-48a4-baaf-9fcaf82dedb1	10.097081	150.7249673	0	0	null	null	null	null	NA
G3_1_w2_1_Low	[wheat]_wheatinpatch013	G3	1	w2	aw2	w2	w2	1_Low	1_Low	w2_1_Low	w2_1_Low_1_G3	lat_87	0.7900418	0.04536434	0.000248	0.022569759	1	root_3	727b246b-7afb-48a4-baaf-9fcaf82dedb1	9.510433	147.5682997	0	0	null	null	null	null	NA
G3_1_w2_1_Low	[wheat]_wheatinpatch013	G3	1	w2	aw2	w2	w2	1_Low	1_Low	w2_1_Low	w2_1_Low_1_G3	lat_88	1.1715004	0.061082758	0.000359	0.024162363	1	root_3	727b246b-7afb-48a4-baaf-9fcaf82dedb1	8.478813	24.43837758	0	0	null	null	null	null	NA
G3_1_w2_1_Low	[wheat]_wheatinpatch013	G3	1	w2	aw2	w2	w2	1_Low	1_Low	w2_1_Low	w2_1_Low_1_G3	lat_89	0.9543098	0.06757507	0.000475	0.027473485	1	root_3	727b246b-7afb-48a4-baaf-9fcaf82dedb1	10.097081	151.3869629	0	0	null	null	null	null	NA
G3_1_w2_1_Low	[wheat]_wheatinpatch013	G3	1	w2	aw2	w2	w2	1_Low	1_Low	w2_1_Low	w2_1_Low_1_G3	lat_90	0.14677796	0.0078584	7.60E-05	0.03520143	1	root_4	44a95ae3-e774-4c3c-9f39-530737dc8e45	3.880901	55.03517814	0	0	null	null	null	null	NA
G3_1_w2_1_Low	[wheat]_wheatinpatch013	G3	1	w2	aw2	w2	w2	1_Low	1_Low	w2_1_Low	w2_1_Low_1_G3	lat_91	0.16556865	0.006279282	4.43E-05	0.028404767	1	root_4	44a95ae3-e774-4c3c-9f39-530737dc8e45	3.3398101	52.84440863	0	0	null	null	null	null	NA
G3_1_w2_1_Low	[wheat]_wheatinpatch013	G3	1	w2	aw2	w2	w2	1_Low	1_Low	w2_1_Low	w2_1_Low_1_G3	lat_92	0.7724757	0.06217716	0.000494	0.030502126	1	root_4	44a95ae3-e774-4c3c-9f39-530737dc8e45	2.9229202	56.83337571	0	0	null	null	null	null	NA
G3_1_w2_1_Low	[wheat]_wheatinpatch013	G3	1	w2	aw2	w2	w2	1_Low	1_Low	w2_1_Low	w2_1_Low_1_G3	lat_93	1.2341108	0.12641253	0.001270312	0.038390838	1	root_4	44a95ae3-e774-4c3c-9f39-530737dc8e45	2.5301707	20.04704235	0	0	null	null	null	null	NA
G3_1_w2_1_Low	[wheat]_wheatinpatch013	G3	1	w2	aw2	w2	w2	1_Low	1_Low	w2_1_Low	w2_1_Low_1_G3	lat_94	0.8505225	0.074927896	0.000731	0.04274858	1	root_4	44a95ae3-e774-4c3c-9f39-530737dc8e45	2.5301707	14.15625007	0	0	null	null	null	null	NA
G3_1_w2_1_Low	[wheat]_wheatinpatch013	G3	1	w2	aw2	w2	w2	1_Low	1_Low	w2_1_Low	w2_1_Low_1_G3	lat_95	1.1409445	0.08082503	0.000665	0.03144324	1	root_3	727b246b-7afb-48a4-baaf-9fcaf82dedb1	10.550767	166.9051527	0	0	null	null	null	null	NA
G3_1_w2_1_Low	[wheat]_wheatinpatch013	G3	1	w2	aw2	w2	w2	1_Low	1_Low	w2_1_Low	w2_1_Low_1_G3	lat_96	0.84924364	0.07068706	0.00069	0.040829092	1	root_3	727b246b-7afb-48a4-baaf-9fcaf82dedb1	10.550767	169.2623466	0	0	null	null	null	null	NA
G3_1_w2_1_Low	[wheat]_wheatinpatch013	G3	1	w2	aw2	w2	w2	1_Low	1_Low	w2_1_Low	w2_1_Low_1_G3	lat_97	0.94111943	0.07172601	0.000599	0.028341176	1	root_4	44a95ae3-e774-4c3c-9f39-530737dc8e45	2.9229202	138.9041911	0	0	null	null	null	null	NA
G3_1_w2_1_Low	[wheat]_wheatinpatch013	G3	1	w2	aw2	w2	w2	1_Low	1_Low	w2_1_Low	w2_1_Low_1_G3	lat_98	3.5481493	0.27767414	0.001858716	0.028377553	1	root_4	44a95ae3-e774-4c3c-9f39-530737dc8e45	4.6440907	171.2630319	0	0	null	null	null	null	NA
G3_1_w2_1_Low	[wheat]_wheatinpatch013	G3	1	w2	aw2	w2	w2	1_Low	1_Low	w2_1_Low	w2_1_Low_1_G3	lat_99	0.8104871	0.06217602	0.000566	0.031511024	1	root_3	727b246b-7afb-48a4-baaf-9fcaf82dedb1	11.107695	118.8297324	0	0	null	null	null	null	NA
G3_1_w2_1_Low	[wheat]_wheatinpatch013	G3	1	w2	aw2	w2	w2	1_Low	1_Low	w2_1_Low	w2_1_Low_1_G3	lat_100	1.5666994	0.1143926	0.000778	0.026724136	1	root_3	727b246b-7afb-48a4-baaf-9fcaf82dedb1	10.550767	162.1752194	0	0	null	null	null	null	NA
G3_1_w2_1_Low	[wheat]_wheatinpatch013	G3	1	w2	aw2	w2	w2	1_Low	1_Low	w2_1_Low	w2_1_Low_1_G3	lat_101	1.4096797	0.09459015	0.000575	0.02326584	1	root_3	727b246b-7afb-48a4-baaf-9fcaf82dedb1	10.097081	26.34247893	0	0	null	null	null	null	NA
G3_1_w2_1_Low	[wheat]_wheatinpatch013	G3	1	w2	aw2	w2	w2	1_Low	1_Low	w2_1_Low	w2_1_Low_1_G3	lat_102	1.0009137	0.078116745	0.000566	0.027358193	1	root_3	727b246b-7afb-48a4-baaf-9fcaf82dedb1	10.550767	133.9757179	0	0	null	null	null	null	NA
G3_1_w2_1_Low	[wheat]_wheatinpatch013	G3	1	w2	aw2	w2	w2	1_Low	1_Low	w2_1_Low	w2_1_Low_1_G3	lat_103	1.7512223	0.14432375	0.001282472	0.03233163	1	root_3	727b246b-7afb-48a4-baaf-9fcaf82dedb1	11.515601	175.1571413	0	0	null	null	null	null	NA
G3_1_w2_1_Low	[wheat]_wheatinpatch013	G3	1	w2	aw2	w2	w2	1_Low	1_Low	w2_1_Low	w2_1_Low_1_G3	lat_104	1.1145643	0.10831114	0.001407223	0.04357768	1	root_3	727b246b-7afb-48a4-baaf-9fcaf82dedb1	11.971829	177.2361143	0	0	null	null	null	null	NA
G3_1_w2_1_Low	[wheat]_wheatinpatch013	G3	1	w2	aw2	w2	w2	1_Low	1_Low	w2_1_Low	w2_1_Low_1_G3	lat_105	1.1420326	0.09526427	0.000879	0.035579897	1	root_3	727b246b-7afb-48a4-baaf-9fcaf82dedb1	11.971829	163.8101754	0	0	null	null	null	null	NA
G3_1_w2_1_Low	[wheat]_wheatinpatch013	G3	1	w2	aw2	w2	w2	1_Low	1_Low	w2_1_Low	w2_1_Low_1_G3	lat_106	0.45901293	0.027297802	0.000164	0.023693625	1	root_3	727b246b-7afb-48a4-baaf-9fcaf82dedb1	12.341806	179.9323042	0	0	null	null	null	null	NA
G3_1_w2_1_Low	[wheat]_wheatinpatch013	G3	1	w2	aw2	w2	w2	1_Low	1_Low	w2_1_Low	w2_1_Low_1_G3	lat_107	0.48230618	0.039617475	0.000486	0.036216438	1	root_2	ae7d568c-1cb4-43ac-8708-cba209ed03ba	1.3937993	17.33444638	0	0	null	null	null	null	NA
G3_1_w2_1_Low	[wheat]_wheatinpatch013	G3	1	w2	aw2	w2	w2	1_Low	1_Low	w2_1_Low	w2_1_Low_1_G3	lat_108	0.33050868	0.022829402	0.000198	0.029548028	1	root_2	ae7d568c-1cb4-43ac-8708-cba209ed03ba	1.9516248	37.83143427	0	0	null	null	null	null	NA
G3_1_w2_1_Low	[wheat]_wheatinpatch013	G3	1	w2	aw2	w2	w2	1_Low	1_Low	w2_1_Low	w2_1_Low_1_G3	lat_109	0.39543694	0.0211538	0.000125	0.024414325	1	root_2	ae7d568c-1cb4-43ac-8708-cba209ed03ba	2.437585	49.63279904	0	0	null	null	null	null	NA
G3_1_w2_1_Low	[wheat]_wheatinpatch013	G3	1	w2	aw2	w2	w2	1_Low	1_Low	w2_1_Low	w2_1_Low_1_G3	lat_110	0.08156004	0.000894	2.82E-06	0.011240741	1	root_2	ae7d568c-1cb4-43ac-8708-cba209ed03ba	3.0429976	142.7180595	0	0	null	null	null	null	NA
G3_1_w2_1_Low	[wheat]_wheatinpatch013	G3	1	w2	aw2	w2	w2	1_Low	1_Low	w2_1_Low	w2_1_Low_1_G3	lat_111	0.08156004	0.000894	2.82E-06	0.011240741	1	root_2	ae7d568c-1cb4-43ac-8708-cba209ed03ba	3.0429976	142.7180595	0	0	null	null	null	null	NA
G3_1_w2_1_Low	[wheat]_wheatinpatch013	G3	1	w2	aw2	w2	w2	1_Low	1_Low	w2_1_Low	w2_1_Low_1_G3	lat_112	0.39543694	0.0211538	0.000125	0.024414325	1	root_2	ae7d568c-1cb4-43ac-8708-cba209ed03ba	2.437585	49.63279904	0	0	null	null	null	null	NA
G3_1_w2_1_Low	[wheat]_wheatinpatch013	G3	1	w2	aw2	w2	w2	1_Low	1_Low	w2_1_Low	w2_1_Low_1_G3	lat_113	0.33050868	0.022829402	0.000198	0.029548028	1	root_2	ae7d568c-1cb4-43ac-8708-cba209ed03ba	1.9516248	37.83143427	0	0	null	null	null	null	NA
G3_1_w2_1_Low	[wheat]_wheatinpatch013	G3	1	w2	aw2	w2	w2	1_Low	1_Low	w2_1_Low	w2_1_Low_1_G3	lat_114	0.48230618	0.039617475	0.000486	0.036216438	1	root_2	ae7d568c-1cb4-43ac-8708-cba209ed03ba	1.3937993	17.33444638	0	0	null	null	null	null	NA
G3_1_w2_1_Low	[wheat]_wheatinpatch013	G3	1	w2	aw2	w2	w2	1_Low	1_Low	w2_1_Low	w2_1_Low_1_G3	lat_115	0.45901293	0.027297802	0.000164	0.023693625	1	root_3	727b246b-7afb-48a4-baaf-9fcaf82dedb1	12.341806	179.9323042	0	0	null	null	null	null	NA
G3_1_w2_1_Low	[wheat]_wheatinpatch013	G3	1	w2	aw2	w2	w2	1_Low	1_Low	w2_1_Low	w2_1_Low_1_G3	lat_116	1.1420326	0.09526427	0.000879	0.035579897	1	root_3	727b246b-7afb-48a4-baaf-9fcaf82dedb1	11.971829	163.8101754	0	0	null	null	null	null	NA
G3_1_w2_1_Low	[wheat]_wheatinpatch013	G3	1	w2	aw2	w2	w2	1_Low	1_Low	w2_1_Low	w2_1_Low_1_G3	lat_117	1.1145643	0.10831114	0.001407223	0.04357768	1	root_3	727b246b-7afb-48a4-baaf-9fcaf82dedb1	11.971829	177.2361143	0	0	null	null	null	null	NA
G3_1_w2_1_Low	[wheat]_wheatinpatch013	G3	1	w2	aw2	w2	w2	1_Low	1_Low	w2_1_Low	w2_1_Low_1_G3	lat_118	1.7512223	0.14432375	0.001282472	0.03233163	1	root_3	727b246b-7afb-48a4-baaf-9fcaf82dedb1	11.515601	175.1571413	0	0	null	null	null	null	NA
G3_1_w2_1_Low	[wheat]_wheatinpatch013	G3	1	w2	aw2	w2	w2	1_Low	1_Low	w2_1_Low	w2_1_Low_1_G3	lat_160	0.987324	0.06575674	0.000406	0.024124108	1	root_5	e8d04629-dd4e-4493-8c2f-e5e64684e12c	9.711817	32.95722003	0	0	null	null	null	null	NA
G3_1_w2_1_Low	[wheat]_wheatinpatch013	G3	1	w2	aw2	w2	w2	1_Low	1_Low	w2_1_Low	w2_1_Low_1_G3	lat_161	1.0042235	0.055705365	0.000314	0.022779174	1	root_5	e8d04629-dd4e-4493-8c2f-e5e64684e12c	9.337949	34.33530632	0	0	null	null	null	null	NA
G3_1_w2_1_Low	[wheat]_wheatinpatch013	G3	1	w2	aw2	w2	w2	1_Low	1_Low	w2_1_Low	w2_1_Low_1_G3	root_1	2.2834535	0.32244617	0.004239907	0.050573193	0	-1	-1	0	0	0	0	null	null	null	null	NA
G3_1_w2_1_Low	[wheat]_wheatinpatch013	G3	1	w2	aw2	w2	w2	1_Low	1_Low	w2_1_Low	w2_1_Low_1_G3	lat_1	0.17488013	0.006951016	4.36E-05	0.022690628	1	root_9	6b700377-10d5-4221-ac45-774a9fac614e	6.696917	130.0432364	0	0	null	null	null	null	NA
G3_1_w2_1_Low	[wheat]_wheatinpatch013	G3	1	w2	aw2	w2	w2	1_Low	1_Low	w2_1_Low	w2_1_Low_1_G3	lat_2	0.22141618	0.01071859	5.66E-05	0.021063158	1	root_9	6b700377-10d5-4221-ac45-774a9fac614e	7.336995	133.34189	0	0	null	null	null	null	NA
G3_1_w2_1_Low	[wheat]_wheatinpatch013	G3	1	w2	aw2	w2	w2	1_Low	1_Low	w2_1_Low	w2_1_Low_1_G3	lat_4	0.6564729	0.03566619	0.000226	0.026012922	1	root_9	6b700377-10d5-4221-ac45-774a9fac614e	8.155023	137.0008223	0	0	null	null	null	null	NA
G3_1_w2_1_Low	[wheat]_wheatinpatch013	G3	1	w2	aw2	w2	w2	1_Low	1_Low	w2_1_Low	w2_1_Low_1_G3	lat_5	0.61030847	0.03563928	0.000198	0.023971768	1	root_9	6b700377-10d5-4221-ac45-774a9fac614e	8.514666	156.1161995	0	0	null	null	null	null	NA
G3_1_w2_1_Low	[wheat]_wheatinpatch013	G3	1	w2	aw2	w2	w2	1_Low	1_Low	w2_1_Low	w2_1_Low_1_G3	lat_6	0.35489458	0.020364478	0.000117	0.024550954	1	root_8	42001597-af2b-498a-a0e8-92b1e071c73e	3.6557758	59.27867222	0	0	null	null	null	null	NA
G3_1_w2_1_Low	[wheat]_wheatinpatch013	G3	1	w2	aw2	w2	w2	1_Low	1_Low	w2_1_Low	w2_1_Low_1_G3	lat_8	0.8081268	0.044521987	0.00022	0.0202754	1	root_8	42001597-af2b-498a-a0e8-92b1e071c73e	3.6557758	46.95321337	0	0	null	null	null	null	NA
G3_1_w2_1_Low	[wheat]_wheatinpatch013	G3	1	w2	aw2	w2	w2	1_Low	1_Low	w2_1_Low	w2_1_Low_1_G3	lat_9	0.7183294	0.047708746	0.000316	0.025189273	1	root_9	6b700377-10d5-4221-ac45-774a9fac614e	8.155023	9.415224526	0	0	null	null	null	null	NA
G3_1_w2_1_Low	[wheat]_wheatinpatch013	G3	1	w2	aw2	w2	w2	1_Low	1_Low	w2_1_Low	w2_1_Low_1_G3	lat_212	0.7183294	0.047708746	0.000316	0.025189273	1	root_9	6b700377-10d5-4221-ac45-774a9fac614e	8.155023	9.415224526	0	0	null	null	null	null	NA
G3_1_w2_1_Low	[wheat]_wheatinpatch013	G3	1	w2	aw2	w2	w2	1_Low	1_Low	w2_1_Low	w2_1_Low_1_G3	lat_213	0.8081268	0.044521987	0.00022	0.0202754	1	root_8	42001597-af2b-498a-a0e8-92b1e071c73e	3.6557758	46.95321337	0	0	null	null	null	null	NA
G3_1_w2_1_Low	[wheat]_wheatinpatch013	G3	1	w2	aw2	w2	w2	1_Low	1_Low	w2_1_Low	w2_1_Low_1_G3	lat_214	0.54717046	0.03787059	0.000269	0.029480161	1	root_9	6b700377-10d5-4221-ac45-774a9fac614e	8.155023	129.7805064	0	0	null	null	null	null	NA
G3_1_w2_1_Low	[wheat]_wheatinpatch013	G3	1	w2	aw2	w2	w2	1_Low	1_Low	w2_1_Low	w2_1_Low_1_G3	lat_135	0.9647474	0.06567285	0.000492	0.033046965	1	root_3	727b246b-7afb-48a4-baaf-9fcaf82dedb1	10.097081	150.7249673	0	0	null	null	null	null	NA
G3_1_w2_1_Low	[wheat]_wheatinpatch013	G3	1	w2	aw2	w2	w2	1_Low	1_Low	w2_1_Low	w2_1_Low_1_G3	lat_136	1.2058716	0.08444353	0.000533	0.02545248	1	root_3	727b246b-7afb-48a4-baaf-9fcaf82dedb1	9.510433	129.4192987	0	0	null	null	null	null	NA
G3_1_w2_1_Low	[wheat]_wheatinpatch013	G3	1	w2	aw2	w2	w2	1_Low	1_Low	w2_1_Low	w2_1_Low_1_G3	lat_137	0.64727676	0.03735023	0.000234	0.026597794	1	root_3	727b246b-7afb-48a4-baaf-9fcaf82dedb1	9.065362	160.4634373	0	0	null	null	null	null	NA
G3_1_w2_1_Low	[wheat]_wheatinpatch013	G3	1	w2	aw2	w2	w2	1_Low	1_Low	w2_1_Low	w2_1_Low_1_G3	lat_138	0.65698886	0.038664516	0.000257	0.025832942	1	root_3	727b246b-7afb-48a4-baaf-9fcaf82dedb1	9.065362	156.4137089	0	0	null	null	null	null	NA
G3_1_w2_1_Low	[wheat]_wheatinpatch013	G3	1	w2	aw2	w2	w2	1_Low	1_Low	w2_1_Low	w2_1_Low_1_G3	lat_139	0.46713993	0.027356297	0.000181	0.0266384	1	root_3	727b246b-7afb-48a4-baaf-9fcaf82dedb1	8.478813	147.3037938	0	0	null	null	null	null	NA
G3_1_w2_1_Low	[wheat]_wheatinpatch013	G3	1	w2	aw2	w2	w2	1_Low	1_Low	w2_1_Low	w2_1_Low_1_G3	lat_140	0.36231685	0.02183369	0.000153	0.031526368	1	root_3	727b246b-7afb-48a4-baaf-9fcaf82dedb1	8.004949	16.22232766	0	0	null	null	null	null	NA
G3_1_w2_1_Low	[wheat]_wheatinpatch013	G3	1	w2	aw2	w2	w2	1_Low	1_Low	w2_1_Low	w2_1_Low_1_G3	lat_141	0.8126177	0.047159676	0.000298	0.024653925	1	root_3	727b246b-7afb-48a4-baaf-9fcaf82dedb1	8.478813	157.2368833	0	0	null	null	null	null	NA
G3_1_w2_1_Low	[wheat]_wheatinpatch013	G3	1	w2	aw2	w2	w2	1_Low	1_Low	w2_1_Low	w2_1_Low_1_G3	lat_142	0.7791688	0.05032357	0.000315	0.026052114	1	root_3	727b246b-7afb-48a4-baaf-9fcaf82dedb1	8.478813	154.3892681	0	0	null	null	null	null	NA
G3_1_w2_1_Low	[wheat]_wheatinpatch013	G3	1	w2	aw2	w2	w2	1_Low	1_Low	w2_1_Low	w2_1_Low_1_G3	lat_143	0.2231858	0.016725225	0.000179	0.038070466	1	root_3	727b246b-7afb-48a4-baaf-9fcaf82dedb1	7.414944	159.2931254	0	0	null	null	null	null	NA
G3_1_w2_1_Low	[wheat]_wheatinpatch013	G3	1	w2	aw2	w2	w2	1_Low	1_Low	w2_1_Low	w2_1_Low_1_G3	lat_144	3.8268273	0.3187688	0.00221439	0.027342161	1	root_4	44a95ae3-e774-4c3c-9f39-530737dc8e45	5.705066	73.65665073	0	0	null	null	null	null	NA
G3_1_w2_1_Low	[wheat]_wheatinpatch013	G3	1	w2	aw2	w2	w2	1_Low	1_Low	w2_1_Low	w2_1_Low_1_G3	lat_145	4.4478693	0.3350464	0.002244299	0.026426507	1	root_4	44a95ae3-e774-4c3c-9f39-530737dc8e45	1.358343	31.10349303	0	0	null	null	null	null	NA
G3_1_w2_1_Low	[wheat]_wheatinpatch013	G3	1	w2	aw2	w2	w2	1_Low	1_Low	w2_1_Low	w2_1_Low_1_G3	lat_146	2.6371367	0.18258142	0.001147094	0.025100969	1	root_4	44a95ae3-e774-4c3c-9f39-530737dc8e45	0.48598185	32.86998485	0	0	null	null	null	null	NA
G3_1_w2_1_Low	[wheat]_wheatinpatch013	G3	1	w2	aw2	w2	w2	1_Low	1_Low	w2_1_Low	w2_1_Low_1_G3	lat_147	3.5093951	0.25782248	0.001603176	0.023741186	1	root_5	e8d04629-dd4e-4493-8c2f-e5e64684e12c	14.29925	175.7037477	0	0	null	null	null	null	NA
G3_1_w2_1_Low	[wheat]_wheatinpatch013	G3	1	w2	aw2	w2	w2	1_Low	1_Low	w2_1_Low	w2_1_Low_1_G3	lat_148	2.9925516	0.29250532	0.002580311	0.032209843	1	root_5	e8d04629-dd4e-4493-8c2f-e5e64684e12c	14.29925	175.5300833	0	0	null	null	null	null	NA
G3_1_w2_1_Low	[wheat]_wheatinpatch013	G3	1	w2	aw2	w2	w2	1_Low	1_Low	w2_1_Low	w2_1_Low_1_G3	lat_149	2.2328165	0.20024167	0.001825482	0.03260186	1	root_5	e8d04629-dd4e-4493-8c2f-e5e64684e12c	13.819254	155.1589485	0	0	null	null	null	null	NA
G3_1_w2_1_Low	[wheat]_wheatinpatch013	G3	1	w2	aw2	w2	w2	1_Low	1_Low	w2_1_Low	w2_1_Low_1_G3	lat_150	2.5771518	0.21878916	0.001834204	0.030412495	1	root_5	e8d04629-dd4e-4493-8c2f-e5e64684e12c	13.278696	161.5306544	0	0	null	null	null	null	NA
G3_1_w2_1_Low	[wheat]_wheatinpatch013	G3	1	w2	aw2	w2	w2	1_Low	1_Low	w2_1_Low	w2_1_Low_1_G3	lat_151	2.0376732	0.1633407	0.001225183	0.029478101	1	root_5	e8d04629-dd4e-4493-8c2f-e5e64684e12c	12.770642	159.3201047	0	0	null	null	null	null	NA
G3_1_w2_1_Low	[wheat]_wheatinpatch013	G3	1	w2	aw2	w2	w2	1_Low	1_Low	w2_1_Low	w2_1_Low_1_G3	lat_152	0.8573954	0.07751519	0.000751	0.039117888	1	root_5	e8d04629-dd4e-4493-8c2f-e5e64684e12c	11.642617	2.862231753	0	0	null	null	null	null	NA
G3_1_w2_1_Low	[wheat]_wheatinpatch013	G3	1	w2	aw2	w2	w2	1_Low	1_Low	w2_1_Low	w2_1_Low_1_G3	lat_153	0.6711149	0.03583775	0.000265	0.026495812	1	root_5	e8d04629-dd4e-4493-8c2f-e5e64684e12c	11.642617	9.651330505	0	0	null	null	null	null	NA
G3_1_w2_1_Low	[wheat]_wheatinpatch013	G3	1	w2	aw2	w2	w2	1_Low	1_Low	w2_1_Low	w2_1_Low_1_G3	lat_154	1.839653	0.13952655	0.00100517	0.028762115	1	root_5	e8d04629-dd4e-4493-8c2f-e5e64684e12c	12.770642	160.0155955	0	0	null	null	null	null	NA
G3_1_w2_1_Low	[wheat]_wheatinpatch013	G3	1	w2	aw2	w2	w2	1_Low	1_Low	w2_1_Low	w2_1_Low_1_G3	lat_155	1.0264335	0.072949044	0.000502	0.026972182	1	root_5	e8d04629-dd4e-4493-8c2f-e5e64684e12c	12.159755	150.4451618	0	0	null	null	null	null	NA
G3_1_w2_1_Low	[wheat]_wheatinpatch013	G3	1	w2	aw2	w2	w2	1_Low	1_Low	w2_1_Low	w2_1_Low_1_G3	lat_156	0.33662814	0.020415578	0.000146	0.032686684	1	root_5	e8d04629-dd4e-4493-8c2f-e5e64684e12c	11.111136	19.33380667	0	0	null	null	null	null	NA
G3_1_w2_1_Low	[wheat]_wheatinpatch013	G3	1	w2	aw2	w2	w2	1_Low	1_Low	w2_1_Low	w2_1_Low_1_G3	lat_157	0.79223865	0.042790856	0.000249	0.026852217	1	root_5	e8d04629-dd4e-4493-8c2f-e5e64684e12c	10.613587	5.902021103	0	0	null	null	null	null	NA
G3_1_w2_1_Low	[wheat]_wheatinpatch013	G3	1	w2	aw2	w2	w2	1_Low	1_Low	w2_1_Low	w2_1_Low_1_G3	lat_158	0.5949328	0.0331747	0.000218	0.025988806	1	root_5	e8d04629-dd4e-4493-8c2f-e5e64684e12c	10.613587	22.67062729	0	0	null	null	null	null	NA
G3_1_w2_1_Low	[wheat]_wheatinpatch013	G3	1	w2	aw2	w2	w2	1_Low	1_Low	w2_1_Low	w2_1_Low_1_G3	lat_159	1.3357327	0.09075382	0.000581	0.025150144	1	root_5	e8d04629-dd4e-4493-8c2f-e5e64684e12c	10.108183	27.44072212	0	0	null	null	null	null	NA
G3_1_w2_1_Low	[wheat]_wheatinpatch013	G3	1	w2	aw2	w2	w2	1_Low	1_Low	w2_1_Low	w2_1_Low_1_G3	lat_200	0.27844343	0.012127682	8.47E-05	0.025368676	1	root_6	66cce59e-4658-4268-9a97-24baf24afcbc	4.293966	11.90465089	0	0	null	null	null	null	NA
G3_1_w2_1_Low	[wheat]_wheatinpatch013	G3	1	w2	aw2	w2	w2	1_Low	1_Low	w2_1_Low	w2_1_Low_1_G3	lat_201	0.44473156	0.024396975	0.000148	0.025385894	1	root_6	66cce59e-4658-4268-9a97-24baf24afcbc	3.7943258	49.89070015	0	0	null	null	null	null	NA
G3_1_w2_1_Low	[wheat]_wheatinpatch013	G3	1	w2	aw2	w2	w2	1_Low	1_Low	w2_1_Low	w2_1_Low_1_G3	lat_162	0.9882157	0.062209982	0.000384	0.025100796	1	root_5	e8d04629-dd4e-4493-8c2f-e5e64684e12c	10.108183	151.9269713	0	0	null	null	null	null	NA
G3_1_w2_1_Low	[wheat]_wheatinpatch013	G3	1	w2	aw2	w2	w2	1_Low	1_Low	w2_1_Low	w2_1_Low_1_G3	lat_163	0.6377565	0.044028886	0.00031	0.028217316	1	root_5	e8d04629-dd4e-4493-8c2f-e5e64684e12c	9.337949	144.9300299	0	0	null	null	null	null	NA
G3_1_w2_1_Low	[wheat]_wheatinpatch013	G3	1	w2	aw2	w2	w2	1_Low	1_Low	w2_1_Low	w2_1_Low_1_G3	lat_164	0.731922	0.053933814	0.000386	0.028993981	1	root_5	e8d04629-dd4e-4493-8c2f-e5e64684e12c	8.442177	161.6429017	0	0	null	null	null	null	NA
G3_1_w2_1_Low	[wheat]_wheatinpatch013	G3	1	w2	aw2	w2	w2	1_Low	1_Low	w2_1_Low	w2_1_Low_1_G3	lat_165	0.45111758	0.028693521	0.000212	0.0295577	1	root_5	e8d04629-dd4e-4493-8c2f-e5e64684e12c	8.878373	154.2161365	0	0	null	null	null	null	NA
G3_1_w2_1_Low	[wheat]_wheatinpatch013	G3	1	w2	aw2	w2	w2	1_Low	1_Low	w2_1_Low	w2_1_Low_1_G3	lat_166	0.17006826	0.004015089	1.94E-05	0.020655649	1	root_5	e8d04629-dd4e-4493-8c2f-e5e64684e12c	7.809295	40.65951507	0	0	null	null	null	null	NA
G3_1_w2_1_Low	[wheat]_wheatinpatch013	G3	1	w2	aw2	w2	w2	1_Low	1_Low	w2_1_Low	w2_1_Low_1_G3	lat_207	0.4536009	0.021899724	0.000112	0.021034164	1	root_8	42001597-af2b-498a-a0e8-92b1e071c73e	2.4030957	40.97389502	0	0	null	null	null	null	NA
G3_1_w2_1_Low	[wheat]_wheatinpatch013	G3	1	w2	aw2	w2	w2	1_Low	1_Low	w2_1_Low	w2_1_Low_1_G3	lat_208	0.9446313	0.055213563	0.000289	0.02431668	1	root_9	6b700377-10d5-4221-ac45-774a9fac614e	8.957482	3.453671493	0	0	null	null	null	null	NA
G3_1_w2_1_Low	[wheat]_wheatinpatch013	G3	1	w2	aw2	w2	w2	1_Low	1_Low	w2_1_Low	w2_1_Low_1_G3	lat_47	0.69679534	0.039951794	0.000226	0.024968376	1	root_6	66cce59e-4658-4268-9a97-24baf24afcbc	1.9098682	144.4766419	0	0	null	null	null	null	NA
G3_1_w2_1_Low	[wheat]_wheatinpatch013	G3	1	w2	aw2	w2	w2	1_Low	1_Low	w2_1_Low	w2_1_Low_1_G3	lat_48	0.56685865	0.04149929	0.000316	0.032876648	1	root_6	66cce59e-4658-4268-9a97-24baf24afcbc	1.9098682	106.4798351	0	0	null	null	null	null	NA
G3_1_w2_1_Low	[wheat]_wheatinpatch013	G3	1	w2	aw2	w2	w2	1_Low	1_Low	w2_1_Low	w2_1_Low_1_G3	lat_211	1.1599789	0.0989644	0.00078	0.032130156	1	root_9	6b700377-10d5-4221-ac45-774a9fac614e	8.514666	2.177109138	0	0	null	null	null	null	NA
G3_1_w2_1_Low	[wheat]_wheatinpatch013	G3	1	w2	aw2	w2	w2	1_Low	1_Low	w2_1_Low	w2_1_Low_1_G3	lat_22	0.62865466	0.03606985	0.000216	0.024629438	1	root_8	42001597-af2b-498a-a0e8-92b1e071c73e	2.4030957	36.95678756	0	0	null	null	null	null	NA
G3_1_w2_1_Low	[wheat]_wheatinpatch013	G3	1	w2	aw2	w2	w2	1_Low	1_Low	w2_1_Low	w2_1_Low_1_G3	lat_199	0.62865466	0.03606985	0.000216	0.024629438	1	root_8	42001597-af2b-498a-a0e8-92b1e071c73e	2.4030957	36.95678756	0	0	null	null	null	null	NA
G3_1_w2_1_Low	[wheat]_wheatinpatch013	G3	1	w2	aw2	w2	w2	1_Low	1_Low	w2_1_Low	w2_1_Low_1_G3	lat_218	0.32574016	0.021235911	0.000162	0.024851184	1	root_9	6b700377-10d5-4221-ac45-774a9fac614e	7.336995	138.2369636	0	0	null	null	null	null	NA
G3_1_w2_1_Low	[wheat]_wheatinpatch013	G3	1	w2	aw2	w2	w2	1_Low	1_Low	w2_1_Low	w2_1_Low_1_G3	lat_215	0.35489458	0.020364478	0.000117	0.024550954	1	root_8	42001597-af2b-498a-a0e8-92b1e071c73e	3.6557758	59.27867222	0	0	null	null	null	null	NA
G3_1_w2_1_Low	[wheat]_wheatinpatch013	G3	1	w2	aw2	w2	w2	1_Low	1_Low	w2_1_Low	w2_1_Low_1_G3	lat_216	0.61030847	0.03563928	0.000198	0.023971768	1	root_9	6b700377-10d5-4221-ac45-774a9fac614e	8.514666	156.1161995	0	0	null	null	null	null	NA
G3_1_w2_1_Low	[wheat]_wheatinpatch013	G3	1	w2	aw2	w2	w2	1_Low	1_Low	w2_1_Low	w2_1_Low_1_G3	lat_217	0.6564729	0.03566619	0.000226	0.026012922	1	root_9	6b700377-10d5-4221-ac45-774a9fac614e	8.155023	137.0008223	0	0	null	null	null	null	NA
G3_1_w2_1_Low	[wheat]_wheatinpatch013	G3	1	w2	aw2	w2	w2	1_Low	1_Low	w2_1_Low	w2_1_Low_1_G3	lat_195	0.31478634	0.015529861	9.95E-05	0.022564376	1	root_6	66cce59e-4658-4268-9a97-24baf24afcbc	2.9557998	58.01378266	0	0	null	null	null	null	NA
G3_1_w2_1_Low	[wheat]_wheatinpatch013	G3	1	w2	aw2	w2	w2	1_Low	1_Low	w2_1_Low	w2_1_Low_1_G3	lat_219	0.22141618	0.01071859	5.66E-05	0.021063158	1	root_9	6b700377-10d5-4221-ac45-774a9fac614e	7.336995	133.34189	0	0	null	null	null	null	NA
G3_1_w2_1_Low	[wheat]_wheatinpatch013	G3	1	w2	aw2	w2	w2	1_Low	1_Low	w2_1_Low	w2_1_Low_1_G3	lat_220	0.17488013	0.006951016	4.36E-05	0.022690628	1	root_9	6b700377-10d5-4221-ac45-774a9fac614e	6.696917	130.0432364	0	0	null	null	null	null	NA
G3_1_w2_1_Low	[wheat]_wheatinpatch013	G3	1	w2	aw2	w2	w2	1_Low	1_Low	w2_1_Low	w2_1_Low_1_G3	lat_194	0.59702337	0.058694396	0.000623	0.035017777	1	root_9	6b700377-10d5-4221-ac45-774a9fac614e	10.488597	131.5084213	0	0	null	null	null	null	NA
G3_1_w2_1_Low	[wheat]_wheatinpatch013	G3	1	w2	aw2	w2	w2	1_Low	1_Low	w2_1_Low	w2_1_Low_1_G3	lat_35	1.6771536	0.14912577	0.001532204	0.030401396	1	root_7	92b08368-9999-482a-a55e-306a2170dc4c	1.8059443	32.12280997	0	0	null	null	null	null	NA
G3_1_w2_1_Low	[wheat]_wheatinpatch013	G3	1	w2	aw2	w2	w2	1_Low	1_Low	w2_1_Low	w2_1_Low_1_G3	lat_196	0.47801065	0.017026192	6.65E-05	0.015222413	1	root_6	66cce59e-4658-4268-9a97-24baf24afcbc	2.9557998	38.87389189	0	0	null	null	null	null	NA
G3_1_w2_1_Low	[wheat]_wheatinpatch013	G3	1	w2	aw2	w2	w2	1_Low	1_Low	w2_1_Low	w2_1_Low_1_G3	lat_197	0.5715546	0.030467054	0.000174	0.022900868	1	root_6	66cce59e-4658-4268-9a97-24baf24afcbc	3.409071	26.00228428	0	0	null	null	null	null	NA
G3_1_w2_1_Low	[wheat]_wheatinpatch013	G3	1	w2	aw2	w2	w2	1_Low	1_Low	w2_1_Low	w2_1_Low_1_G3	lat_198	0.9312248	0.07465745	0.000601	0.030889034	1	root_9	6b700377-10d5-4221-ac45-774a9fac614e	10.13688	129.7426125	0	0	null	null	null	null	NA
G3_1_w2_1_Low	[wheat]_wheatinpatch013	G3	1	w2	aw2	w2	w2	1_Low	1_Low	w2_1_Low	w2_1_Low_1_G3	lat_203	0.15705347	0.006940419	5.03E-05	0.02116579	1	root_6	66cce59e-4658-4268-9a97-24baf24afcbc	4.8438563	28.96060314	0	0	null	null	null	null	NA
G3_1_w2_1_Low	[wheat]_wheatinpatch013	G3	1	w2	aw2	w2	w2	1_Low	1_Low	w2_1_Low	w2_1_Low_1_G3	lat_191	0.41408688	0.022514181	0.000144	0.026613532	1	root_7	92b08368-9999-482a-a55e-306a2170dc4c	3.0916903	42.327659	0	0	null	null	null	null	NA
G3_1_w2_1_Low	[wheat]_wheatinpatch013	G3	1	w2	aw2	w2	w2	1_Low	1_Low	w2_1_Low	w2_1_Low_1_G3	lat_38	0.34065214	0.02298167	0.000194	0.034565516	1	root_8	42001597-af2b-498a-a0e8-92b1e071c73e	1.4307956	138.3252233	0	0	null	null	null	null	NA
G3_1_w2_1_Low	[wheat]_wheatinpatch013	G3	1	w2	aw2	w2	w2	1_Low	1_Low	w2_1_Low	w2_1_Low_1_G3	lat_202	0.326805	0.01948869	0.000118	0.025329294	1	root_6	66cce59e-4658-4268-9a97-24baf24afcbc	4.293966	49.44635536	0	0	null	null	null	null	NA
G3_1_w2_1_Low	[wheat]_wheatinpatch013	G3	1	w2	aw2	w2	w2	1_Low	1_Low	w2_1_Low	w2_1_Low_1_G3	lat_44	0.49608594	0.03349869	3.00E-04	0.030884307	1	root_9	6b700377-10d5-4221-ac45-774a9fac614e	11.740327	142.1678194	0	0	null	null	null	null	NA
G3_1_w2_1_Low	[wheat]_wheatinpatch013	G3	1	w2	aw2	w2	w2	1_Low	1_Low	w2_1_Low	w2_1_Low_1_G3	lat_3	0.32574016	0.021235911	0.000162	0.024851184	1	root_9	6b700377-10d5-4221-ac45-774a9fac614e	7.336995	138.2369636	0	0	null	null	null	null	NA
G3_1_w2_1_Low	[wheat]_wheatinpatch013	G3	1	w2	aw2	w2	w2	1_Low	1_Low	w2_1_Low	w2_1_Low_1_G3	lat_192	0.5349375	0.05529071	0.000563	0.033584565	1	root_6	66cce59e-4658-4268-9a97-24baf24afcbc	2.700791	53.0092689	0	0	null	null	null	null	NA
G3_1_w2_1_Low	[wheat]_wheatinpatch013	G3	1	w2	aw2	w2	w2	1_Low	1_Low	w2_1_Low	w2_1_Low_1_G3	lat_193	0.33399302	0.031778265	0.000349	0.03414657	1	root_6	66cce59e-4658-4268-9a97-24baf24afcbc	2.700791	55.09453932	0	0	null	null	null	null	NA
G3_1_w2_1_Low	[wheat]_wheatinpatch013	G3	1	w2	aw2	w2	w2	1_Low	1_Low	w2_1_Low	w2_1_Low_1_G3	lat_206	0.5019671	0.039390158	0.000331	0.02963728	1	root_8	42001597-af2b-498a-a0e8-92b1e071c73e	2.4030957	43.76432099	0	0	null	null	null	null	NA
G3_1_w2_1_Low	[wheat]_wheatinpatch013	G3	1	w2	aw2	w2	w2	1_Low	1_Low	w2_1_Low	w2_1_Low_1_G3	lat_79	0.7791688	0.05032357	0.000315	0.026052114	1	root_3	727b246b-7afb-48a4-baaf-9fcaf82dedb1	8.478813	154.3892681	0	0	null	null	null	null	NA
G3_1_w2_1_Low	[wheat]_wheatinpatch013	G3	1	w2	aw2	w2	w2	1_Low	1_Low	w2_1_Low	w2_1_Low_1_G3	lat_209	0.6178975	0.05406006	0.000483	0.032347567	1	root_8	42001597-af2b-498a-a0e8-92b1e071c73e	2.8266506	40.57475926	0	0	null	null	null	null	NA
G3_1_w2_1_Low	[wheat]_wheatinpatch013	G3	1	w2	aw2	w2	w2	1_Low	1_Low	w2_1_Low	w2_1_Low_1_G3	lat_210	1.0642738	0.07913168	0.000531	0.025336338	1	root_9	6b700377-10d5-4221-ac45-774a9fac614e	9.310661	155.6683713	0	0	null	null	null	null	NA
G3_1_w2_1_Low	[wheat]_wheatinpatch013	G3	1	w2	aw2	w2	w2	1_Low	1_Low	w2_1_Low	w2_1_Low_1_G3	lat_28	0.33399302	0.031778265	0.000349	0.03414657	1	root_6	66cce59e-4658-4268-9a97-24baf24afcbc	2.700791	55.09453932	0	0	null	null	null	null	NA
G3_1_w2_1_Low	[wheat]_wheatinpatch013	G3	1	w2	aw2	w2	w2	1_Low	1_Low	w2_1_Low	w2_1_Low_1_G3	lat_83	0.65698886	0.038664516	0.000257	0.025832942	1	root_3	727b246b-7afb-48a4-baaf-9fcaf82dedb1	9.065362	156.4137089	0	0	null	null	null	null	NA
G3_1_w2_1_Low	[wheat]_wheatinpatch013	G3	1	w2	aw2	w2	w2	1_Low	1_Low	w2_1_Low	w2_1_Low_1_G3	lat_204	0.21489893	0.009915249	5.04E-05	0.020458756	1	root_7	92b08368-9999-482a-a55e-306a2170dc4c	3.3425329	43.22912103	0	0	null	null	null	null	NA
G3_1_w2_1_Low	[wheat]_wheatinpatch013	G3	1	w2	aw2	w2	w2	1_Low	1_Low	w2_1_Low	w2_1_Low_1_G3	lat_205	0.06863664	0.002353905	1.37E-05	0.022575764	1	root_7	92b08368-9999-482a-a55e-306a2170dc4c	3.8286004	59.43182555	0	0	null	null	null	null	NA
G3_1_w2_1_Low	[wheat]_wheatinpatch013	G3	1	w2	aw2	w2	w2	1_Low	1_Low	w2_1_Low	w2_1_Low_1_G3	lat_82	0.46713993	0.027356297	0.000181	0.0266384	1	root_3	727b246b-7afb-48a4-baaf-9fcaf82dedb1	8.478813	147.3037938	0	0	null	null	null	null	NA
G3_1_w2_1_Low	[wheat]_wheatinpatch013	G3	1	w2	aw2	w2	w2	1_Low	1_Low	w2_1_Low	w2_1_Low_1_G3	lat_80	0.8126177	0.047159676	0.000298	0.024653925	1	root_3	727b246b-7afb-48a4-baaf-9fcaf82dedb1	8.478813	157.2368833	0	0	null	null	null	null	NA
G3_1_w2_1_Low	[wheat]_wheatinpatch013	G3	1	w2	aw2	w2	w2	1_Low	1_Low	w2_1_Low	w2_1_Low_1_G3	lat_40	0.3771497	0.021899754	0.000119	0.02177285	1	root_6	66cce59e-4658-4268-9a97-24baf24afcbc	1.9098682	38.32363819	0	0	null	null	null	null	NA
G3_1_w2_1_Low	[wheat]_wheatinpatch013	G3	1	w2	aw2	w2	w2	1_Low	1_Low	w2_1_Low	w2_1_Low_1_G3	lat_81	0.36231685	0.02183369	0.000153	0.031526368	1	root_3	727b246b-7afb-48a4-baaf-9fcaf82dedb1	8.004949	16.22232766	0	0	null	null	null	null	NA
G3_1_w2_10_High	[wheat]_wheatinpatch010	G3	1	w2	aw2	w2	w2	10_High	a10_High	w2_10_High	w2_10_High_1_G3	lat_37	0.9140807	0.076123685	0.000565	0.033632524	1	root_3	699e6763-037b-4b23-83da-13a5f2ee8ddf	3.3611202	135.9933831	0	0	null	null	null	null	NA
G3_1_w2_10_High	[wheat]_wheatinpatch010	G3	1	w2	aw2	w2	w2	10_High	a10_High	w2_10_High	w2_10_High_1_G3	lat_34	0.40055904	0.023472998	0.000136	0.022587195	1	root_3	699e6763-037b-4b23-83da-13a5f2ee8ddf	2.5943134	147.7750496	0	0	null	null	null	null	NA
G3_1_w2_10_High	[wheat]_wheatinpatch010	G3	1	w2	aw2	w2	w2	10_High	a10_High	w2_10_High	w2_10_High_1_G3	lat_1	3.1159449	0.3235315	0.002792683	0.036047045	1	root_5	e76ebaa7-82ea-494e-ae14-f1487714736d	12.050434	24.99469478	0	0	null	null	null	null	NA
G3_1_w2_10_High	[wheat]_wheatinpatch010	G3	1	w2	aw2	w2	w2	10_High	a10_High	w2_10_High	w2_10_High_1_G3	root_6	2.4712799	0.33466226	0.006178572	0.06400505	0	-1	-1	0	0	0	0	null	null	null	null	NA
G3_1_w2_10_High	[wheat]_wheatinpatch010	G3	1	w2	aw2	w2	w2	10_High	a10_High	w2_10_High	w2_10_High_1_G3	lat_36	1.4153602	0.1432163	0.001384068	0.036773488	1	root_3	699e6763-037b-4b23-83da-13a5f2ee8ddf	3.8365965	155.6870587	0	0	null	null	null	null	NA
G3_1_w2_10_High	[wheat]_wheatinpatch010	G3	1	w2	aw2	w2	w2	10_High	a10_High	w2_10_High	w2_10_High_1_G3	lat_38	0.5643071	0.043651108	0.00038	0.044719	1	root_3	699e6763-037b-4b23-83da-13a5f2ee8ddf	3.8365965	132.4416574	0	0	null	null	null	null	NA
G3_1_w2_10_High	[wheat]_wheatinpatch010	G3	1	w2	aw2	w2	w2	10_High	a10_High	w2_10_High	w2_10_High_1_G3	lat_3	1.6382574	0.11888352	0.000792	0.031554352	1	root_5	e76ebaa7-82ea-494e-ae14-f1487714736d	9.909037	28.3671963	0	0	null	null	null	null	NA
G3_1_w2_10_High	[wheat]_wheatinpatch010	G3	1	w2	aw2	w2	w2	10_High	a10_High	w2_10_High	w2_10_High_1_G3	lat_28	1.3770012	0.111655705	0.000802	0.029448247	1	root_3	699e6763-037b-4b23-83da-13a5f2ee8ddf	2.5943134	124.303405	0	0	null	null	null	null	NA
G3_1_w2_10_High	[wheat]_wheatinpatch010	G3	1	w2	aw2	w2	w2	10_High	a10_High	w2_10_High	w2_10_High_1_G3	lat_14	3.1460457	0.3140394	0.002682581	0.034662277	1	root_4	07a0b35f-6956-4f08-b4dc-bd6323958378	7.0331035	157.1462057	0	0	null	null	null	null	NA
G3_1_w2_10_High	[wheat]_wheatinpatch010	G3	1	w2	aw2	w2	w2	10_High	a10_High	w2_10_High	w2_10_High_1_G3	lat_29	0.29679966	0.021249631	0.000157	0.03369475	1	root_2	ea268203-17bf-4ec9-bb8a-1d1e2769cf3e	3.1013389	155.3206054	0	0	null	null	null	null	NA
G3_1_w2_10_High	[wheat]_wheatinpatch010	G3	1	w2	aw2	w2	w2	10_High	a10_High	w2_10_High	w2_10_High_1_G3	lat_32	0.29679966	0.021249631	0.000157	0.03369475	1	root_2	ea268203-17bf-4ec9-bb8a-1d1e2769cf3e	3.1013389	155.3206054	0	0	null	null	null	null	NA
G3_1_w2_10_High	[wheat]_wheatinpatch010	G3	1	w2	aw2	w2	w2	10_High	a10_High	w2_10_High	w2_10_High_1_G3	lat_8	2.1744542	0.17807102	0.001251858	0.02907329	1	root_5	e76ebaa7-82ea-494e-ae14-f1487714736d	9.507565	27.18825101	0	0	null	null	null	null	NA
G3_1_w2_10_High	[wheat]_wheatinpatch010	G3	1	w2	aw2	w2	w2	10_High	a10_High	w2_10_High	w2_10_High_1_G3	lat_35	0.3464344	0.022255417	0.00015	0.027057577	1	root_3	699e6763-037b-4b23-83da-13a5f2ee8ddf	3.023074	134.3988071	0	0	null	null	null	null	NA
G3_1_w2_10_High	[wheat]_wheatinpatch010	G3	1	w2	aw2	w2	w2	10_High	a10_High	w2_10_High	w2_10_High_1_G3	lat_33	1.3770012	0.111655705	0.000802	0.029448247	1	root_3	699e6763-037b-4b23-83da-13a5f2ee8ddf	2.5943134	124.303405	0	0	null	null	null	null	NA
G3_1_w2_10_High	[wheat]_wheatinpatch010	G3	1	w2	aw2	w2	w2	10_High	a10_High	w2_10_High	w2_10_High_1_G3	lat_25	1.4153602	0.1432163	0.001384068	0.036773488	1	root_3	699e6763-037b-4b23-83da-13a5f2ee8ddf	3.8365965	155.6870587	0	0	null	null	null	null	NA
G3_1_w2_10_High	[wheat]_wheatinpatch010	G3	1	w2	aw2	w2	w2	10_High	a10_High	w2_10_High	w2_10_High_1_G3	lat_26	0.3464344	0.022255417	0.00015	0.027057577	1	root_3	699e6763-037b-4b23-83da-13a5f2ee8ddf	3.023074	134.3988071	0	0	null	null	null	null	NA
G3_1_w2_10_High	[wheat]_wheatinpatch010	G3	1	w2	aw2	w2	w2	10_High	a10_High	w2_10_High	w2_10_High_1_G3	lat_27	0.40055904	0.023472998	0.000136	0.022587195	1	root_3	699e6763-037b-4b23-83da-13a5f2ee8ddf	2.5943134	147.7750496	0	0	null	null	null	null	NA
G3_1_w2_10_High	[wheat]_wheatinpatch010	G3	1	w2	aw2	w2	w2	10_High	a10_High	w2_10_High	w2_10_High_1_G3	root_1	2.6563954	0.4676619	0.009401501	0.06783586	0	-1	-1	0	0	0	0	null	null	null	null	NA
G3_1_w2_10_High	[wheat]_wheatinpatch010	G3	1	w2	aw2	w2	w2	10_High	a10_High	w2_10_High	w2_10_High_1_G3	lat_40	0.4457637	0.02705173	0.000186	0.02856003	1	root_3	699e6763-037b-4b23-83da-13a5f2ee8ddf	4.7843137	171.5021705	0	0	null	null	null	null	NA
G3_1_w2_10_High	[wheat]_wheatinpatch010	G3	1	w2	aw2	w2	w2	10_High	a10_High	w2_10_High	w2_10_High_1_G3	lat_2	3.7727804	0.41144538	0.003808308	0.0372665	1	root_5	e76ebaa7-82ea-494e-ae14-f1487714736d	9.256163	38.86057985	0	0	null	null	null	null	NA
G3_1_w2_10_High	[wheat]_wheatinpatch010	G3	1	w2	aw2	w2	w2	10_High	a10_High	w2_10_High	w2_10_High_1_G3	lat_4	3.6283896	0.33373687	0.002584302	0.03276945	1	root_5	e76ebaa7-82ea-494e-ae14-f1487714736d	8.80207	19.56048699	0	0	null	null	null	null	NA
G3_1_w2_10_High	[wheat]_wheatinpatch010	G3	1	w2	aw2	w2	w2	10_High	a10_High	w2_10_High	w2_10_High_1_G3	lat_39	0.19598661	0.009220483	5.56E-05	0.029047096	1	root_3	699e6763-037b-4b23-83da-13a5f2ee8ddf	4.1815586	143.5520529	0	0	null	null	null	null	NA
G3_1_w2_10_High	[wheat]_wheatinpatch010	G3	1	w2	aw2	w2	w2	10_High	a10_High	w2_10_High	w2_10_High_1_G3	lat_5	1.4823338	0.09596439	0.000782	0.03731263	1	root_5	e76ebaa7-82ea-494e-ae14-f1487714736d	9.909037	14.82117411	0	0	null	null	null	null	NA
G3_1_w2_10_High	[wheat]_wheatinpatch010	G3	1	w2	aw2	w2	w2	10_High	a10_High	w2_10_High	w2_10_High_1_G3	lat_6	1.3412987	0.120486446	0.001058736	0.033437483	1	root_5	e76ebaa7-82ea-494e-ae14-f1487714736d	9.909037	12.02092291	0	0	null	null	null	null	NA
G3_1_w2_10_High	[wheat]_wheatinpatch010	G3	1	w2	aw2	w2	w2	10_High	a10_High	w2_10_High	w2_10_High_1_G3	lat_7	0.97410536	0.0665488	0.000449	0.025978802	1	root_5	e76ebaa7-82ea-494e-ae14-f1487714736d	9.909037	35.5281647	0	0	null	null	null	null	NA
G3_1_w2_10_High	[wheat]_wheatinpatch010	G3	1	w2	aw2	w2	w2	10_High	a10_High	w2_10_High	w2_10_High_1_G3	lat_9	0.6082182	0.049979486	0.000407	0.029356688	1	root_5	e76ebaa7-82ea-494e-ae14-f1487714736d	9.507565	31.9337435	0	0	null	null	null	null	NA
G3_1_w2_10_High	[wheat]_wheatinpatch010	G3	1	w2	aw2	w2	w2	10_High	a10_High	w2_10_High	w2_10_High_1_G3	lat_10	0.06898616	0.002060417	8.09E-06	0.016783774	1	root_4	07a0b35f-6956-4f08-b4dc-bd6323958378	8.108208	114.0988292	0	0	null	null	null	null	NA
G3_1_w2_10_High	[wheat]_wheatinpatch010	G3	1	w2	aw2	w2	w2	10_High	a10_High	w2_10_High	w2_10_High_1_G3	lat_50	0.20130032	0.009703116	5.92E-05	0.021815859	1	root_4	07a0b35f-6956-4f08-b4dc-bd6323958378	7.505547	127.4472181	0	0	null	null	null	null	NA
G3_1_w2_10_High	[wheat]_wheatinpatch010	G3	1	w2	aw2	w2	w2	10_High	a10_High	w2_10_High	w2_10_High_1_G3	lat_11	0.20130032	0.009703116	5.92E-05	0.021815859	1	root_4	07a0b35f-6956-4f08-b4dc-bd6323958378	7.505547	127.4472181	0	0	null	null	null	null	NA
G3_1_w2_10_High	[wheat]_wheatinpatch010	G3	1	w2	aw2	w2	w2	10_High	a10_High	w2_10_High	w2_10_High_1_G3	lat_12	0.17306292	0.013983119	0.000136	0.03252764	1	root_4	07a0b35f-6956-4f08-b4dc-bd6323958378	7.0331035	116.5140114	0	0	null	null	null	null	NA
G3_1_w2_10_High	[wheat]_wheatinpatch010	G3	1	w2	aw2	w2	w2	10_High	a10_High	w2_10_High	w2_10_High_1_G3	lat_31	0.4338692	0.025856253	0.00017	0.02542269	1	root_2	ea268203-17bf-4ec9-bb8a-1d1e2769cf3e	1.9235765	55.52329078	0	0	null	null	null	null	NA
G3_1_w2_10_High	[wheat]_wheatinpatch010	G3	1	w2	aw2	w2	w2	10_High	a10_High	w2_10_High	w2_10_High_1_G3	lat_54	0.97410536	0.0665488	0.000449	0.025978802	1	root_5	e76ebaa7-82ea-494e-ae14-f1487714736d	9.909037	35.5281647	0	0	null	null	null	null	NA
G3_1_w2_10_High	[wheat]_wheatinpatch010	G3	1	w2	aw2	w2	w2	10_High	a10_High	w2_10_High	w2_10_High_1_G3	lat_15	0.0965348	0.002298045	9.92E-06	0.01833348	1	root_4	07a0b35f-6956-4f08-b4dc-bd6323958378	5.343439	117.872495	0	0	null	null	null	null	NA
G3_1_w2_10_High	[wheat]_wheatinpatch010	G3	1	w2	aw2	w2	w2	10_High	a10_High	w2_10_High	w2_10_High_1_G3	lat_30	0.4338692	0.025856253	0.00017	0.02542269	1	root_2	ea268203-17bf-4ec9-bb8a-1d1e2769cf3e	1.9235765	55.52329078	0	0	null	null	null	null	NA
G3_1_w2_10_High	[wheat]_wheatinpatch010	G3	1	w2	aw2	w2	w2	10_High	a10_High	w2_10_High	w2_10_High_1_G3	lat_18	0.8871247	0.05998859	0.000385	0.024520641	1	root_4	07a0b35f-6956-4f08-b4dc-bd6323958378	5.0420647	147.5392305	0	0	null	null	null	null	NA
G3_1_w2_10_High	[wheat]_wheatinpatch010	G3	1	w2	aw2	w2	w2	10_High	a10_High	w2_10_High	w2_10_High_1_G3	lat_19	0.86476386	0.04713179	0.000235	0.019992309	1	root_4	07a0b35f-6956-4f08-b4dc-bd6323958378	4.6555295	144.4167002	0	0	null	null	null	null	NA
G3_1_w2_10_High	[wheat]_wheatinpatch010	G3	1	w2	aw2	w2	w2	10_High	a10_High	w2_10_High	w2_10_High_1_G3	lat_20	3.7022638	0.3636629	0.003028358	0.03225294	1	root_4	07a0b35f-6956-4f08-b4dc-bd6323958378	5.343439	128.4249597	0	0	null	null	null	null	NA
G3_1_w2_10_High	[wheat]_wheatinpatch010	G3	1	w2	aw2	w2	w2	10_High	a10_High	w2_10_High	w2_10_High_1_G3	lat_51	0.06898616	0.002060417	8.09E-06	0.016783774	1	root_4	07a0b35f-6956-4f08-b4dc-bd6323958378	8.108208	114.0988292	0	0	null	null	null	null	NA
G3_1_w2_10_High	[wheat]_wheatinpatch010	G3	1	w2	aw2	w2	w2	10_High	a10_High	w2_10_High	w2_10_High_1_G3	lat_49	0.17306292	0.013983119	0.000136	0.03252764	1	root_4	07a0b35f-6956-4f08-b4dc-bd6323958378	7.0331035	116.5140114	0	0	null	null	null	null	NA
G3_1_w2_10_High	[wheat]_wheatinpatch010	G3	1	w2	aw2	w2	w2	10_High	a10_High	w2_10_High	w2_10_High_1_G3	lat_23	0.5643071	0.043651108	0.00038	0.044719	1	root_3	699e6763-037b-4b23-83da-13a5f2ee8ddf	3.8365965	132.4416574	0	0	null	null	null	null	NA
G3_1_w2_10_High	[wheat]_wheatinpatch010	G3	1	w2	aw2	w2	w2	10_High	a10_High	w2_10_High	w2_10_High_1_G3	lat_24	0.9140807	0.076123685	0.000565	0.033632524	1	root_3	699e6763-037b-4b23-83da-13a5f2ee8ddf	3.3611202	135.9933831	0	0	null	null	null	null	NA
G3_1_w2_10_High	[wheat]_wheatinpatch010	G3	1	w2	aw2	w2	w2	10_High	a10_High	w2_10_High	w2_10_High_1_G3	lat_43	0.8871247	0.05998859	0.000385	0.024520641	1	root_4	07a0b35f-6956-4f08-b4dc-bd6323958378	5.0420647	147.5392305	0	0	null	null	null	null	NA
G3_1_w2_10_High	[wheat]_wheatinpatch010	G3	1	w2	aw2	w2	w2	10_High	a10_High	w2_10_High	w2_10_High_1_G3	lat_13	1.1615711	0.08994861	0.000644	0.025915802	1	root_4	07a0b35f-6956-4f08-b4dc-bd6323958378	6.325652	156.5501214	0	0	null	null	null	null	NA
G3_1_w2_10_High	[wheat]_wheatinpatch010	G3	1	w2	aw2	w2	w2	10_High	a10_High	w2_10_High	w2_10_High_1_G3	lat_53	2.1744542	0.17807102	0.001251858	0.02907329	1	root_5	e76ebaa7-82ea-494e-ae14-f1487714736d	9.507565	27.18825101	0	0	null	null	null	null	NA
G3_1_w2_10_High	[wheat]_wheatinpatch010	G3	1	w2	aw2	w2	w2	10_High	a10_High	w2_10_High	w2_10_High_1_G3	lat_45	0.18037233	0.007421201	4.65E-05	0.025382329	1	root_4	07a0b35f-6956-4f08-b4dc-bd6323958378	5.0420647	127.8704576	0	0	null	null	null	null	NA
G3_1_w2_10_High	[wheat]_wheatinpatch010	G3	1	w2	aw2	w2	w2	10_High	a10_High	w2_10_High	w2_10_High_1_G3	lat_46	0.0965348	0.002298045	9.92E-06	0.01833348	1	root_4	07a0b35f-6956-4f08-b4dc-bd6323958378	5.343439	117.872495	0	0	null	null	null	null	NA
G3_1_w2_10_High	[wheat]_wheatinpatch010	G3	1	w2	aw2	w2	w2	10_High	a10_High	w2_10_High	w2_10_High_1_G3	lat_17	2.9363499	0.27137682	0.002133461	0.030254664	1	root_4	07a0b35f-6956-4f08-b4dc-bd6323958378	6.5918994	172.1215321	0	0	null	null	null	null	NA
G3_1_w2_10_High	[wheat]_wheatinpatch010	G3	1	w2	aw2	w2	w2	10_High	a10_High	w2_10_High	w2_10_High_1_G3	lat_44	2.9363499	0.27137682	0.002133461	0.030254664	1	root_4	07a0b35f-6956-4f08-b4dc-bd6323958378	6.5918994	172.1215321	0	0	null	null	null	null	NA
G3_1_w2_10_High	[wheat]_wheatinpatch010	G3	1	w2	aw2	w2	w2	10_High	a10_High	w2_10_High	w2_10_High_1_G3	lat_52	0.6082182	0.049979486	0.000407	0.029356688	1	root_5	e76ebaa7-82ea-494e-ae14-f1487714736d	9.507565	31.9337435	0	0	null	null	null	null	NA
G3_1_w2_10_High	[wheat]_wheatinpatch010	G3	1	w2	aw2	w2	w2	10_High	a10_High	w2_10_High	w2_10_High_1_G3	lat_41	3.7022638	0.3636629	0.003028358	0.03225294	1	root_4	07a0b35f-6956-4f08-b4dc-bd6323958378	5.343439	128.4249597	0	0	null	null	null	null	NA
G3_1_w2_10_High	[wheat]_wheatinpatch010	G3	1	w2	aw2	w2	w2	10_High	a10_High	w2_10_High	w2_10_High_1_G3	lat_47	3.1460457	0.3140394	0.002682581	0.034662277	1	root_4	07a0b35f-6956-4f08-b4dc-bd6323958378	7.0331035	157.1462057	0	0	null	null	null	null	NA
G3_1_w2_10_High	[wheat]_wheatinpatch010	G3	1	w2	aw2	w2	w2	10_High	a10_High	w2_10_High	w2_10_High_1_G3	lat_48	1.1615711	0.08994861	0.000644	0.025915802	1	root_4	07a0b35f-6956-4f08-b4dc-bd6323958378	6.325652	156.5501214	0	0	null	null	null	null	NA
G3_1_w2_10_High	[wheat]_wheatinpatch010	G3	1	w2	aw2	w2	w2	10_High	a10_High	w2_10_High	w2_10_High_1_G3	lat_58	1.6382574	0.11888352	0.000792	0.031554352	1	root_5	e76ebaa7-82ea-494e-ae14-f1487714736d	9.909037	28.3671963	0	0	null	null	null	null	NA
G3_1_w2_10_High	[wheat]_wheatinpatch010	G3	1	w2	aw2	w2	w2	10_High	a10_High	w2_10_High	w2_10_High_1_G3	lat_59	3.7727804	0.41144538	0.003808308	0.0372665	1	root_5	e76ebaa7-82ea-494e-ae14-f1487714736d	9.256163	38.86057985	0	0	null	null	null	null	NA
G3_1_w2_10_High	[wheat]_wheatinpatch010	G3	1	w2	aw2	w2	w2	10_High	a10_High	w2_10_High	w2_10_High_1_G3	lat_42	0.86476386	0.04713179	0.000235	0.019992309	1	root_4	07a0b35f-6956-4f08-b4dc-bd6323958378	4.6555295	144.4167002	0	0	null	null	null	null	NA
G3_1_w2_10_High	[wheat]_wheatinpatch010	G3	1	w2	aw2	w2	w2	10_High	a10_High	w2_10_High	w2_10_High_1_G3	lat_55	1.3412987	0.120486446	0.001058736	0.033437483	1	root_5	e76ebaa7-82ea-494e-ae14-f1487714736d	9.909037	12.02092291	0	0	null	null	null	null	NA
G3_1_w2_10_High	[wheat]_wheatinpatch010	G3	1	w2	aw2	w2	w2	10_High	a10_High	w2_10_High	w2_10_High_1_G3	lat_22	0.19598661	0.009220483	5.56E-05	0.029047096	1	root_3	699e6763-037b-4b23-83da-13a5f2ee8ddf	4.1815586	143.5520529	0	0	null	null	null	null	NA
G3_1_w2_10_High	[wheat]_wheatinpatch010	G3	1	w2	aw2	w2	w2	10_High	a10_High	w2_10_High	w2_10_High_1_G3	lat_56	1.4823338	0.09596439	0.000782	0.03731263	1	root_5	e76ebaa7-82ea-494e-ae14-f1487714736d	9.909037	14.82117411	0	0	null	null	null	null	NA
G3_1_w2_10_High	[wheat]_wheatinpatch010	G3	1	w2	aw2	w2	w2	10_High	a10_High	w2_10_High	w2_10_High_1_G3	lat_60	3.1159449	0.3235315	0.002792683	0.036047045	1	root_5	e76ebaa7-82ea-494e-ae14-f1487714736d	12.050434	24.99469478	0	0	null	null	null	null	NA
G3_1_w2_10_High	[wheat]_wheatinpatch010	G3	1	w2	aw2	w2	w2	10_High	a10_High	w2_10_High	w2_10_High_1_G3	lat_16	0.18037233	0.007421201	4.65E-05	0.025382329	1	root_4	07a0b35f-6956-4f08-b4dc-bd6323958378	5.0420647	127.8704576	0	0	null	null	null	null	NA
G3_1_w2_10_High	[wheat]_wheatinpatch010	G3	1	w2	aw2	w2	w2	10_High	a10_High	w2_10_High	w2_10_High_1_G3	lat_21	0.4457637	0.02705173	0.000186	0.02856003	1	root_3	699e6763-037b-4b23-83da-13a5f2ee8ddf	4.7843137	171.5021705	0	0	null	null	null	null	NA
G3_1_w2_10_High	[wheat]_wheatinpatch010	G3	1	w2	aw2	w2	w2	10_High	a10_High	w2_10_High	w2_10_High_1_G3	lat_57	3.6283896	0.33373687	0.002584302	0.03276945	1	root_5	e76ebaa7-82ea-494e-ae14-f1487714736d	8.80207	19.56048699	0	0	null	null	null	null	NA
G3_1_wbd_1_Low	[wheat]_BDinpatch023	G3	1	wbd	wbd	awbd	wbd	1_Low	1_Low	wbd_1_Low	wbd_1_Low_1_G3	lat_20	2.6696029	0.19582945	0.00126003	0.025978813	1	root_6	85e2d258-3cb0-41f3-a867-a1973b96d6da	0.60348785	130.0722101	0	0	null	null	null	null	NA
G3_1_wbd_1_Low	[wheat]_BDinpatch023	G3	1	wbd	wbd	awbd	wbd	1_Low	1_Low	wbd_1_Low	wbd_1_Low_1_G3	lat_12	0.93487906	0.07498337	0.000633	0.031125799	1	root_2	462f709d-0087-43eb-8fe7-02a91ac9a187	2.9956717	143.5346086	0	0	null	null	null	null	NA
G3_1_wbd_1_Low	[wheat]_BDinpatch023	G3	1	wbd	wbd	awbd	wbd	1_Low	1_Low	wbd_1_Low	wbd_1_Low_1_G3	lat_25	0.43217576	0.030750712	0.000242	0.02833887	1	root_3	7bcd0432-c460-4164-a7e2-09eea397fc8e	2.3670523	56.70197653	0	0	null	null	null	null	NA
G3_1_wbd_1_Low	[wheat]_BDinpatch023	G3	1	wbd	wbd	awbd	wbd	1_Low	1_Low	wbd_1_Low	wbd_1_Low_1_G3	lat_21	5.0980535	0.45726353	0.004569248	0.03568943	1	root_6	85e2d258-3cb0-41f3-a867-a1973b96d6da	0.2505516	21.48513014	0	0	null	null	null	null	NA
G3_1_wbd_1_Low	[wheat]_BDinpatch023	G3	1	wbd	wbd	awbd	wbd	1_Low	1_Low	wbd_1_Low	wbd_1_Low_1_G3	lat_11	0.5097716	0.023873104	0.000158	0.02652787	1	root_2	462f709d-0087-43eb-8fe7-02a91ac9a187	3.314004	90.16374263	0	0	null	null	null	null	NA
G3_1_wbd_1_Low	[wheat]_BDinpatch023	G3	1	wbd	wbd	awbd	wbd	1_Low	1_Low	wbd_1_Low	wbd_1_Low_1_G3	lat_13	0.72811794	0.06461637	0.000594	0.035233166	1	root_2	462f709d-0087-43eb-8fe7-02a91ac9a187	2.3347514	36.65729743	0	0	null	null	null	null	NA
G3_1_wbd_1_Low	[wheat]_BDinpatch023	G3	1	wbd	wbd	awbd	wbd	1_Low	1_Low	wbd_1_Low	wbd_1_Low_1_G3	lat_18	0.43217576	0.030750712	0.000242	0.02833887	1	root_3	7bcd0432-c460-4164-a7e2-09eea397fc8e	2.3670523	56.70197653	0	0	null	null	null	null	NA
G3_1_wbd_1_Low	[wheat]_BDinpatch023	G3	1	wbd	wbd	awbd	wbd	1_Low	1_Low	wbd_1_Low	wbd_1_Low_1_G3	lat_7	1.2975777	0.10686341	0.000794	0.02622947	1	root_1	3875734a-031d-4721-8dc1-2057d226b646	0.9555174	20.17099662	0	0	null	null	null	null	NA
G3_1_wbd_1_Low	[wheat]_BDinpatch023	G3	1	wbd	wbd	awbd	wbd	1_Low	1_Low	wbd_1_Low	wbd_1_Low_1_G3	lat_31	0.93487906	0.07498337	0.000633	0.031125799	1	root_2	462f709d-0087-43eb-8fe7-02a91ac9a187	2.9956717	143.5346086	0	0	null	null	null	null	NA
G3_1_wbd_1_Low	[wheat]_BDinpatch023	G3	1	wbd	wbd	awbd	wbd	1_Low	1_Low	wbd_1_Low	wbd_1_Low_1_G3	lat_5	1.0283889	0.08966476	0.000714	0.03041229	1	root_1	3875734a-031d-4721-8dc1-2057d226b646	1.3944138	28.53281473	0	0	null	null	null	null	NA
G3_1_wbd_1_Low	[wheat]_BDinpatch023	G3	1	wbd	wbd	awbd	wbd	1_Low	1_Low	wbd_1_Low	wbd_1_Low_1_G3	lat_6	1.4330336	0.13040856	0.001092129	0.03197596	1	root_1	3875734a-031d-4721-8dc1-2057d226b646	1.3944138	44.60965936	0	0	null	null	null	null	NA
G3_1_wbd_1_Low	[wheat]_BDinpatch023	G3	1	wbd	wbd	awbd	wbd	1_Low	1_Low	wbd_1_Low	wbd_1_Low_1_G3	lat_23	2.6696029	0.19582945	0.00126003	0.025978813	1	root_6	85e2d258-3cb0-41f3-a867-a1973b96d6da	0.60348785	130.0722101	0	0	null	null	null	null	NA
G3_1_wbd_1_Low	[wheat]_BDinpatch023	G3	1	wbd	wbd	awbd	wbd	1_Low	1_Low	wbd_1_Low	wbd_1_Low_1_G3	lat_9	1.5254868	0.10778907	0.000666	0.024665322	1	root_2	462f709d-0087-43eb-8fe7-02a91ac9a187	1.2519169	38.3511297	0	0	null	null	null	null	NA
G3_1_wbd_1_Low	[wheat]_BDinpatch023	G3	1	wbd	wbd	awbd	wbd	1_Low	1_Low	wbd_1_Low	wbd_1_Low_1_G3	lat_24	4.237492	0.3335531	0.002251915	0.027257584	1	root_4	266a57d8-7af3-4f79-9450-77c5475380ba	0.8821345	44.58908683	0	0	null	null	null	null	NA
G3_1_wbd_1_Low	[wheat]_BDinpatch023	G3	1	wbd	wbd	awbd	wbd	1_Low	1_Low	wbd_1_Low	wbd_1_Low_1_G3	lat_16	1.8456835	0.13012594	0.000901	0.027954927	1	root_3	7bcd0432-c460-4164-a7e2-09eea397fc8e	1.3249687	56.86378371	0	0	null	null	null	null	NA
G3_1_wbd_1_Low	[wheat]_BDinpatch023	G3	1	wbd	wbd	awbd	wbd	1_Low	1_Low	wbd_1_Low	wbd_1_Low_1_G3	lat_10	0.6351098	0.047453977	0.000387	0.03098498	1	root_2	462f709d-0087-43eb-8fe7-02a91ac9a187	2.9956717	20.34757067	0	0	null	null	null	null	NA
G3_1_wbd_1_Low	[wheat]_BDinpatch023	G3	1	wbd	wbd	awbd	wbd	1_Low	1_Low	wbd_1_Low	wbd_1_Low_1_G3	lat_19	4.237492	0.3335531	0.002251915	0.027257584	1	root_4	266a57d8-7af3-4f79-9450-77c5475380ba	0.8821345	44.58908683	0	0	null	null	null	null	NA
G3_1_wbd_1_Low	[wheat]_BDinpatch023	G3	1	wbd	wbd	awbd	wbd	1_Low	1_Low	wbd_1_Low	wbd_1_Low_1_G3	lat_30	0.72811794	0.06461637	0.000594	0.035233166	1	root_2	462f709d-0087-43eb-8fe7-02a91ac9a187	2.3347514	36.65729743	0	0	null	null	null	null	NA
G3_1_wbd_1_Low	[wheat]_BDinpatch023	G3	1	wbd	wbd	awbd	wbd	1_Low	1_Low	wbd_1_Low	wbd_1_Low_1_G3	lat_32	0.5097716	0.023873104	0.000158	0.02652787	1	root_2	462f709d-0087-43eb-8fe7-02a91ac9a187	3.314004	90.16374263	0	0	null	null	null	null	NA
G3_1_wbd_1_Low	[wheat]_BDinpatch023	G3	1	wbd	wbd	awbd	wbd	1_Low	1_Low	wbd_1_Low	wbd_1_Low_1_G3	lat_22	5.0980535	0.45726353	0.004569248	0.03568943	1	root_6	85e2d258-3cb0-41f3-a867-a1973b96d6da	0.2505516	21.48513014	0	0	null	null	null	null	NA
G3_1_wbd_1_Low	[wheat]_BDinpatch023	G3	1	wbd	wbd	awbd	wbd	1_Low	1_Low	wbd_1_Low	wbd_1_Low_1_G3	lat_33	0.6351098	0.047453977	0.000387	0.03098498	1	root_2	462f709d-0087-43eb-8fe7-02a91ac9a187	2.9956717	20.34757067	0	0	null	null	null	null	NA
G3_1_wbd_1_Low	[wheat]_BDinpatch023	G3	1	wbd	wbd	awbd	wbd	1_Low	1_Low	wbd_1_Low	wbd_1_Low_1_G3	lat_34	1.5254868	0.10778907	0.000666	0.024665322	1	root_2	462f709d-0087-43eb-8fe7-02a91ac9a187	1.2519169	38.3511297	0	0	null	null	null	null	NA
G3_1_wbd_1_Low	[wheat]_BDinpatch023	G3	1	wbd	wbd	awbd	wbd	1_Low	1_Low	wbd_1_Low	wbd_1_Low_1_G3	lat_35	1.6769427	0.1412219	0.000984	0.02635867	1	root_1	3875734a-031d-4721-8dc1-2057d226b646	0.788858	4.656850297	0	0	null	null	null	null	NA
G3_1_wbd_1_Low	[wheat]_BDinpatch023	G3	1	wbd	wbd	awbd	wbd	1_Low	1_Low	wbd_1_Low	wbd_1_Low_1_G3	lat_14	1.3400515	0.13887176	0.001368562	0.033638638	1	root_2	462f709d-0087-43eb-8fe7-02a91ac9a187	1.9202318	14.60387335	0	0	null	null	null	null	NA
G3_1_wbd_1_Low	[wheat]_BDinpatch023	G3	1	wbd	wbd	awbd	wbd	1_Low	1_Low	wbd_1_Low	wbd_1_Low_1_G3	lat_15	2.8550017	0.2736063	0.003260473	0.04045203	1	root_2	462f709d-0087-43eb-8fe7-02a91ac9a187	1.6736767	102.507643	0	0	null	null	null	null	NA
G3_1_wbd_1_Low	[wheat]_BDinpatch023	G3	1	wbd	wbd	awbd	wbd	1_Low	1_Low	wbd_1_Low	wbd_1_Low_1_G3	lat_28	2.8550017	0.2736063	0.003260473	0.04045203	1	root_2	462f709d-0087-43eb-8fe7-02a91ac9a187	1.6736767	102.507643	0	0	null	null	null	null	NA
G3_1_wbd_1_Low	[wheat]_BDinpatch023	G3	1	wbd	wbd	awbd	wbd	1_Low	1_Low	wbd_1_Low	wbd_1_Low_1_G3	lat_17	0.85525906	0.06546585	0.000454	0.028851237	1	root_3	7bcd0432-c460-4164-a7e2-09eea397fc8e	1.9060066	54.78864588	0	0	null	null	null	null	NA
G3_1_wbd_1_Low	[wheat]_BDinpatch023	G3	1	wbd	wbd	awbd	wbd	1_Low	1_Low	wbd_1_Low	wbd_1_Low_1_G3	lat_2	1.5622146	0.16214724	0.001675534	0.038853683	1	root_1	3875734a-031d-4721-8dc1-2057d226b646	2.7073011	3.869001636	0	0	null	null	null	null	NA
G3_1_wbd_1_Low	[wheat]_BDinpatch023	G3	1	wbd	wbd	awbd	wbd	1_Low	1_Low	wbd_1_Low	wbd_1_Low_1_G3	lat_3	1.3606791	0.13455674	0.001366969	0.03862485	1	root_1	3875734a-031d-4721-8dc1-2057d226b646	1.9696012	5.815468946	0	0	null	null	null	null	NA
G3_1_wbd_1_Low	[wheat]_BDinpatch023	G3	1	wbd	wbd	awbd	wbd	1_Low	1_Low	wbd_1_Low	wbd_1_Low_1_G3	lat_4	1.1898217	0.074101	0.000435	0.025789797	1	root_1	3875734a-031d-4721-8dc1-2057d226b646	1.741766	47.45022575	0	0	null	null	null	null	NA
G3_1_wbd_1_Low	[wheat]_BDinpatch023	G3	1	wbd	wbd	awbd	wbd	1_Low	1_Low	wbd_1_Low	wbd_1_Low_1_G3	lat_8	1.6769427	0.1412219	0.000984	0.02635867	1	root_1	3875734a-031d-4721-8dc1-2057d226b646	0.788858	4.656850297	0	0	null	null	null	null	NA
G3_1_wbd_1_Low	[wheat]_BDinpatch023	G3	1	wbd	wbd	awbd	wbd	1_Low	1_Low	wbd_1_Low	wbd_1_Low_1_G3	lat_26	0.85525906	0.06546585	0.000454	0.028851237	1	root_3	7bcd0432-c460-4164-a7e2-09eea397fc8e	1.9060066	54.78864588	0	0	null	null	null	null	NA
G3_1_wbd_1_Low	[wheat]_BDinpatch023	G3	1	wbd	wbd	awbd	wbd	1_Low	1_Low	wbd_1_Low	wbd_1_Low_1_G3	lat_27	1.8456835	0.13012594	0.000901	0.027954927	1	root_3	7bcd0432-c460-4164-a7e2-09eea397fc8e	1.3249687	56.86378371	0	0	null	null	null	null	NA
G3_1_wbd_1_Low	[wheat]_BDinpatch023	G3	1	wbd	wbd	awbd	wbd	1_Low	1_Low	wbd_1_Low	wbd_1_Low_1_G3	root_5	1.5349002	0.3648471	0.012257874	0.09001771	0	-1	-1	0	0	0	0	null	null	null	null	NA
G3_1_wbd_1_Low	[wheat]_BDinpatch023	G3	1	wbd	wbd	awbd	wbd	1_Low	1_Low	wbd_1_Low	wbd_1_Low_1_G3	root_7	4.6322126	0.7540734	0.01228347	0.055282947	0	-1	-1	0	0	0	0	null	null	null	null	NA
G3_1_wbd_1_Low	[wheat]_BDinpatch023	G3	1	wbd	wbd	awbd	wbd	1_Low	1_Low	wbd_1_Low	wbd_1_Low_1_G3	lat_1	0.65826666	0.085182406	0.002090124	0.060078904	1	root_1	3875734a-031d-4721-8dc1-2057d226b646	3.0525737	19.37443264	0	0	null	null	null	null	NA
G3_1_wbd_1_Low	[wheat]_BDinpatch023	G3	1	wbd	wbd	awbd	wbd	1_Low	1_Low	wbd_1_Low	wbd_1_Low_1_G3	lat_41	1.5622146	0.16214724	0.001675534	0.038853683	1	root_1	3875734a-031d-4721-8dc1-2057d226b646	2.7073011	3.869001636	0	0	null	null	null	null	NA
G3_1_wbd_1_Low	[wheat]_BDinpatch023	G3	1	wbd	wbd	awbd	wbd	1_Low	1_Low	wbd_1_Low	wbd_1_Low_1_G3	lat_29	1.3400515	0.13887176	0.001368562	0.033638638	1	root_2	462f709d-0087-43eb-8fe7-02a91ac9a187	1.9202318	14.60387335	0	0	null	null	null	null	NA
G3_1_wbd_1_Low	[wheat]_BDinpatch023	G3	1	wbd	wbd	awbd	wbd	1_Low	1_Low	wbd_1_Low	wbd_1_Low_1_G3	lat_38	1.0283889	0.08966476	0.000714	0.03041229	1	root_1	3875734a-031d-4721-8dc1-2057d226b646	1.3944138	28.53281473	0	0	null	null	null	null	NA
G3_1_wbd_1_Low	[wheat]_BDinpatch023	G3	1	wbd	wbd	awbd	wbd	1_Low	1_Low	wbd_1_Low	wbd_1_Low_1_G3	lat_39	1.1898217	0.074101	0.000435	0.025789797	1	root_1	3875734a-031d-4721-8dc1-2057d226b646	1.741766	47.45022575	0	0	null	null	null	null	NA
G3_1_wbd_1_Low	[wheat]_BDinpatch023	G3	1	wbd	wbd	awbd	wbd	1_Low	1_Low	wbd_1_Low	wbd_1_Low_1_G3	lat_36	1.2975777	0.10686341	0.000794	0.02622947	1	root_1	3875734a-031d-4721-8dc1-2057d226b646	0.9555174	20.17099662	0	0	null	null	null	null	NA
G3_1_wbd_1_Low	[wheat]_BDinpatch023	G3	1	wbd	wbd	awbd	wbd	1_Low	1_Low	wbd_1_Low	wbd_1_Low_1_G3	lat_37	1.4330336	0.13040856	0.001092129	0.03197596	1	root_1	3875734a-031d-4721-8dc1-2057d226b646	1.3944138	44.60965936	0	0	null	null	null	null	NA
G3_1_wbd_1_Low	[wheat]_BDinpatch023	G3	1	wbd	wbd	awbd	wbd	1_Low	1_Low	wbd_1_Low	wbd_1_Low_1_G3	lat_42	0.65826666	0.085182406	0.002090124	0.060078904	1	root_1	3875734a-031d-4721-8dc1-2057d226b646	3.0525737	19.37443264	0	0	null	null	null	null	NA
G3_1_wbd_1_Low	[wheat]_BDinpatch023	G3	1	wbd	wbd	awbd	wbd	1_Low	1_Low	wbd_1_Low	wbd_1_Low_1_G3	lat_40	1.3606791	0.13455674	0.001366969	0.03862485	1	root_1	3875734a-031d-4721-8dc1-2057d226b646	1.9696012	5.815468946	0	0	null	null	null	null	NA
G3_1_wbd_10_High	[wheat]_BDinpatch006	G3	1	wbd	wbd	awbd	wbd	10_High	a10_High	wbd_10_High	wbd_10_High_1_G3	lat_17	4.651161	0.70940125	0.009046246	0.049278684	1	root_1	a30bd21c-439d-4caf-ac21-9700d8ca2fe1	0	47.34052608	0	0	null	null	null	null	NA
G3_1_wbd_10_High	[wheat]_BDinpatch006	G3	1	wbd	wbd	awbd	wbd	10_High	a10_High	wbd_10_High	wbd_10_High_1_G3	lat_16	0.44131348	0.05285253	0.000742	0.042423677	1	root_5	e805702a-7420-4053-be56-5e7ae5d83986	3.8933206	95.02558056	0	0	null	null	null	null	NA
G3_1_wbd_10_High	[wheat]_BDinpatch006	G3	1	wbd	wbd	awbd	wbd	10_High	a10_High	wbd_10_High	wbd_10_High_1_G3	lat_5	2.9038289	0.35972938	0.003652899	0.03948604	1	root_5	e805702a-7420-4053-be56-5e7ae5d83986	3.0647554	69.93932027	0	0	null	null	null	null	NA
G3_1_wbd_10_High	[wheat]_BDinpatch006	G3	1	wbd	wbd	awbd	wbd	10_High	a10_High	wbd_10_High	wbd_10_High_1_G3	lat_6	2.2918904	0.21435584	0.001619251	0.030572113	1	root_5	e805702a-7420-4053-be56-5e7ae5d83986	2.7359097	61.94883222	0	0	null	null	null	null	NA
G3_1_wbd_10_High	[wheat]_BDinpatch006	G3	1	wbd	wbd	awbd	wbd	10_High	a10_High	wbd_10_High	wbd_10_High_1_G3	lat_7	1.3546793	0.15508676	0.001466987	0.037186254	1	root_5	e805702a-7420-4053-be56-5e7ae5d83986	3.3321235	76.22694653	0	0	null	null	null	null	NA
G3_1_wbd_10_High	[wheat]_BDinpatch006	G3	1	wbd	wbd	awbd	wbd	10_High	a10_High	wbd_10_High	wbd_10_High_1_G3	lat_15	1.9771503	0.27301228	0.004120126	0.055354614	1	root_3	5f48cec3-8a15-4123-8885-578ffcab1895	0.33077747	29.42543849	0	0	null	null	null	null	NA
G3_1_wbd_10_High	[wheat]_BDinpatch006	G3	1	wbd	wbd	awbd	wbd	10_High	a10_High	wbd_10_High	wbd_10_High_1_G3	lat_14	3.5428534	0.5171913	0.006566995	0.048874963	1	root_1	a30bd21c-439d-4caf-ac21-9700d8ca2fe1	0.4967865	39.35236713	0	0	null	null	null	null	NA
G3_1_wbd_10_High	[wheat]_BDinpatch006	G3	1	wbd	wbd	awbd	wbd	10_High	a10_High	wbd_10_High	wbd_10_High_1_G3	lat_1	4.651161	0.70940125	0.009046246	0.049278684	1	root_1	a30bd21c-439d-4caf-ac21-9700d8ca2fe1	0	47.34052608	0	0	null	null	null	null	NA
G3_1_wbd_10_High	[wheat]_BDinpatch006	G3	1	wbd	wbd	awbd	wbd	10_High	a10_High	wbd_10_High	wbd_10_High_1_G3	lat_2	0.44131348	0.05285253	0.000742	0.042423677	1	root_5	e805702a-7420-4053-be56-5e7ae5d83986	3.8933206	95.02558056	0	0	null	null	null	null	NA
G3_1_wbd_10_High	[wheat]_BDinpatch006	G3	1	wbd	wbd	awbd	wbd	10_High	a10_High	wbd_10_High	wbd_10_High_1_G3	lat_3	1.6073536	0.19315009	0.00193064	0.03882109	1	root_5	e805702a-7420-4053-be56-5e7ae5d83986	3.0647554	65.82484164	0	0	null	null	null	null	NA
G3_1_wbd_10_High	[wheat]_BDinpatch006	G3	1	wbd	wbd	awbd	wbd	10_High	a10_High	wbd_10_High	wbd_10_High_1_G3	lat_4	0.8456389	0.09678628	0.000928	0.03773207	1	root_5	e805702a-7420-4053-be56-5e7ae5d83986	3.6046798	83.59542291	0	0	null	null	null	null	NA
G3_1_wbd_10_High	[wheat]_BDinpatch006	G3	1	wbd	wbd	awbd	wbd	10_High	a10_High	wbd_10_High	wbd_10_High_1_G3	lat_10	1.3844035	0.19409572	0.002619986	0.050666533	1	root_1	a30bd21c-439d-4caf-ac21-9700d8ca2fe1	0.9001959	68.62379852	0	0	null	null	null	null	NA
G3_1_wbd_10_High	[wheat]_BDinpatch006	G3	1	wbd	wbd	awbd	wbd	10_High	a10_High	wbd_10_High	wbd_10_High_1_G3	lat_11	1.7987831	0.15378629	0.001383738	0.035471015	1	root_2	4008ffc7-6298-4ef3-b958-8c689ed7dc64	0	43.48431056	0	0	null	null	null	null	NA
G3_1_wbd_10_High	[wheat]_BDinpatch006	G3	1	wbd	wbd	awbd	wbd	10_High	a10_High	wbd_10_High	wbd_10_High_1_G3	lat_8	1.9771503	0.27301228	0.004120126	0.055354614	1	root_3	5f48cec3-8a15-4123-8885-578ffcab1895	0.33077747	29.42543849	0	0	null	null	null	null	NA
G3_1_wbd_10_High	[wheat]_BDinpatch006	G3	1	wbd	wbd	awbd	wbd	10_High	a10_High	wbd_10_High	wbd_10_High_1_G3	lat_9	3.5428534	0.5171913	0.006566995	0.048874963	1	root_1	a30bd21c-439d-4caf-ac21-9700d8ca2fe1	0.4967865	39.35236713	0	0	null	null	null	null	NA
G3_1_wbd_10_High	[wheat]_BDinpatch006	G3	1	wbd	wbd	awbd	wbd	10_High	a10_High	wbd_10_High	wbd_10_High_1_G3	root_4	4.0868945	0.7419618	0.012162523	0.064292796	0	-1	-1	0	0	0	0	null	null	null	null	NA
G3_1_wbd_10_High	[wheat]_BDinpatch006	G3	1	wbd	wbd	awbd	wbd	10_High	a10_High	wbd_10_High	wbd_10_High_1_G3	lat_12	1.7987831	0.15378629	0.001383738	0.035471015	1	root_2	4008ffc7-6298-4ef3-b958-8c689ed7dc64	0	43.48431056	0	0	null	null	null	null	NA
G3_1_wbd_10_High	[wheat]_BDinpatch006	G3	1	wbd	wbd	awbd	wbd	10_High	a10_High	wbd_10_High	wbd_10_High_1_G3	lat_13	1.3844035	0.19409572	0.002619986	0.050666533	1	root_1	a30bd21c-439d-4caf-ac21-9700d8ca2fe1	0.9001959	68.62379852	0	0	null	null	null	null	NA
G3_1_wbg_1_Low	[wheat]_BGinpatch026	G3	1	wbg	wbg	wbg	awbg	1_Low	1_Low	wbg_1_Low	wbg_1_Low_1_G3	lat_48	0.63279754	0.030246967	0.000192	0.025195215	1	root_5	bbcecce0-3f6b-464e-8cf1-997b4e7dd0ef	12.108521	156.551146	0	0	null	null	null	null	NA
G3_1_wbg_1_Low	[wheat]_BGinpatch026	G3	1	wbg	wbg	wbg	awbg	1_Low	1_Low	wbg_1_Low	wbg_1_Low_1_G3	lat_46	2.7845876	0.22977377	0.001659406	0.028360724	1	root_5	bbcecce0-3f6b-464e-8cf1-997b4e7dd0ef	12.601753	156.991379	0	0	null	null	null	null	NA
G3_1_wbg_1_Low	[wheat]_BGinpatch026	G3	1	wbg	wbg	wbg	awbg	1_Low	1_Low	wbg_1_Low	wbg_1_Low_1_G3	lat_102	2.1302528	0.21601596	0.00204735	0.036518473	1	root_4	0ecb918f-8779-47a4-845e-02439bf14b6f	7.8066597	27.69699082	0	0	null	null	null	null	NA
G3_1_wbg_1_Low	[wheat]_BGinpatch026	G3	1	wbg	wbg	wbg	awbg	1_Low	1_Low	wbg_1_Low	wbg_1_Low_1_G3	lat_103	1.3305677	0.16417801	0.001880336	0.039436914	1	root_4	0ecb918f-8779-47a4-845e-02439bf14b6f	7.8066597	20.5775568	0	0	null	null	null	null	NA
G3_1_wbg_1_Low	[wheat]_BGinpatch026	G3	1	wbg	wbg	wbg	awbg	1_Low	1_Low	wbg_1_Low	wbg_1_Low_1_G3	lat_101	1.9841099	0.19131327	0.001633811	0.034672216	1	root_4	0ecb918f-8779-47a4-845e-02439bf14b6f	7.1733565	48.94075061	0	0	null	null	null	null	NA
G3_1_wbg_1_Low	[wheat]_BGinpatch026	G3	1	wbg	wbg	wbg	awbg	1_Low	1_Low	wbg_1_Low	wbg_1_Low_1_G3	lat_96	3.6190298	0.41107222	0.004469781	0.036381446	1	root_4	0ecb918f-8779-47a4-845e-02439bf14b6f	4.3105245	7.722580706	0	0	null	null	null	null	NA
G3_1_wbg_1_Low	[wheat]_BGinpatch026	G3	1	wbg	wbg	wbg	awbg	1_Low	1_Low	wbg_1_Low	wbg_1_Low_1_G3	lat_97	2.5552685	0.19199881	0.001568483	0.028197927	1	root_4	0ecb918f-8779-47a4-845e-02439bf14b6f	3.8912237	20.18572251	0	0	null	null	null	null	NA
G3_1_wbg_1_Low	[wheat]_BGinpatch026	G3	1	wbg	wbg	wbg	awbg	1_Low	1_Low	wbg_1_Low	wbg_1_Low_1_G3	lat_98	3.3719506	0.3559007	0.003483129	0.036389038	1	root_4	0ecb918f-8779-47a4-845e-02439bf14b6f	6.4173217	16.10692478	0	0	null	null	null	null	NA
G3_1_wbg_1_Low	[wheat]_BGinpatch026	G3	1	wbg	wbg	wbg	awbg	1_Low	1_Low	wbg_1_Low	wbg_1_Low_1_G3	lat_47	2.9949443	0.26498973	0.002012187	0.032055154	1	root_5	bbcecce0-3f6b-464e-8cf1-997b4e7dd0ef	12.108521	139.9494969	0	0	null	null	null	null	NA
G3_1_wbg_1_Low	[wheat]_BGinpatch026	G3	1	wbg	wbg	wbg	awbg	1_Low	1_Low	wbg_1_Low	wbg_1_Low_1_G3	lat_100	1.271793	0.09314034	0.000665	0.028011523	1	root_4	0ecb918f-8779-47a4-845e-02439bf14b6f	6.820271	17.09813549	0	0	null	null	null	null	NA
G3_1_wbg_1_Low	[wheat]_BGinpatch026	G3	1	wbg	wbg	wbg	awbg	1_Low	1_Low	wbg_1_Low	wbg_1_Low_1_G3	lat_87	1.2706202	0.08690246	0.000659	0.036544897	1	root_4	0ecb918f-8779-47a4-845e-02439bf14b6f	0.48729676	8.997818005	0	0	null	null	null	null	NA
G3_1_wbg_1_Low	[wheat]_BGinpatch026	G3	1	wbg	wbg	wbg	awbg	1_Low	1_Low	wbg_1_Low	wbg_1_Low_1_G3	lat_88	1.9994754	0.14471807	0.000937	0.026407832	1	root_4	0ecb918f-8779-47a4-845e-02439bf14b6f	1.7526455	24.9448344	0	0	null	null	null	null	NA
G3_1_wbg_1_Low	[wheat]_BGinpatch026	G3	1	wbg	wbg	wbg	awbg	1_Low	1_Low	wbg_1_Low	wbg_1_Low_1_G3	lat_85	2.7845876	0.22977377	0.001659406	0.028360724	1	root_5	bbcecce0-3f6b-464e-8cf1-997b4e7dd0ef	12.601753	156.991379	0	0	null	null	null	null	NA
G3_1_wbg_1_Low	[wheat]_BGinpatch026	G3	1	wbg	wbg	wbg	awbg	1_Low	1_Low	wbg_1_Low	wbg_1_Low_1_G3	lat_104	1.0861847	0.11503669	0.001175626	0.04222011	1	root_4	0ecb918f-8779-47a4-845e-02439bf14b6f	7.8066597	20.33369173	0	0	null	null	null	null	NA
G3_1_wbg_1_Low	[wheat]_BGinpatch026	G3	1	wbg	wbg	wbg	awbg	1_Low	1_Low	wbg_1_Low	wbg_1_Low_1_G3	lat_118	1.6975714	0.11860062	0.000774	0.026268424	1	root_3	7505dedd-d279-4da4-b569-0a84eedd579d	7.7482505	20.0433677	0	0	null	null	null	null	NA
G3_1_wbg_1_Low	[wheat]_BGinpatch026	G3	1	wbg	wbg	wbg	awbg	1_Low	1_Low	wbg_1_Low	wbg_1_Low_1_G3	lat_117	2.517641	0.20520641	0.001447053	0.0276018	1	root_3	7505dedd-d279-4da4-b569-0a84eedd579d	6.41245	41.26820787	0	0	null	null	null	null	NA
G3_1_wbg_1_Low	[wheat]_BGinpatch026	G3	1	wbg	wbg	wbg	awbg	1_Low	1_Low	wbg_1_Low	wbg_1_Low_1_G3	lat_89	1.5449528	0.10760605	0.000656	0.023509905	1	root_4	0ecb918f-8779-47a4-845e-02439bf14b6f	2.1505034	55.05323716	0	0	null	null	null	null	NA
G3_1_wbg_1_Low	[wheat]_BGinpatch026	G3	1	wbg	wbg	wbg	awbg	1_Low	1_Low	wbg_1_Low	wbg_1_Low_1_G3	lat_95	1.8538827	0.1498342	0.001072797	0.02834369	1	root_4	0ecb918f-8779-47a4-845e-02439bf14b6f	5.2559743	39.67662353	0	0	null	null	null	null	NA
G3_1_wbg_1_Low	[wheat]_BGinpatch026	G3	1	wbg	wbg	wbg	awbg	1_Low	1_Low	wbg_1_Low	wbg_1_Low_1_G3	lat_86	2.115215	0.16848885	0.001184913	0.026491065	1	root_5	bbcecce0-3f6b-464e-8cf1-997b4e7dd0ef	12.601753	161.8470561	0	0	null	null	null	null	NA
G3_1_wbg_1_Low	[wheat]_BGinpatch026	G3	1	wbg	wbg	wbg	awbg	1_Low	1_Low	wbg_1_Low	wbg_1_Low_1_G3	lat_113	4.0876713	0.40054247	0.003597699	0.033270717	1	root_3	7505dedd-d279-4da4-b569-0a84eedd579d	3.9379137	23.17300136	0	0	null	null	null	null	NA
G3_1_wbg_1_Low	[wheat]_BGinpatch026	G3	1	wbg	wbg	wbg	awbg	1_Low	1_Low	wbg_1_Low	wbg_1_Low_1_G3	lat_116	2.5092907	0.21912915	0.001787509	0.029372979	1	root_3	7505dedd-d279-4da4-b569-0a84eedd579d	5.923833	8.752750818	0	0	null	null	null	null	NA
G3_1_wbg_1_Low	[wheat]_BGinpatch026	G3	1	wbg	wbg	wbg	awbg	1_Low	1_Low	wbg_1_Low	wbg_1_Low_1_G3	lat_115	0.51220906	0.039208345	0.000278	0.044611104	1	root_3	7505dedd-d279-4da4-b569-0a84eedd579d	6.41245	179.77689	0	0	null	null	null	null	NA
G3_1_wbg_1_Low	[wheat]_BGinpatch026	G3	1	wbg	wbg	wbg	awbg	1_Low	1_Low	wbg_1_Low	wbg_1_Low_1_G3	lat_90	3.117465	0.24944824	0.001761938	0.027076494	1	root_4	0ecb918f-8779-47a4-845e-02439bf14b6f	2.786194	28.79932871	0	0	null	null	null	null	NA
G3_1_wbg_1_Low	[wheat]_BGinpatch026	G3	1	wbg	wbg	wbg	awbg	1_Low	1_Low	wbg_1_Low	wbg_1_Low_1_G3	lat_91	1.5540915	0.105230525	0.000718	0.02768838	1	root_4	0ecb918f-8779-47a4-845e-02439bf14b6f	3.4091046	51.82131459	0	0	null	null	null	null	NA
G3_1_wbg_1_Low	[wheat]_BGinpatch026	G3	1	wbg	wbg	wbg	awbg	1_Low	1_Low	wbg_1_Low	wbg_1_Low_1_G3	lat_112	3.8220787	0.29848468	0.002246442	0.027463958	1	root_3	7505dedd-d279-4da4-b569-0a84eedd579d	3.9379137	4.905797032	0	0	null	null	null	null	NA
G3_1_wbg_1_Low	[wheat]_BGinpatch026	G3	1	wbg	wbg	wbg	awbg	1_Low	1_Low	wbg_1_Low	wbg_1_Low_1_G3	lat_111	4.569117	0.42695567	0.003798159	0.030749036	1	root_3	7505dedd-d279-4da4-b569-0a84eedd579d	3.9379137	18.74501704	0	0	null	null	null	null	NA
G3_1_wbg_1_Low	[wheat]_BGinpatch026	G3	1	wbg	wbg	wbg	awbg	1_Low	1_Low	wbg_1_Low	wbg_1_Low_1_G3	lat_94	0.9502615	0.08076373	0.000786	0.03652099	1	root_4	0ecb918f-8779-47a4-845e-02439bf14b6f	4.8145285	47.3480871	0	0	null	null	null	null	NA
G3_1_wbg_1_Low	[wheat]_BGinpatch026	G3	1	wbg	wbg	wbg	awbg	1_Low	1_Low	wbg_1_Low	wbg_1_Low_1_G3	lat_26	1.047286	0.101949446	0.000941	0.034457333	1	root_4	0ecb918f-8779-47a4-845e-02439bf14b6f	8.407967	32.23894367	0	0	null	null	null	null	NA
G3_1_wbg_1_Low	[wheat]_BGinpatch026	G3	1	wbg	wbg	wbg	awbg	1_Low	1_Low	wbg_1_Low	wbg_1_Low_1_G3	lat_27	1.0861847	0.11503669	0.001175626	0.04222011	1	root_4	0ecb918f-8779-47a4-845e-02439bf14b6f	7.8066597	20.33369173	0	0	null	null	null	null	NA
G3_1_wbg_1_Low	[wheat]_BGinpatch026	G3	1	wbg	wbg	wbg	awbg	1_Low	1_Low	wbg_1_Low	wbg_1_Low_1_G3	lat_93	3.2923362	0.30859178	0.002718195	0.03283483	1	root_4	0ecb918f-8779-47a4-845e-02439bf14b6f	3.4091046	14.22442902	0	0	null	null	null	null	NA
G3_1_wbg_1_Low	[wheat]_BGinpatch026	G3	1	wbg	wbg	wbg	awbg	1_Low	1_Low	wbg_1_Low	wbg_1_Low_1_G3	lat_29	2.1302528	0.21601596	0.00204735	0.036518473	1	root_4	0ecb918f-8779-47a4-845e-02439bf14b6f	7.8066597	27.69699082	0	0	null	null	null	null	NA
G3_1_wbg_1_Low	[wheat]_BGinpatch026	G3	1	wbg	wbg	wbg	awbg	1_Low	1_Low	wbg_1_Low	wbg_1_Low_1_G3	lat_99	2.139283	0.1890267	0.001542252	0.031546783	1	root_4	0ecb918f-8779-47a4-845e-02439bf14b6f	6.4173217	19.93651622	0	0	null	null	null	null	NA
G3_1_wbg_1_Low	[wheat]_BGinpatch026	G3	1	wbg	wbg	wbg	awbg	1_Low	1_Low	wbg_1_Low	wbg_1_Low_1_G3	lat_31	1.271793	0.09314034	0.000665	0.028011523	1	root_4	0ecb918f-8779-47a4-845e-02439bf14b6f	6.820271	17.09813549	0	0	null	null	null	null	NA
G3_1_wbg_1_Low	[wheat]_BGinpatch026	G3	1	wbg	wbg	wbg	awbg	1_Low	1_Low	wbg_1_Low	wbg_1_Low_1_G3	lat_28	1.3305677	0.16417801	0.001880336	0.039436914	1	root_4	0ecb918f-8779-47a4-845e-02439bf14b6f	7.8066597	20.5775568	0	0	null	null	null	null	NA
G3_1_wbg_1_Low	[wheat]_BGinpatch026	G3	1	wbg	wbg	wbg	awbg	1_Low	1_Low	wbg_1_Low	wbg_1_Low_1_G3	lat_35	3.6190298	0.41107222	0.004469781	0.036381446	1	root_4	0ecb918f-8779-47a4-845e-02439bf14b6f	4.3105245	7.722580706	0	0	null	null	null	null	NA
G3_1_wbg_1_Low	[wheat]_BGinpatch026	G3	1	wbg	wbg	wbg	awbg	1_Low	1_Low	wbg_1_Low	wbg_1_Low_1_G3	lat_110	0.8990821	0.16030435	0.003570217	0.062224276	1	root_3	7505dedd-d279-4da4-b569-0a84eedd579d	3.3746414	34.85773383	0	0	null	null	null	null	NA
G3_1_wbg_1_Low	[wheat]_BGinpatch026	G3	1	wbg	wbg	wbg	awbg	1_Low	1_Low	wbg_1_Low	wbg_1_Low_1_G3	lat_109	4.8150654	0.41963935	0.003578417	0.03355328	1	root_3	7505dedd-d279-4da4-b569-0a84eedd579d	3.3746414	24.53655301	0	0	null	null	null	null	NA
G3_1_wbg_1_Low	[wheat]_BGinpatch026	G3	1	wbg	wbg	wbg	awbg	1_Low	1_Low	wbg_1_Low	wbg_1_Low_1_G3	lat_32	2.139283	0.1890267	0.001542252	0.031546783	1	root_4	0ecb918f-8779-47a4-845e-02439bf14b6f	6.4173217	19.93651622	0	0	null	null	null	null	NA
G3_1_wbg_1_Low	[wheat]_BGinpatch026	G3	1	wbg	wbg	wbg	awbg	1_Low	1_Low	wbg_1_Low	wbg_1_Low_1_G3	lat_107	7.0459523	0.6208927	0.00495054	0.030204916	1	root_3	7505dedd-d279-4da4-b569-0a84eedd579d	1.2514008	24.97565221	0	0	null	null	null	null	NA
G3_1_wbg_1_Low	[wheat]_BGinpatch026	G3	1	wbg	wbg	wbg	awbg	1_Low	1_Low	wbg_1_Low	wbg_1_Low_1_G3	lat_25	0.14881252	0.010516406	9.54E-05	0.03267449	1	root_4	0ecb918f-8779-47a4-845e-02439bf14b6f	9.356547	20.98402136	0	0	null	null	null	null	NA
G3_1_wbg_1_Low	[wheat]_BGinpatch026	G3	1	wbg	wbg	wbg	awbg	1_Low	1_Low	wbg_1_Low	wbg_1_Low_1_G3	lat_81	0.441746	0.0313885	0.000244	0.030076219	1	root_5	bbcecce0-3f6b-464e-8cf1-997b4e7dd0ef	6.681713	152.2790266	0	0	null	null	null	null	NA
G3_1_wbg_1_Low	[wheat]_BGinpatch026	G3	1	wbg	wbg	wbg	awbg	1_Low	1_Low	wbg_1_Low	wbg_1_Low_1_G3	lat_82	0.32088113	0.025973635	0.000276	0.035800077	1	root_5	bbcecce0-3f6b-464e-8cf1-997b4e7dd0ef	5.9436655	156.4842511	0	0	null	null	null	null	NA
G3_1_wbg_1_Low	[wheat]_BGinpatch026	G3	1	wbg	wbg	wbg	awbg	1_Low	1_Low	wbg_1_Low	wbg_1_Low_1_G3	lat_41	3.117465	0.24944824	0.001761938	0.027076494	1	root_4	0ecb918f-8779-47a4-845e-02439bf14b6f	2.786194	28.79932871	0	0	null	null	null	null	NA
G3_1_wbg_1_Low	[wheat]_BGinpatch026	G3	1	wbg	wbg	wbg	awbg	1_Low	1_Low	wbg_1_Low	wbg_1_Low_1_G3	lat_42	1.5449528	0.10760605	0.000656	0.023509905	1	root_4	0ecb918f-8779-47a4-845e-02439bf14b6f	2.1505034	55.05323716	0	0	null	null	null	null	NA
G3_1_wbg_1_Low	[wheat]_BGinpatch026	G3	1	wbg	wbg	wbg	awbg	1_Low	1_Low	wbg_1_Low	wbg_1_Low_1_G3	lat_43	1.9994754	0.14471807	0.000937	0.026407832	1	root_4	0ecb918f-8779-47a4-845e-02439bf14b6f	1.7526455	24.9448344	0	0	null	null	null	null	NA
G3_1_wbg_1_Low	[wheat]_BGinpatch026	G3	1	wbg	wbg	wbg	awbg	1_Low	1_Low	wbg_1_Low	wbg_1_Low_1_G3	lat_44	1.2706202	0.08690246	0.000659	0.036544897	1	root_4	0ecb918f-8779-47a4-845e-02439bf14b6f	0.48729676	8.997818005	0	0	null	null	null	null	NA
G3_1_wbg_1_Low	[wheat]_BGinpatch026	G3	1	wbg	wbg	wbg	awbg	1_Low	1_Low	wbg_1_Low	wbg_1_Low_1_G3	lat_45	2.115215	0.16848885	0.001184913	0.026491065	1	root_5	bbcecce0-3f6b-464e-8cf1-997b4e7dd0ef	12.601753	161.8470561	0	0	null	null	null	null	NA
G3_1_wbg_1_Low	[wheat]_BGinpatch026	G3	1	wbg	wbg	wbg	awbg	1_Low	1_Low	wbg_1_Low	wbg_1_Low_1_G3	lat_127	3.0965767	0.2923558	0.002955706	0.034537397	1	root_3	7505dedd-d279-4da4-b569-0a84eedd579d	4.3790746	11.50294015	0	0	null	null	null	null	NA
G3_1_wbg_1_Low	[wheat]_BGinpatch026	G3	1	wbg	wbg	wbg	awbg	1_Low	1_Low	wbg_1_Low	wbg_1_Low_1_G3	lat_128	0.2495977	0.017250031	0.000141	0.027229406	1	root_3	7505dedd-d279-4da4-b569-0a84eedd579d	2.801457	69.59468259	0	0	null	null	null	null	NA
G3_1_wbg_1_Low	[wheat]_BGinpatch026	G3	1	wbg	wbg	wbg	awbg	1_Low	1_Low	wbg_1_Low	wbg_1_Low_1_G3	lat_49	0.32088113	0.025973635	0.000276	0.035800077	1	root_5	bbcecce0-3f6b-464e-8cf1-997b4e7dd0ef	5.9436655	156.4842511	0	0	null	null	null	null	NA
G3_1_wbg_1_Low	[wheat]_BGinpatch026	G3	1	wbg	wbg	wbg	awbg	1_Low	1_Low	wbg_1_Low	wbg_1_Low_1_G3	lat_92	3.2008424	0.24899532	0.001835209	0.02799441	1	root_4	0ecb918f-8779-47a4-845e-02439bf14b6f	3.4091046	1.477042068	0	0	null	null	null	null	NA
G3_1_wbg_1_Low	[wheat]_BGinpatch026	G3	1	wbg	wbg	wbg	awbg	1_Low	1_Low	wbg_1_Low	wbg_1_Low_1_G3	lat_51	0.8864323	0.06461875	0.000469	0.02908965	1	root_5	bbcecce0-3f6b-464e-8cf1-997b4e7dd0ef	6.681713	126.3503854	0	0	null	null	null	null	NA
G3_1_wbg_1_Low	[wheat]_BGinpatch026	G3	1	wbg	wbg	wbg	awbg	1_Low	1_Low	wbg_1_Low	wbg_1_Low_1_G3	lat_52	0.980143	0.06815334	0.000552	0.03177245	1	root_5	bbcecce0-3f6b-464e-8cf1-997b4e7dd0ef	7.1113453	151.7707922	0	0	null	null	null	null	NA
G3_1_wbg_1_Low	[wheat]_BGinpatch026	G3	1	wbg	wbg	wbg	awbg	1_Low	1_Low	wbg_1_Low	wbg_1_Low_1_G3	lat_53	1.3230473	0.106405616	0.001008402	0.03503446	1	root_5	bbcecce0-3f6b-464e-8cf1-997b4e7dd0ef	7.7725554	156.4561654	0	0	null	null	null	null	NA
G3_1_wbg_1_Low	[wheat]_BGinpatch026	G3	1	wbg	wbg	wbg	awbg	1_Low	1_Low	wbg_1_Low	wbg_1_Low_1_G3	lat_54	1.2133089	0.08608556	0.000608	0.026024766	1	root_5	bbcecce0-3f6b-464e-8cf1-997b4e7dd0ef	8.222262	130.4194569	0	0	null	null	null	null	NA
G3_1_wbg_1_Low	[wheat]_BGinpatch026	G3	1	wbg	wbg	wbg	awbg	1_Low	1_Low	wbg_1_Low	wbg_1_Low_1_G3	lat_55	1.7612008	0.14886698	0.001146406	0.030563572	1	root_5	bbcecce0-3f6b-464e-8cf1-997b4e7dd0ef	8.636986	123.8482685	0	0	null	null	null	null	NA
G3_1_wbg_1_Low	[wheat]_BGinpatch026	G3	1	wbg	wbg	wbg	awbg	1_Low	1_Low	wbg_1_Low	wbg_1_Low_1_G3	lat_56	1.456723	0.12396801	0.00101754	0.028383493	1	root_5	bbcecce0-3f6b-464e-8cf1-997b4e7dd0ef	9.271634	157.3541576	0	0	null	null	null	null	NA
G3_1_wbg_1_Low	[wheat]_BGinpatch026	G3	1	wbg	wbg	wbg	awbg	1_Low	1_Low	wbg_1_Low	wbg_1_Low_1_G3	lat_57	2.2048662	0.18218893	0.001263156	0.02703574	1	root_5	bbcecce0-3f6b-464e-8cf1-997b4e7dd0ef	9.903531	137.2947663	0	0	null	null	null	null	NA
G3_1_wbg_1_Low	[wheat]_BGinpatch026	G3	1	wbg	wbg	wbg	awbg	1_Low	1_Low	wbg_1_Low	wbg_1_Low_1_G3	lat_114	2.6027315	0.23422842	0.001968722	0.031757243	1	root_3	7505dedd-d279-4da4-b569-0a84eedd579d	4.3790746	34.87090243	0	0	null	null	null	null	NA
G3_1_wbg_1_Low	[wheat]_BGinpatch026	G3	1	wbg	wbg	wbg	awbg	1_Low	1_Low	wbg_1_Low	wbg_1_Low_1_G3	lat_59	1.5631223	0.111908354	0.000832	0.027714208	1	root_5	bbcecce0-3f6b-464e-8cf1-997b4e7dd0ef	9.903531	169.5615362	0	0	null	null	null	null	NA
G3_1_wbg_1_Low	[wheat]_BGinpatch026	G3	1	wbg	wbg	wbg	awbg	1_Low	1_Low	wbg_1_Low	wbg_1_Low_1_G3	lat_60	1.5294756	0.14082795	0.001352023	0.03717189	1	root_5	bbcecce0-3f6b-464e-8cf1-997b4e7dd0ef	9.903531	139.8080164	0	0	null	null	null	null	NA
G3_1_wbg_1_Low	[wheat]_BGinpatch026	G3	1	wbg	wbg	wbg	awbg	1_Low	1_Low	wbg_1_Low	wbg_1_Low_1_G3	lat_61	0.6546056	0.035118088	0.000195	0.021836782	1	root_5	bbcecce0-3f6b-464e-8cf1-997b4e7dd0ef	10.32262	129.9603589	0	0	null	null	null	null	NA
G3_1_wbg_1_Low	[wheat]_BGinpatch026	G3	1	wbg	wbg	wbg	awbg	1_Low	1_Low	wbg_1_Low	wbg_1_Low_1_G3	lat_62	3.0138457	0.24324085	0.001800699	0.02914047	1	root_5	bbcecce0-3f6b-464e-8cf1-997b4e7dd0ef	11.439816	175.2489937	0	0	null	null	null	null	NA
G3_1_wbg_1_Low	[wheat]_BGinpatch026	G3	1	wbg	wbg	wbg	awbg	1_Low	1_Low	wbg_1_Low	wbg_1_Low_1_G3	lat_50	0.441746	0.0313885	0.000244	0.030076219	1	root_5	bbcecce0-3f6b-464e-8cf1-997b4e7dd0ef	6.681713	152.2790266	0	0	null	null	null	null	NA
G3_1_wbg_1_Low	[wheat]_BGinpatch026	G3	1	wbg	wbg	wbg	awbg	1_Low	1_Low	wbg_1_Low	wbg_1_Low_1_G3	lat_108	5.144751	0.521124	0.00487735	0.032686967	1	root_3	7505dedd-d279-4da4-b569-0a84eedd579d	2.3472395	29.30487199	0	0	null	null	null	null	NA
G3_1_wbg_1_Low	[wheat]_BGinpatch026	G3	1	wbg	wbg	wbg	awbg	1_Low	1_Low	wbg_1_Low	wbg_1_Low_1_G3	lat_65	3.8039477	0.3479694	0.002792477	0.03184181	1	root_5	bbcecce0-3f6b-464e-8cf1-997b4e7dd0ef	12.601753	130.4052228	0	0	null	null	null	null	NA
G3_1_wbg_1_Low	[wheat]_BGinpatch026	G3	1	wbg	wbg	wbg	awbg	1_Low	1_Low	wbg_1_Low	wbg_1_Low_1_G3	lat_66	3.8039477	0.3479694	0.002792477	0.03184181	1	root_5	bbcecce0-3f6b-464e-8cf1-997b4e7dd0ef	12.601753	130.4052228	0	0	null	null	null	null	NA
G3_1_wbg_1_Low	[wheat]_BGinpatch026	G3	1	wbg	wbg	wbg	awbg	1_Low	1_Low	wbg_1_Low	wbg_1_Low_1_G3	lat_67	2.517348	0.18215275	0.001131102	0.023637056	1	root_5	bbcecce0-3f6b-464e-8cf1-997b4e7dd0ef	11.035702	67.96797741	0	0	null	null	null	null	NA
G3_1_wbg_1_Low	[wheat]_BGinpatch026	G3	1	wbg	wbg	wbg	awbg	1_Low	1_Low	wbg_1_Low	wbg_1_Low_1_G3	lat_68	1.7298125	0.10813816	0.000607	0.02276073	1	root_5	bbcecce0-3f6b-464e-8cf1-997b4e7dd0ef	11.035702	146.1986692	0	0	null	null	null	null	NA
G3_1_wbg_1_Low	[wheat]_BGinpatch026	G3	1	wbg	wbg	wbg	awbg	1_Low	1_Low	wbg_1_Low	wbg_1_Low_1_G3	lat_69	3.0138457	0.24324085	0.001800699	0.02914047	1	root_5	bbcecce0-3f6b-464e-8cf1-997b4e7dd0ef	11.439816	175.2489937	0	0	null	null	null	null	NA
G3_1_wbg_1_Low	[wheat]_BGinpatch026	G3	1	wbg	wbg	wbg	awbg	1_Low	1_Low	wbg_1_Low	wbg_1_Low_1_G3	lat_70	0.6546056	0.035118088	0.000195	0.021836782	1	root_5	bbcecce0-3f6b-464e-8cf1-997b4e7dd0ef	10.32262	129.9603589	0	0	null	null	null	null	NA
G3_1_wbg_1_Low	[wheat]_BGinpatch026	G3	1	wbg	wbg	wbg	awbg	1_Low	1_Low	wbg_1_Low	wbg_1_Low_1_G3	lat_30	1.9841099	0.19131327	0.001633811	0.034672216	1	root_4	0ecb918f-8779-47a4-845e-02439bf14b6f	7.1733565	48.94075061	0	0	null	null	null	null	NA
G3_1_wbg_1_Low	[wheat]_BGinpatch026	G3	1	wbg	wbg	wbg	awbg	1_Low	1_Low	wbg_1_Low	wbg_1_Low_1_G3	lat_72	1.5631223	0.111908354	0.000832	0.027714208	1	root_5	bbcecce0-3f6b-464e-8cf1-997b4e7dd0ef	9.903531	169.5615362	0	0	null	null	null	null	NA
G3_1_wbg_1_Low	[wheat]_BGinpatch026	G3	1	wbg	wbg	wbg	awbg	1_Low	1_Low	wbg_1_Low	wbg_1_Low_1_G3	lat_73	2.3053048	0.1926043	0.001476284	0.029195355	1	root_5	bbcecce0-3f6b-464e-8cf1-997b4e7dd0ef	11.035702	146.9589649	0	0	null	null	null	null	NA
G3_1_wbg_1_Low	[wheat]_BGinpatch026	G3	1	wbg	wbg	wbg	awbg	1_Low	1_Low	wbg_1_Low	wbg_1_Low_1_G3	lat_33	3.3719506	0.3559007	0.003483129	0.036389038	1	root_4	0ecb918f-8779-47a4-845e-02439bf14b6f	6.4173217	16.10692478	0	0	null	null	null	null	NA
G3_1_wbg_1_Low	[wheat]_BGinpatch026	G3	1	wbg	wbg	wbg	awbg	1_Low	1_Low	wbg_1_Low	wbg_1_Low_1_G3	lat_34	2.5552685	0.19199881	0.001568483	0.028197927	1	root_4	0ecb918f-8779-47a4-845e-02439bf14b6f	3.8912237	20.18572251	0	0	null	null	null	null	NA
G3_1_wbg_1_Low	[wheat]_BGinpatch026	G3	1	wbg	wbg	wbg	awbg	1_Low	1_Low	wbg_1_Low	wbg_1_Low_1_G3	lat_63	1.7298125	0.10813816	0.000607	0.02276073	1	root_5	bbcecce0-3f6b-464e-8cf1-997b4e7dd0ef	11.035702	146.1986692	0	0	null	null	null	null	NA
G3_1_wbg_1_Low	[wheat]_BGinpatch026	G3	1	wbg	wbg	wbg	awbg	1_Low	1_Low	wbg_1_Low	wbg_1_Low_1_G3	lat_36	1.8538827	0.1498342	0.001072797	0.02834369	1	root_4	0ecb918f-8779-47a4-845e-02439bf14b6f	5.2559743	39.67662353	0	0	null	null	null	null	NA
G3_1_wbg_1_Low	[wheat]_BGinpatch026	G3	1	wbg	wbg	wbg	awbg	1_Low	1_Low	wbg_1_Low	wbg_1_Low_1_G3	lat_37	0.9502615	0.08076373	0.000786	0.03652099	1	root_4	0ecb918f-8779-47a4-845e-02439bf14b6f	4.8145285	47.3480871	0	0	null	null	null	null	NA
G3_1_wbg_1_Low	[wheat]_BGinpatch026	G3	1	wbg	wbg	wbg	awbg	1_Low	1_Low	wbg_1_Low	wbg_1_Low_1_G3	lat_80	0.8864323	0.06461875	0.000469	0.02908965	1	root_5	bbcecce0-3f6b-464e-8cf1-997b4e7dd0ef	6.681713	126.3503854	0	0	null	null	null	null	NA
G3_1_wbg_1_Low	[wheat]_BGinpatch026	G3	1	wbg	wbg	wbg	awbg	1_Low	1_Low	wbg_1_Low	wbg_1_Low_1_G3	lat_122	1.7073736	0.13662235	0.001098801	0.031200202	1	root_3	7505dedd-d279-4da4-b569-0a84eedd579d	7.7482505	29.59575609	0	0	null	null	null	null	NA
G3_1_wbg_1_Low	[wheat]_BGinpatch026	G3	1	wbg	wbg	wbg	awbg	1_Low	1_Low	wbg_1_Low	wbg_1_Low_1_G3	lat_123	2.1338234	0.15645878	0.001037595	0.025238154	1	root_3	7505dedd-d279-4da4-b569-0a84eedd579d	6.870359	43.82055394	0	0	null	null	null	null	NA
G3_1_wbg_1_Low	[wheat]_BGinpatch026	G3	1	wbg	wbg	wbg	awbg	1_Low	1_Low	wbg_1_Low	wbg_1_Low_1_G3	lat_83	0.63279754	0.030246967	0.000192	0.025195215	1	root_5	bbcecce0-3f6b-464e-8cf1-997b4e7dd0ef	12.108521	156.551146	0	0	null	null	null	null	NA
G3_1_wbg_1_Low	[wheat]_BGinpatch026	G3	1	wbg	wbg	wbg	awbg	1_Low	1_Low	wbg_1_Low	wbg_1_Low_1_G3	lat_84	2.9949443	0.26498973	0.002012187	0.032055154	1	root_5	bbcecce0-3f6b-464e-8cf1-997b4e7dd0ef	12.108521	139.9494969	0	0	null	null	null	null	NA
G3_1_wbg_1_Low	[wheat]_BGinpatch026	G3	1	wbg	wbg	wbg	awbg	1_Low	1_Low	wbg_1_Low	wbg_1_Low_1_G3	lat_126	4.515598	0.5015045	0.005251796	0.038596254	1	root_3	7505dedd-d279-4da4-b569-0a84eedd579d	4.3790746	13.75438906	0	0	null	null	null	null	NA
G3_1_wbg_1_Low	[wheat]_BGinpatch026	G3	1	wbg	wbg	wbg	awbg	1_Low	1_Low	wbg_1_Low	wbg_1_Low_1_G3	lat_127	3.0965767	0.2923558	0.002955706	0.034537397	1	root_3	7505dedd-d279-4da4-b569-0a84eedd579d	4.3790746	11.50294015	0	0	null	null	null	null	NA
G3_1_wbg_1_Low	[wheat]_BGinpatch026	G3	1	wbg	wbg	wbg	awbg	1_Low	1_Low	wbg_1_Low	wbg_1_Low_1_G3	lat_126	4.515598	0.5015045	0.005251796	0.038596254	1	root_3	7505dedd-d279-4da4-b569-0a84eedd579d	4.3790746	13.75438906	0	0	null	null	null	null	NA
G3_1_wbg_1_Low	[wheat]_BGinpatch026	G3	1	wbg	wbg	wbg	awbg	1_Low	1_Low	wbg_1_Low	wbg_1_Low_1_G3	lat_129	9.728517	1.1130977	0.010584884	0.03752659	1	root_3	7505dedd-d279-4da4-b569-0a84eedd579d	1.2514008	24.81396797	0	0	null	null	null	null	NA
G3_1_wbg_1_Low	[wheat]_BGinpatch026	G3	1	wbg	wbg	wbg	awbg	1_Low	1_Low	wbg_1_Low	wbg_1_Low_1_G3	lat_130	5.191148	0.42714277	0.003055835	0.026348103	1	root_3	7505dedd-d279-4da4-b569-0a84eedd579d	1.2514008	26.3796659	0	0	null	null	null	null	NA
G3_1_wbg_1_Low	[wheat]_BGinpatch026	G3	1	wbg	wbg	wbg	awbg	1_Low	1_Low	wbg_1_Low	wbg_1_Low_1_G3	lat_122	1.7073736	0.13662235	0.001098801	0.031200202	1	root_3	7505dedd-d279-4da4-b569-0a84eedd579d	7.7482505	29.59575609	0	0	null	null	null	null	NA
G3_1_wbg_1_Low	[wheat]_BGinpatch026	G3	1	wbg	wbg	wbg	awbg	1_Low	1_Low	wbg_1_Low	wbg_1_Low_1_G3	lat_121	1.3308367	0.105120994	0.00082	0.030828621	1	root_3	7505dedd-d279-4da4-b569-0a84eedd579d	8.535494	39.40280125	0	0	null	null	null	null	NA
G3_1_wbg_1_Low	[wheat]_BGinpatch026	G3	1	wbg	wbg	wbg	awbg	1_Low	1_Low	wbg_1_Low	wbg_1_Low_1_G3	lat_120	1.3747877	0.11012056	0.000825	0.02840631	1	root_3	7505dedd-d279-4da4-b569-0a84eedd579d	8.968262	20.52392615	0	0	null	null	null	null	NA
G3_1_wbg_1_Low	[wheat]_BGinpatch026	G3	1	wbg	wbg	wbg	awbg	1_Low	1_Low	wbg_1_Low	wbg_1_Low_1_G3	lat_119	1.3802685	0.09289788	0.000584	0.024273807	1	root_3	7505dedd-d279-4da4-b569-0a84eedd579d	8.169137	18.61387741	0	0	null	null	null	null	NA
G3_1_wbg_1_Low	[wheat]_BGinpatch026	G3	1	wbg	wbg	wbg	awbg	1_Low	1_Low	wbg_1_Low	wbg_1_Low_1_G3	lat_108	5.144751	0.521124	0.00487735	0.032686967	1	root_3	7505dedd-d279-4da4-b569-0a84eedd579d	2.3472395	29.30487199	0	0	null	null	null	null	NA
G3_1_wbg_1_Low	[wheat]_BGinpatch026	G3	1	wbg	wbg	wbg	awbg	1_Low	1_Low	wbg_1_Low	wbg_1_Low_1_G3	lat_109	4.8150654	0.41963935	0.003578417	0.03355328	1	root_3	7505dedd-d279-4da4-b569-0a84eedd579d	3.3746414	24.53655301	0	0	null	null	null	null	NA
G3_1_wbg_1_Low	[wheat]_BGinpatch026	G3	1	wbg	wbg	wbg	awbg	1_Low	1_Low	wbg_1_Low	wbg_1_Low_1_G3	lat_110	0.8990821	0.16030435	0.003570217	0.062224276	1	root_3	7505dedd-d279-4da4-b569-0a84eedd579d	3.3746414	34.85773383	0	0	null	null	null	null	NA
G3_1_wbg_1_Low	[wheat]_BGinpatch026	G3	1	wbg	wbg	wbg	awbg	1_Low	1_Low	wbg_1_Low	wbg_1_Low_1_G3	lat_111	4.569117	0.42695567	0.003798159	0.030749036	1	root_3	7505dedd-d279-4da4-b569-0a84eedd579d	3.9379137	18.74501704	0	0	null	null	null	null	NA
G3_1_wbg_1_Low	[wheat]_BGinpatch026	G3	1	wbg	wbg	wbg	awbg	1_Low	1_Low	wbg_1_Low	wbg_1_Low_1_G3	lat_112	3.8220787	0.29848468	0.002246442	0.027463958	1	root_3	7505dedd-d279-4da4-b569-0a84eedd579d	3.9379137	4.905797032	0	0	null	null	null	null	NA
G3_1_wbg_1_Low	[wheat]_BGinpatch026	G3	1	wbg	wbg	wbg	awbg	1_Low	1_Low	wbg_1_Low	wbg_1_Low_1_G3	lat_58	2.3053048	0.1926043	0.001476284	0.029195355	1	root_5	bbcecce0-3f6b-464e-8cf1-997b4e7dd0ef	11.035702	146.9589649	0	0	null	null	null	null	NA
G3_1_wbg_1_Low	[wheat]_BGinpatch026	G3	1	wbg	wbg	wbg	awbg	1_Low	1_Low	wbg_1_Low	wbg_1_Low_1_G3	lat_114	2.6027315	0.23422842	0.001968722	0.031757243	1	root_3	7505dedd-d279-4da4-b569-0a84eedd579d	4.3790746	34.87090243	0	0	null	null	null	null	NA
G3_1_wbg_1_Low	[wheat]_BGinpatch026	G3	1	wbg	wbg	wbg	awbg	1_Low	1_Low	wbg_1_Low	wbg_1_Low_1_G3	lat_75	1.456723	0.12396801	0.00101754	0.028383493	1	root_5	bbcecce0-3f6b-464e-8cf1-997b4e7dd0ef	9.271634	157.3541576	0	0	null	null	null	null	NA
G3_1_wbg_1_Low	[wheat]_BGinpatch026	G3	1	wbg	wbg	wbg	awbg	1_Low	1_Low	wbg_1_Low	wbg_1_Low_1_G3	lat_74	2.2048662	0.18218893	0.001263156	0.02703574	1	root_5	bbcecce0-3f6b-464e-8cf1-997b4e7dd0ef	9.903531	137.2947663	0	0	null	null	null	null	NA
G3_1_wbg_1_Low	[wheat]_BGinpatch026	G3	1	wbg	wbg	wbg	awbg	1_Low	1_Low	wbg_1_Low	wbg_1_Low_1_G3	lat_77	1.2133089	0.08608556	0.000608	0.026024766	1	root_5	bbcecce0-3f6b-464e-8cf1-997b4e7dd0ef	8.222262	130.4194569	0	0	null	null	null	null	NA
G3_1_wbg_1_Low	[wheat]_BGinpatch026	G3	1	wbg	wbg	wbg	awbg	1_Low	1_Low	wbg_1_Low	wbg_1_Low_1_G3	lat_105	1.047286	0.101949446	0.000941	0.034457333	1	root_4	0ecb918f-8779-47a4-845e-02439bf14b6f	8.407967	32.23894367	0	0	null	null	null	null	NA
G3_1_wbg_1_Low	[wheat]_BGinpatch026	G3	1	wbg	wbg	wbg	awbg	1_Low	1_Low	wbg_1_Low	wbg_1_Low_1_G3	lat_106	0.14881252	0.010516406	9.54E-05	0.03267449	1	root_4	0ecb918f-8779-47a4-845e-02439bf14b6f	9.356547	20.98402136	0	0	null	null	null	null	NA
G3_1_wbg_1_Low	[wheat]_BGinpatch026	G3	1	wbg	wbg	wbg	awbg	1_Low	1_Low	wbg_1_Low	wbg_1_Low_1_G3	lat_107	7.0459523	0.6208927	0.00495054	0.030204916	1	root_3	7505dedd-d279-4da4-b569-0a84eedd579d	1.2514008	24.97565221	0	0	null	null	null	null	NA
G3_1_wbg_1_Low	[wheat]_BGinpatch026	G3	1	wbg	wbg	wbg	awbg	1_Low	1_Low	wbg_1_Low	wbg_1_Low_1_G3	lat_121	1.3308367	0.105120994	0.00082	0.030828621	1	root_3	7505dedd-d279-4da4-b569-0a84eedd579d	8.535494	39.40280125	0	0	null	null	null	null	NA
G3_1_wbg_1_Low	[wheat]_BGinpatch026	G3	1	wbg	wbg	wbg	awbg	1_Low	1_Low	wbg_1_Low	wbg_1_Low_1_G3	lat_39	3.2008424	0.24899532	0.001835209	0.02799441	1	root_4	0ecb918f-8779-47a4-845e-02439bf14b6f	3.4091046	1.477042068	0	0	null	null	null	null	NA
G3_1_wbg_1_Low	[wheat]_BGinpatch026	G3	1	wbg	wbg	wbg	awbg	1_Low	1_Low	wbg_1_Low	wbg_1_Low_1_G3	lat_40	1.5540915	0.105230525	0.000718	0.02768838	1	root_4	0ecb918f-8779-47a4-845e-02439bf14b6f	3.4091046	51.82131459	0	0	null	null	null	null	NA
G3_1_wbg_1_Low	[wheat]_BGinpatch026	G3	1	wbg	wbg	wbg	awbg	1_Low	1_Low	wbg_1_Low	wbg_1_Low_1_G3	lat_124	2.6169555	0.2365036	0.002045324	0.03105011	1	root_3	7505dedd-d279-4da4-b569-0a84eedd579d	5.474041	29.31276769	0	0	null	null	null	null	NA
G3_1_wbg_1_Low	[wheat]_BGinpatch026	G3	1	wbg	wbg	wbg	awbg	1_Low	1_Low	wbg_1_Low	wbg_1_Low_1_G3	lat_125	2.4736369	0.23314281	0.002150481	0.033456504	1	root_3	7505dedd-d279-4da4-b569-0a84eedd579d	5.474041	17.64158632	0	0	null	null	null	null	NA
G3_1_wbg_1_Low	[wheat]_BGinpatch026	G3	1	wbg	wbg	wbg	awbg	1_Low	1_Low	wbg_1_Low	wbg_1_Low_1_G3	lat_113	4.0876713	0.40054247	0.003597699	0.033270717	1	root_3	7505dedd-d279-4da4-b569-0a84eedd579d	3.9379137	23.17300136	0	0	null	null	null	null	NA
G3_1_wbg_1_Low	[wheat]_BGinpatch026	G3	1	wbg	wbg	wbg	awbg	1_Low	1_Low	wbg_1_Low	wbg_1_Low_1_G3	lat_71	1.5294756	0.14082795	0.001352023	0.03717189	1	root_5	bbcecce0-3f6b-464e-8cf1-997b4e7dd0ef	9.903531	139.8080164	0	0	null	null	null	null	NA
G3_1_wbg_1_Low	[wheat]_BGinpatch026	G3	1	wbg	wbg	wbg	awbg	1_Low	1_Low	wbg_1_Low	wbg_1_Low_1_G3	lat_79	0.980143	0.06815334	0.000552	0.03177245	1	root_5	bbcecce0-3f6b-464e-8cf1-997b4e7dd0ef	7.1113453	151.7707922	0	0	null	null	null	null	NA
G3_1_wbg_1_Low	[wheat]_BGinpatch026	G3	1	wbg	wbg	wbg	awbg	1_Low	1_Low	wbg_1_Low	wbg_1_Low_1_G3	lat_125	2.4736369	0.23314281	0.002150481	0.033456504	1	root_3	7505dedd-d279-4da4-b569-0a84eedd579d	5.474041	17.64158632	0	0	null	null	null	null	NA
G3_1_wbg_1_Low	[wheat]_BGinpatch026	G3	1	wbg	wbg	wbg	awbg	1_Low	1_Low	wbg_1_Low	wbg_1_Low_1_G3	lat_124	2.6169555	0.2365036	0.002045324	0.03105011	1	root_3	7505dedd-d279-4da4-b569-0a84eedd579d	5.474041	29.31276769	0	0	null	null	null	null	NA
G3_1_wbg_1_Low	[wheat]_BGinpatch026	G3	1	wbg	wbg	wbg	awbg	1_Low	1_Low	wbg_1_Low	wbg_1_Low_1_G3	lat_78	1.3230473	0.106405616	0.001008402	0.03503446	1	root_5	bbcecce0-3f6b-464e-8cf1-997b4e7dd0ef	7.7725554	156.4561654	0	0	null	null	null	null	NA
G3_1_wbg_1_Low	[wheat]_BGinpatch026	G3	1	wbg	wbg	wbg	awbg	1_Low	1_Low	wbg_1_Low	wbg_1_Low_1_G3	root_1	8.088413	1.376461	0.021751484	0.05561871	0	-1	-1	0	0	0	0	null	null	null	null	NA
G3_1_wbg_1_Low	[wheat]_BGinpatch026	G3	1	wbg	wbg	wbg	awbg	1_Low	1_Low	wbg_1_Low	wbg_1_Low_1_G3	lat_120	1.3747877	0.11012056	0.000825	0.02840631	1	root_3	7505dedd-d279-4da4-b569-0a84eedd579d	8.968262	20.52392615	0	0	null	null	null	null	NA
G3_1_wbg_1_Low	[wheat]_BGinpatch026	G3	1	wbg	wbg	wbg	awbg	1_Low	1_Low	wbg_1_Low	wbg_1_Low_1_G3	lat_118	1.6975714	0.11860062	0.000774	0.026268424	1	root_3	7505dedd-d279-4da4-b569-0a84eedd579d	7.7482505	20.0433677	0	0	null	null	null	null	NA
G3_1_wbg_1_Low	[wheat]_BGinpatch026	G3	1	wbg	wbg	wbg	awbg	1_Low	1_Low	wbg_1_Low	wbg_1_Low_1_G3	lat_38	3.2923362	0.30859178	0.002718195	0.03283483	1	root_4	0ecb918f-8779-47a4-845e-02439bf14b6f	3.4091046	14.22442902	0	0	null	null	null	null	NA
G3_1_wbg_1_Low	[wheat]_BGinpatch026	G3	1	wbg	wbg	wbg	awbg	1_Low	1_Low	wbg_1_Low	wbg_1_Low_1_G3	lat_123	2.1338234	0.15645878	0.001037595	0.025238154	1	root_3	7505dedd-d279-4da4-b569-0a84eedd579d	6.870359	43.82055394	0	0	null	null	null	null	NA
G3_1_wbg_1_Low	[wheat]_BGinpatch026	G3	1	wbg	wbg	wbg	awbg	1_Low	1_Low	wbg_1_Low	wbg_1_Low_1_G3	root_2	10.277434	1.1371849	0.010777346	0.03634996	0	-1	-1	0	0	0	0	null	null	null	null	NA
G3_1_wbg_1_Low	[wheat]_BGinpatch026	G3	1	wbg	wbg	wbg	awbg	1_Low	1_Low	wbg_1_Low	wbg_1_Low_1_G3	lat_130	5.191148	0.42714277	0.003055835	0.026348103	1	root_3	7505dedd-d279-4da4-b569-0a84eedd579d	1.2514008	26.3796659	0	0	null	null	null	null	NA
G3_1_wbg_1_Low	[wheat]_BGinpatch026	G3	1	wbg	wbg	wbg	awbg	1_Low	1_Low	wbg_1_Low	wbg_1_Low_1_G3	lat_128	0.2495977	0.017250031	0.000141	0.027229406	1	root_3	7505dedd-d279-4da4-b569-0a84eedd579d	2.801457	69.59468259	0	0	null	null	null	null	NA
G3_1_wbg_1_Low	[wheat]_BGinpatch026	G3	1	wbg	wbg	wbg	awbg	1_Low	1_Low	wbg_1_Low	wbg_1_Low_1_G3	lat_129	9.728517	1.1130977	0.010584884	0.03752659	1	root_3	7505dedd-d279-4da4-b569-0a84eedd579d	1.2514008	24.81396797	0	0	null	null	null	null	NA
G3_1_wbg_1_Low	[wheat]_BGinpatch026	G3	1	wbg	wbg	wbg	awbg	1_Low	1_Low	wbg_1_Low	wbg_1_Low_1_G3	lat_76	1.7612008	0.14886698	0.001146406	0.030563572	1	root_5	bbcecce0-3f6b-464e-8cf1-997b4e7dd0ef	8.636986	123.8482685	0	0	null	null	null	null	NA
G3_1_wbg_1_Low	[wheat]_BGinpatch026	G3	1	wbg	wbg	wbg	awbg	1_Low	1_Low	wbg_1_Low	wbg_1_Low_1_G3	lat_64	2.517348	0.18215275	0.001131102	0.023637056	1	root_5	bbcecce0-3f6b-464e-8cf1-997b4e7dd0ef	11.035702	67.96797741	0	0	null	null	null	null	NA
G3_1_wbg_1_Low	[wheat]_BGinpatch026	G3	1	wbg	wbg	wbg	awbg	1_Low	1_Low	wbg_1_Low	wbg_1_Low_1_G3	lat_117	2.517641	0.20520641	0.001447053	0.0276018	1	root_3	7505dedd-d279-4da4-b569-0a84eedd579d	6.41245	41.26820787	0	0	null	null	null	null	NA
G3_1_wbg_1_Low	[wheat]_BGinpatch026	G3	1	wbg	wbg	wbg	awbg	1_Low	1_Low	wbg_1_Low	wbg_1_Low_1_G3	lat_116	2.5092907	0.21912915	0.001787509	0.029372979	1	root_3	7505dedd-d279-4da4-b569-0a84eedd579d	5.923833	8.752750818	0	0	null	null	null	null	NA
G3_1_wbg_1_Low	[wheat]_BGinpatch026	G3	1	wbg	wbg	wbg	awbg	1_Low	1_Low	wbg_1_Low	wbg_1_Low_1_G3	lat_119	1.3802685	0.09289788	0.000584	0.024273807	1	root_3	7505dedd-d279-4da4-b569-0a84eedd579d	8.169137	18.61387741	0	0	null	null	null	null	NA
G3_1_wbg_1_Low	[wheat]_BGinpatch026	G3	1	wbg	wbg	wbg	awbg	1_Low	1_Low	wbg_1_Low	wbg_1_Low_1_G3	lat_115	0.51220906	0.039208345	0.000278	0.044611104	1	root_3	7505dedd-d279-4da4-b569-0a84eedd579d	6.41245	179.77689	0	0	null	null	null	null	NA
G3_1_wbg_10_High	[wheat]_BGinpatch047	G3	1	wbg	wbg	wbg	awbg	10_High	a10_High	wbg_10_High	wbg_10_High_1_G3	lat_6	2.9586601	0.31219614	0.003043604	0.037561916	1	root_3	71fedbc5-7488-4aeb-83db-dc0138b9e3b0	3.819945	60.34271324	0	0	null	null	null	null	NA
G3_1_wbg_10_High	[wheat]_BGinpatch047	G3	1	wbg	wbg	wbg	awbg	10_High	a10_High	wbg_10_High	wbg_10_High_1_G3	lat_18	0.14961141	0.007341803	6.67E-05	0.030782154	1	root_2	4d640e93-553a-48ea-9c3d-37665a38bf41	4.996907	55.69879932	0	0	null	null	null	null	NA
G3_1_wbg_10_High	[wheat]_BGinpatch047	G3	1	wbg	wbg	wbg	awbg	10_High	a10_High	wbg_10_High	wbg_10_High_1_G3	lat_8	2.9798155	0.39695522	0.0051117	0.047407743	1	root_3	71fedbc5-7488-4aeb-83db-dc0138b9e3b0	1.2683474	114.7090793	0	0	null	null	null	null	NA
G3_1_wbg_10_High	[wheat]_BGinpatch047	G3	1	wbg	wbg	wbg	awbg	10_High	a10_High	wbg_10_High	wbg_10_High_1_G3	lat_2	1.9124248	0.20203173	0.001973721	0.038836744	1	root_3	71fedbc5-7488-4aeb-83db-dc0138b9e3b0	5.491492	59.76543931	0	0	null	null	null	null	NA
G3_1_wbg_10_High	[wheat]_BGinpatch047	G3	1	wbg	wbg	wbg	awbg	10_High	a10_High	wbg_10_High	wbg_10_High_1_G3	lat_1	4.037979	0.45617014	0.004622878	0.038808256	1	root_3	71fedbc5-7488-4aeb-83db-dc0138b9e3b0	5.028632	56.13590411	0	0	null	null	null	null	NA
G3_1_wbg_10_High	[wheat]_BGinpatch047	G3	1	wbg	wbg	wbg	awbg	10_High	a10_High	wbg_10_High	wbg_10_High_1_G3	lat_13	3.8150175	0.47489434	0.004973934	0.040733136	1	root_3	71fedbc5-7488-4aeb-83db-dc0138b9e3b0	4.384922	49.90988615	0	0	null	null	null	null	NA
G3_1_wbg_10_High	[wheat]_BGinpatch047	G3	1	wbg	wbg	wbg	awbg	10_High	a10_High	wbg_10_High	wbg_10_High_1_G3	root_1	3.813385	1.1929996	0.03474395	0.08133729	0	-1	-1	0	0	0	0	null	null	null	null	NA
G3_1_wbg_10_High	[wheat]_BGinpatch047	G3	1	wbg	wbg	wbg	awbg	10_High	a10_High	wbg_10_High	wbg_10_High_1_G3	lat_36	4.037979	0.45617014	0.004622878	0.038808256	1	root_3	71fedbc5-7488-4aeb-83db-dc0138b9e3b0	5.028632	56.13590411	0	0	null	null	null	null	NA
G3_1_wbg_10_High	[wheat]_BGinpatch047	G3	1	wbg	wbg	wbg	awbg	10_High	a10_High	wbg_10_High	wbg_10_High_1_G3	lat_12	1.7950516	0.21365784	0.002084847	0.038113736	1	root_3	71fedbc5-7488-4aeb-83db-dc0138b9e3b0	6.009086	44.21725133	0	0	null	null	null	null	NA
G3_1_wbg_10_High	[wheat]_BGinpatch047	G3	1	wbg	wbg	wbg	awbg	10_High	a10_High	wbg_10_High	wbg_10_High_1_G3	lat_17	4.761689	0.574065	0.005630018	0.03829539	1	root_3	71fedbc5-7488-4aeb-83db-dc0138b9e3b0	1.9655124	60.58485711	0	0	null	null	null	null	NA
G3_1_wbg_10_High	[wheat]_BGinpatch047	G3	1	wbg	wbg	wbg	awbg	10_High	a10_High	wbg_10_High	wbg_10_High_1_G3	lat_15	5.1956444	0.5719415	0.005129652	0.035998747	1	root_3	71fedbc5-7488-4aeb-83db-dc0138b9e3b0	3.2445166	44.05226128	0	0	null	null	null	null	NA
G3_1_wbg_10_High	[wheat]_BGinpatch047	G3	1	wbg	wbg	wbg	awbg	10_High	a10_High	wbg_10_High	wbg_10_High_1_G3	lat_9	0.7055113	0.18060346	0.004840688	0.106125794	1	root_3	71fedbc5-7488-4aeb-83db-dc0138b9e3b0	1.2683474	130.1748405	0	0	null	null	null	null	NA
G3_1_wbg_10_High	[wheat]_BGinpatch047	G3	1	wbg	wbg	wbg	awbg	10_High	a10_High	wbg_10_High	wbg_10_High_1_G3	lat_11	5.1390715	0.6577125	0.006891786	0.040572505	1	root_3	71fedbc5-7488-4aeb-83db-dc0138b9e3b0	2.8148253	76.94387051	0	0	null	null	null	null	NA
G3_1_wbg_10_High	[wheat]_BGinpatch047	G3	1	wbg	wbg	wbg	awbg	10_High	a10_High	wbg_10_High	wbg_10_High_1_G3	lat_4	0.5107018	0.043687183	0.000459	0.04643567	1	root_3	71fedbc5-7488-4aeb-83db-dc0138b9e3b0	7.6662965	151.0692771	0	0	null	null	null	null	NA
G3_1_wbg_10_High	[wheat]_BGinpatch047	G3	1	wbg	wbg	wbg	awbg	10_High	a10_High	wbg_10_High	wbg_10_High_1_G3	lat_30	6.453336	0.8871689	0.010370487	0.043702297	1	root_3	71fedbc5-7488-4aeb-83db-dc0138b9e3b0	1.6915758	97.43234798	0	0	null	null	null	null	NA
G3_1_wbg_10_High	[wheat]_BGinpatch047	G3	1	wbg	wbg	wbg	awbg	10_High	a10_High	wbg_10_High	wbg_10_High_1_G3	lat_24	2.4187872	0.26515976	0.00238694	0.035065807	1	root_2	4d640e93-553a-48ea-9c3d-37665a38bf41	2.8972394	62.04281563	0	0	null	null	null	null	NA
G3_1_wbg_10_High	[wheat]_BGinpatch047	G3	1	wbg	wbg	wbg	awbg	10_High	a10_High	wbg_10_High	wbg_10_High_1_G3	lat_5	1.8685364	0.23007226	0.003174531	0.049916957	1	root_3	71fedbc5-7488-4aeb-83db-dc0138b9e3b0	3.819945	7.695000402	0	0	null	null	null	null	NA
G3_1_wbg_10_High	[wheat]_BGinpatch047	G3	1	wbg	wbg	wbg	awbg	10_High	a10_High	wbg_10_High	wbg_10_High_1_G3	lat_32	1.8685364	0.23007226	0.003174531	0.049916957	1	root_3	71fedbc5-7488-4aeb-83db-dc0138b9e3b0	3.819945	7.695000402	0	0	null	null	null	null	NA
G3_1_wbg_10_High	[wheat]_BGinpatch047	G3	1	wbg	wbg	wbg	awbg	10_High	a10_High	wbg_10_High	wbg_10_High_1_G3	lat_25	4.2288404	0.5532214	0.007126942	0.04647085	1	root_2	4d640e93-553a-48ea-9c3d-37665a38bf41	2.4407585	49.82997294	0	0	null	null	null	null	NA
G3_1_wbg_10_High	[wheat]_BGinpatch047	G3	1	wbg	wbg	wbg	awbg	10_High	a10_High	wbg_10_High	wbg_10_High_1_G3	lat_26	4.221558	0.3719383	0.002873863	0.031202504	1	root_2	4d640e93-553a-48ea-9c3d-37665a38bf41	0.75849825	108.9372279	0	0	null	null	null	null	NA
G3_1_wbg_10_High	[wheat]_BGinpatch047	G3	1	wbg	wbg	wbg	awbg	10_High	a10_High	wbg_10_High	wbg_10_High_1_G3	lat_7	6.453336	0.8871689	0.010370487	0.043702297	1	root_3	71fedbc5-7488-4aeb-83db-dc0138b9e3b0	1.6915758	97.43234798	0	0	null	null	null	null	NA
G3_1_wbg_10_High	[wheat]_BGinpatch047	G3	1	wbg	wbg	wbg	awbg	10_High	a10_High	wbg_10_High	wbg_10_High_1_G3	lat_23	2.7892532	0.3257485	0.003125802	0.037772574	1	root_2	4d640e93-553a-48ea-9c3d-37665a38bf41	3.1542602	29.00068269	0	0	null	null	null	null	NA
G3_1_wbg_10_High	[wheat]_BGinpatch047	G3	1	wbg	wbg	wbg	awbg	10_High	a10_High	wbg_10_High	wbg_10_High_1_G3	lat_29	2.9798155	0.39695522	0.0051117	0.047407743	1	root_3	71fedbc5-7488-4aeb-83db-dc0138b9e3b0	1.2683474	114.7090793	0	0	null	null	null	null	NA
G3_1_wbg_10_High	[wheat]_BGinpatch047	G3	1	wbg	wbg	wbg	awbg	10_High	a10_High	wbg_10_High	wbg_10_High_1_G3	lat_16	3.9222608	0.4538731	0.004265193	0.037555844	1	root_3	71fedbc5-7488-4aeb-83db-dc0138b9e3b0	2.8148253	52.52277502	0	0	null	null	null	null	NA
G3_1_wbg_10_High	[wheat]_BGinpatch047	G3	1	wbg	wbg	wbg	awbg	10_High	a10_High	wbg_10_High	wbg_10_High_1_G3	lat_35	1.9124248	0.20203173	0.001973721	0.038836744	1	root_3	71fedbc5-7488-4aeb-83db-dc0138b9e3b0	5.491492	59.76543931	0	0	null	null	null	null	NA
G3_1_wbg_10_High	[wheat]_BGinpatch047	G3	1	wbg	wbg	wbg	awbg	10_High	a10_High	wbg_10_High	wbg_10_High_1_G3	lat_3	0.53095883	0.047186147	0.000481	0.033495173	1	root_3	71fedbc5-7488-4aeb-83db-dc0138b9e3b0	6.432707	35.76338959	0	0	null	null	null	null	NA
G3_1_wbg_10_High	[wheat]_BGinpatch047	G3	1	wbg	wbg	wbg	awbg	10_High	a10_High	wbg_10_High	wbg_10_High_1_G3	lat_28	0.7055113	0.18060346	0.004840688	0.106125794	1	root_3	71fedbc5-7488-4aeb-83db-dc0138b9e3b0	1.2683474	130.1748405	0	0	null	null	null	null	NA
G3_1_wbg_10_High	[wheat]_BGinpatch047	G3	1	wbg	wbg	wbg	awbg	10_High	a10_High	wbg_10_High	wbg_10_High_1_G3	lat_33	0.5107018	0.043687183	0.000459	0.04643567	1	root_3	71fedbc5-7488-4aeb-83db-dc0138b9e3b0	7.6662965	151.0692771	0	0	null	null	null	null	NA
G3_1_wbg_10_High	[wheat]_BGinpatch047	G3	1	wbg	wbg	wbg	awbg	10_High	a10_High	wbg_10_High	wbg_10_High_1_G3	lat_34	0.53095883	0.047186147	0.000481	0.033495173	1	root_3	71fedbc5-7488-4aeb-83db-dc0138b9e3b0	6.432707	35.76338959	0	0	null	null	null	null	NA
G3_1_wbg_10_High	[wheat]_BGinpatch047	G3	1	wbg	wbg	wbg	awbg	10_High	a10_High	wbg_10_High	wbg_10_High_1_G3	lat_31	2.9586601	0.31219614	0.003043604	0.037561916	1	root_3	71fedbc5-7488-4aeb-83db-dc0138b9e3b0	3.819945	60.34271324	0	0	null	null	null	null	NA
G3_1_wbg_10_High	[wheat]_BGinpatch047	G3	1	wbg	wbg	wbg	awbg	10_High	a10_High	wbg_10_High	wbg_10_High_1_G3	lat_14	2.833343	0.34113264	0.003452631	0.03918771	1	root_3	71fedbc5-7488-4aeb-83db-dc0138b9e3b0	4.384922	60.90410015	0	0	null	null	null	null	NA
G3_1_wbg_10_High	[wheat]_BGinpatch047	G3	1	wbg	wbg	wbg	awbg	10_High	a10_High	wbg_10_High	wbg_10_High_1_G3	lat_27	0.14961141	0.007341803	6.67E-05	0.030782154	1	root_2	4d640e93-553a-48ea-9c3d-37665a38bf41	4.996907	55.69879932	0	0	null	null	null	null	NA
G3_1_wbg_10_High	[wheat]_BGinpatch047	G3	1	wbg	wbg	wbg	awbg	10_High	a10_High	wbg_10_High	wbg_10_High_1_G3	lat_19	4.221558	0.3719383	0.002873863	0.031202504	1	root_2	4d640e93-553a-48ea-9c3d-37665a38bf41	0.75849825	108.9372279	0	0	null	null	null	null	NA
G3_1_wbg_10_High	[wheat]_BGinpatch047	G3	1	wbg	wbg	wbg	awbg	10_High	a10_High	wbg_10_High	wbg_10_High_1_G3	lat_10	2.2420146	0.27378365	0.002846284	0.0401237	1	root_3	71fedbc5-7488-4aeb-83db-dc0138b9e3b0	5.028632	31.79095157	0	0	null	null	null	null	NA
G3_1_wbg_10_High	[wheat]_BGinpatch047	G3	1	wbg	wbg	wbg	awbg	10_High	a10_High	wbg_10_High	wbg_10_High_1_G3	lat_22	0.47479257	0.038847618	0.000316	0.033213124	1	root_2	4d640e93-553a-48ea-9c3d-37665a38bf41	4.372659	13.22827325	0	0	null	null	null	null	NA
G3_1_wbg_10_High	[wheat]_BGinpatch047	G3	1	wbg	wbg	wbg	awbg	10_High	a10_High	wbg_10_High	wbg_10_High_1_G3	lat_20	4.2288404	0.5532214	0.007126942	0.04647085	1	root_2	4d640e93-553a-48ea-9c3d-37665a38bf41	2.4407585	49.82997294	0	0	null	null	null	null	NA
G3_1_wbg_10_High	[wheat]_BGinpatch047	G3	1	wbg	wbg	wbg	awbg	10_High	a10_High	wbg_10_High	wbg_10_High_1_G3	lat_21	1.1293308	0.113087974	0.000988	0.03317092	1	root_2	4d640e93-553a-48ea-9c3d-37665a38bf41	4.372659	31.43908754	0	0	null	null	null	null	NA
G3_2_w1_1_Low	wheatalone025	G3	2	w1	w1	w1	w1	1_Low	1_Low	w1_1_Low	w1_1_Low_2_G3	lat_30	0.8882723	0.07333411	0.000698	0.036288507	1	root_5	a4c8d84e-79fd-4453-a861-59dd3c819519	4.9022975	15.3906565	0	0	null	null	null	null	NA
G3_2_w1_1_Low	wheatalone025	G3	2	w1	w1	w1	w1	1_Low	1_Low	w1_1_Low	w1_1_Low_2_G3	lat_31	0.48821992	0.035075318	0.000315	0.03703232	1	root_5	a4c8d84e-79fd-4453-a861-59dd3c819519	5.9591594	27.2687243	0	0	null	null	null	null	NA
G3_2_w1_1_Low	wheatalone025	G3	2	w1	w1	w1	w1	1_Low	1_Low	w1_1_Low	w1_1_Low_2_G3	lat_29	3.0156145	0.26977816	0.002199994	0.03333684	1	root_5	a4c8d84e-79fd-4453-a861-59dd3c819519	6.6012983	178.6499088	0	0	null	null	null	null	NA
G3_2_w1_1_Low	wheatalone025	G3	2	w1	w1	w1	w1	1_Low	1_Low	w1_1_Low	w1_1_Low_2_G3	lat_25	1.4579048	0.1615222	0.001596442	0.032219104	1	root_6	2a970ae8-6017-4eb4-8be4-67f9cc659679	0.6438381	26.29726649	0	0	null	null	null	null	NA
G3_2_w1_1_Low	wheatalone025	G3	2	w1	w1	w1	w1	1_Low	1_Low	w1_1_Low	w1_1_Low_2_G3	lat_22	5.4551716	0.6405265	0.007008054	0.038853724	1	root_5	a4c8d84e-79fd-4453-a861-59dd3c819519	1.4825934	34.49821999	0	0	null	null	null	null	NA
G3_2_w1_1_Low	wheatalone025	G3	2	w1	w1	w1	w1	1_Low	1_Low	w1_1_Low	w1_1_Low_2_G3	lat_28	0.4799628	0.04406282	0.000742	0.05056052	1	root_5	a4c8d84e-79fd-4453-a861-59dd3c819519	3.9096806	11.99405807	0	0	null	null	null	null	NA
G3_2_w1_1_Low	wheatalone025	G3	2	w1	w1	w1	w1	1_Low	1_Low	w1_1_Low	w1_1_Low_2_G3	lat_97	4.3355603	0.58380586	0.007718988	0.044180278	1	root_2	72efa053-a0b5-4371-a608-67491f374dae	5.100399	8.306876069	0	0	null	null	null	null	NA
G3_2_w1_1_Low	wheatalone025	G3	2	w1	w1	w1	w1	1_Low	1_Low	w1_1_Low	w1_1_Low_2_G3	lat_69	0.33893943	0.01611999	0.000109	0.026757373	1	root_1	89fa35e4-dc33-4a5e-aea8-19b0f5109c47	2.5426724	51.96069143	0	0	null	null	null	null	NA
G3_2_w1_1_Low	wheatalone025	G3	2	w1	w1	w1	w1	1_Low	1_Low	w1_1_Low	w1_1_Low_2_G3	lat_26	0.35637683	0.022196712	0.000159	0.034722876	1	root_5	a4c8d84e-79fd-4453-a861-59dd3c819519	3.9096806	130.7013525	0	0	null	null	null	null	NA
G3_2_w1_1_Low	wheatalone025	G3	2	w1	w1	w1	w1	1_Low	1_Low	w1_1_Low	w1_1_Low_2_G3	lat_23	8.079461	0.85540557	0.007772463	0.034841955	1	root_6	2a970ae8-6017-4eb4-8be4-67f9cc659679	12.039014	157.4236343	0	0	null	null	null	null	NA
G3_2_w1_1_Low	wheatalone025	G3	2	w1	w1	w1	w1	1_Low	1_Low	w1_1_Low	w1_1_Low_2_G3	lat_96	1.5601178	0.15328322	0.001428134	0.037972912	1	root_2	72efa053-a0b5-4371-a608-67491f374dae	6.722323	30.72146689	0	0	null	null	null	null	NA
G3_2_w1_1_Low	wheatalone025	G3	2	w1	w1	w1	w1	1_Low	1_Low	w1_1_Low	w1_1_Low_2_G3	lat_19	2.063199	0.1547213	0.001308182	0.0396474	1	root_6	2a970ae8-6017-4eb4-8be4-67f9cc659679	2.9540274	5.595864704	0	0	null	null	null	null	NA
G3_2_w1_1_Low	wheatalone025	G3	2	w1	w1	w1	w1	1_Low	1_Low	w1_1_Low	w1_1_Low_2_G3	lat_70	0.33893943	0.01611999	0.000109	0.026757373	1	root_1	89fa35e4-dc33-4a5e-aea8-19b0f5109c47	2.5426724	51.96069143	0	0	null	null	null	null	NA
G3_2_w1_1_Low	wheatalone025	G3	2	w1	w1	w1	w1	1_Low	1_Low	w1_1_Low	w1_1_Low_2_G3	lat_71	0.47904176	0.032135725	0.000267	0.033200137	1	root_1	89fa35e4-dc33-4a5e-aea8-19b0f5109c47	2.0770936	31.43498943	0	0	null	null	null	null	NA
G3_2_w1_1_Low	wheatalone025	G3	2	w1	w1	w1	w1	1_Low	1_Low	w1_1_Low	w1_1_Low_2_G3	lat_63	0.22046717	0.00652138	0.000113	0.044882003	1	root_3	de808a1b-a5a2-4bd5-a04b-16a2c1303e7e	3.761125	58.0694487	0	0	null	null	null	null	NA
G3_2_w1_1_Low	wheatalone025	G3	2	w1	w1	w1	w1	1_Low	1_Low	w1_1_Low	w1_1_Low_2_G3	lat_24	0.39776435	0.031238547	0.000303	0.03442359	1	root_5	a4c8d84e-79fd-4453-a861-59dd3c819519	2.3890464	69.08889342	0	0	null	null	null	null	NA
G3_2_w1_1_Low	wheatalone025	G3	2	w1	w1	w1	w1	1_Low	1_Low	w1_1_Low	w1_1_Low_2_G3	lat_65	0.46314323	0.041165765	0.000431	0.034343734	1	root_4	e357cad1-fb0f-4ceb-9424-d005734a91c8	2.818276	29.92717053	0	0	null	null	null	null	NA
G3_2_w1_1_Low	wheatalone025	G3	2	w1	w1	w1	w1	1_Low	1_Low	w1_1_Low	w1_1_Low_2_G3	lat_21	3.5824637	0.3228066	0.002445038	0.030374203	1	root_6	2a970ae8-6017-4eb4-8be4-67f9cc659679	1.9620154	38.35397106	0	0	null	null	null	null	NA
G3_2_w1_1_Low	wheatalone025	G3	2	w1	w1	w1	w1	1_Low	1_Low	w1_1_Low	w1_1_Low_2_G3	lat_67	0.6440875	0.058333334	0.000587	0.03919983	1	root_4	e357cad1-fb0f-4ceb-9424-d005734a91c8	1.0477778	19.83712331	0	0	null	null	null	null	NA
G3_2_w1_1_Low	wheatalone025	G3	2	w1	w1	w1	w1	1_Low	1_Low	w1_1_Low	w1_1_Low_2_G3	lat_27	0.4934942	0.011557577	0.000117	0.06490722	1	root_5	a4c8d84e-79fd-4453-a861-59dd3c819519	4.4938264	158.86031	0	0	null	null	null	null	NA
G3_2_w1_1_Low	wheatalone025	G3	2	w1	w1	w1	w1	1_Low	1_Low	w1_1_Low	w1_1_Low_2_G3	lat_82	3.0322728	0.2821371	0.002213628	0.032310333	1	root_7	e312c801-1afc-4957-979a-86f859335a74	4.227574	12.47749886	0	0	null	null	null	null	NA
G3_2_w1_1_Low	wheatalone025	G3	2	w1	w1	w1	w1	1_Low	1_Low	w1_1_Low	w1_1_Low_2_G3	lat_66	0.7541126	0.07300506	0.000693	0.030441046	1	root_4	e357cad1-fb0f-4ceb-9424-d005734a91c8	2.0967114	25.52703972	0	0	null	null	null	null	NA
G3_2_w1_1_Low	wheatalone025	G3	2	w1	w1	w1	w1	1_Low	1_Low	w1_1_Low	w1_1_Low_2_G3	lat_85	0.084258586	0.004691621	2.76E-05	0.025083577	1	root_7	e312c801-1afc-4957-979a-86f859335a74	5.670269	168.5751476	0	0	null	null	null	null	NA
G3_2_w1_1_Low	wheatalone025	G3	2	w1	w1	w1	w1	1_Low	1_Low	w1_1_Low	w1_1_Low_2_G3	lat_72	0.6440875	0.058333334	0.000587	0.03919983	1	root_4	e357cad1-fb0f-4ceb-9424-d005734a91c8	1.0477778	19.83712331	0	0	null	null	null	null	NA
G3_2_w1_1_Low	wheatalone025	G3	2	w1	w1	w1	w1	1_Low	1_Low	w1_1_Low	w1_1_Low_2_G3	lat_73	0.7541126	0.07300506	0.000693	0.030441046	1	root_4	e357cad1-fb0f-4ceb-9424-d005734a91c8	2.0967114	25.52703972	0	0	null	null	null	null	NA
G3_2_w1_1_Low	wheatalone025	G3	2	w1	w1	w1	w1	1_Low	1_Low	w1_1_Low	w1_1_Low_2_G3	lat_83	0.34400278	0.02158824	0.000146	0.026039986	1	root_7	e312c801-1afc-4957-979a-86f859335a74	5.2971396	11.39780988	0	0	null	null	null	null	NA
G3_2_w1_1_Low	wheatalone025	G3	2	w1	w1	w1	w1	1_Low	1_Low	w1_1_Low	w1_1_Low_2_G3	lat_75	0.68620616	0.06383993	0.000499	0.028432474	1	root_4	e357cad1-fb0f-4ceb-9424-d005734a91c8	4.0488706	13.77852695	0	0	null	null	null	null	NA
G3_2_w1_1_Low	wheatalone025	G3	2	w1	w1	w1	w1	1_Low	1_Low	w1_1_Low	w1_1_Low_2_G3	lat_76	0.22046717	0.00652138	0.000113	0.044882003	1	root_3	de808a1b-a5a2-4bd5-a04b-16a2c1303e7e	3.761125	58.0694487	0	0	null	null	null	null	NA
G3_2_w1_1_Low	wheatalone025	G3	2	w1	w1	w1	w1	1_Low	1_Low	w1_1_Low	w1_1_Low_2_G3	lat_64	0.68620616	0.06383993	0.000499	0.028432474	1	root_4	e357cad1-fb0f-4ceb-9424-d005734a91c8	4.0488706	13.77852695	0	0	null	null	null	null	NA
G3_2_w1_1_Low	wheatalone025	G3	2	w1	w1	w1	w1	1_Low	1_Low	w1_1_Low	w1_1_Low_2_G3	lat_78	0.44961047	0.019846376	0.000151	0.02816753	1	root_7	e312c801-1afc-4957-979a-86f859335a74	1.9660333	51.47752385	0	0	null	null	null	null	NA
G3_2_w1_1_Low	wheatalone025	G3	2	w1	w1	w1	w1	1_Low	1_Low	w1_1_Low	w1_1_Low_2_G3	lat_79	0.27343625	0.010586767	7.28E-05	0.02530448	1	root_7	e312c801-1afc-4957-979a-86f859335a74	2.2446985	72.82567625	0	0	null	null	null	null	NA
G3_2_w1_1_Low	wheatalone025	G3	2	w1	w1	w1	w1	1_Low	1_Low	w1_1_Low	w1_1_Low_2_G3	lat_80	0.24512224	0.00948838	7.02E-05	0.028572608	1	root_7	e312c801-1afc-4957-979a-86f859335a74	3.7857838	19.99488702	0	0	null	null	null	null	NA
G3_2_w1_1_Low	wheatalone025	G3	2	w1	w1	w1	w1	1_Low	1_Low	w1_1_Low	w1_1_Low_2_G3	lat_135	0.39556268	0.034072857	0.000546	0.041444264	1	root_6	2a970ae8-6017-4eb4-8be4-67f9cc659679	7.3579373	41.08836899	0	0	null	null	null	null	NA
G3_2_w1_1_Low	wheatalone025	G3	2	w1	w1	w1	w1	1_Low	1_Low	w1_1_Low	w1_1_Low_2_G3	lat_136	0.4670707	0.010544973	8.38E-05	0.031031812	1	root_6	2a970ae8-6017-4eb4-8be4-67f9cc659679	8.689303	50.05993175	0	0	null	null	null	null	NA
G3_2_w1_1_Low	wheatalone025	G3	2	w1	w1	w1	w1	1_Low	1_Low	w1_1_Low	w1_1_Low_2_G3	lat_137	0.18878764	0.011648648	8.63E-05	0.026245566	1	root_6	2a970ae8-6017-4eb4-8be4-67f9cc659679	9.442839	44.7665488	0	0	null	null	null	null	NA
G3_2_w1_1_Low	wheatalone025	G3	2	w1	w1	w1	w1	1_Low	1_Low	w1_1_Low	w1_1_Low_2_G3	lat_138	0.4358523	0.036267363	0.000525	0.04005076	1	root_6	2a970ae8-6017-4eb4-8be4-67f9cc659679	8.689303	7.017554919	0	0	null	null	null	null	NA
G3_2_w1_1_Low	wheatalone025	G3	2	w1	w1	w1	w1	1_Low	1_Low	w1_1_Low	w1_1_Low_2_G3	lat_17	0.64666873	0.05211837	0.000732	0.03893188	1	root_6	2a970ae8-6017-4eb4-8be4-67f9cc659679	3.6615348	53.00833317	0	0	null	null	null	null	NA
G3_2_w1_1_Low	wheatalone025	G3	2	w1	w1	w1	w1	1_Low	1_Low	w1_1_Low	w1_1_Low_2_G3	lat_18	1.3780226	0.084356956	0.000759	0.031598765	1	root_6	2a970ae8-6017-4eb4-8be4-67f9cc659679	2.9540274	10.56081117	0	0	null	null	null	null	NA
G3_2_w1_1_Low	wheatalone025	G3	2	w1	w1	w1	w1	1_Low	1_Low	w1_1_Low	w1_1_Low_2_G3	lat_20	1.6597593	0.1213394	0.000936	0.028639102	1	root_6	2a970ae8-6017-4eb4-8be4-67f9cc659679	2.9540274	8.520387782	0	0	null	null	null	null	NA
G3_2_w1_1_Low	wheatalone025	G3	2	w1	w1	w1	w1	1_Low	1_Low	w1_1_Low	w1_1_Low_2_G3	lat_100	1.6252298	0.11843222	0.000837	0.026686454	1	root_2	72efa053-a0b5-4371-a608-67491f374dae	8.089819	31.35506255	0	0	null	null	null	null	NA
G3_2_w1_1_Low	wheatalone025	G3	2	w1	w1	w1	w1	1_Low	1_Low	w1_1_Low	w1_1_Low_2_G3	lat_101	1.9786435	0.206495	0.002729327	0.045767494	1	root_2	72efa053-a0b5-4371-a608-67491f374dae	8.730003	18.08539836	0	0	null	null	null	null	NA
G3_2_w1_1_Low	wheatalone025	G3	2	w1	w1	w1	w1	1_Low	1_Low	w1_1_Low	w1_1_Low_2_G3	lat_77	0.23165272	0.012505363	9.93E-05	0.026763989	1	root_7	e312c801-1afc-4957-979a-86f859335a74	0.7398756	29.06439469	0	0	null	null	null	null	NA
G3_2_w1_1_Low	wheatalone025	G3	2	w1	w1	w1	w1	1_Low	1_Low	w1_1_Low	w1_1_Low_2_G3	lat_103	1.3484594	0.12805328	0.001282882	0.037708882	1	root_2	72efa053-a0b5-4371-a608-67491f374dae	9.651707	16.60222278	0	0	null	null	null	null	NA
G3_2_w1_1_Low	wheatalone025	G3	2	w1	w1	w1	w1	1_Low	1_Low	w1_1_Low	w1_1_Low_2_G3	lat_104	0.50772774	0.02972588	0.000237	0.032493576	1	root_2	72efa053-a0b5-4371-a608-67491f374dae	10.790153	20.03293118	0	0	null	null	null	null	NA
G3_2_w1_1_Low	wheatalone025	G3	2	w1	w1	w1	w1	1_Low	1_Low	w1_1_Low	w1_1_Low_2_G3	lat_105	0.24968119	0.009823036	6.16E-05	0.025901923	1	root_2	72efa053-a0b5-4371-a608-67491f374dae	11.124541	23.18498151	0	0	null	null	null	null	NA
G3_2_w1_1_Low	wheatalone025	G3	2	w1	w1	w1	w1	1_Low	1_Low	w1_1_Low	w1_1_Low_2_G3	lat_106	0.34900773	0.019255806	0.000157	0.030558918	1	root_5	a4c8d84e-79fd-4453-a861-59dd3c819519	8.670122	35.67489766	0	0	null	null	null	null	NA
G3_2_w1_1_Low	wheatalone025	G3	2	w1	w1	w1	w1	1_Low	1_Low	w1_1_Low	w1_1_Low_2_G3	lat_68	0.47904176	0.032135725	0.000267	0.033200137	1	root_1	89fa35e4-dc33-4a5e-aea8-19b0f5109c47	2.0770936	31.43498943	0	0	null	null	null	null	NA
G3_2_w1_1_Low	wheatalone025	G3	2	w1	w1	w1	w1	1_Low	1_Low	w1_1_Low	w1_1_Low_2_G3	lat_108	0.48821992	0.035075318	0.000315	0.03703232	1	root_5	a4c8d84e-79fd-4453-a861-59dd3c819519	5.9591594	27.2687243	0	0	null	null	null	null	NA
G3_2_w1_1_Low	wheatalone025	G3	2	w1	w1	w1	w1	1_Low	1_Low	w1_1_Low	w1_1_Low_2_G3	lat_109	0.8882723	0.07333411	0.000698	0.036288507	1	root_5	a4c8d84e-79fd-4453-a861-59dd3c819519	4.9022975	15.3906565	0	0	null	null	null	null	NA
G3_2_w1_1_Low	wheatalone025	G3	2	w1	w1	w1	w1	1_Low	1_Low	w1_1_Low	w1_1_Low_2_G3	lat_110	3.0156145	0.26977816	0.002199994	0.03333684	1	root_5	a4c8d84e-79fd-4453-a861-59dd3c819519	6.6012983	178.6499088	0	0	null	null	null	null	NA
G3_2_w1_1_Low	wheatalone025	G3	2	w1	w1	w1	w1	1_Low	1_Low	w1_1_Low	w1_1_Low_2_G3	lat_111	0.4799628	0.04406282	0.000742	0.05056052	1	root_5	a4c8d84e-79fd-4453-a861-59dd3c819519	3.9096806	11.99405807	0	0	null	null	null	null	NA
G3_2_w1_1_Low	wheatalone025	G3	2	w1	w1	w1	w1	1_Low	1_Low	w1_1_Low	w1_1_Low_2_G3	lat_99	1.4541395	0.11599988	0.000806	0.02704513	1	root_2	72efa053-a0b5-4371-a608-67491f374dae	7.573126	27.74611354	0	0	null	null	null	null	NA
G3_2_w1_1_Low	wheatalone025	G3	2	w1	w1	w1	w1	1_Low	1_Low	w1_1_Low	w1_1_Low_2_G3	lat_74	0.46314323	0.041165765	0.000431	0.034343734	1	root_4	e357cad1-fb0f-4ceb-9424-d005734a91c8	2.818276	29.92717053	0	0	null	null	null	null	NA
G3_2_w1_1_Low	wheatalone025	G3	2	w1	w1	w1	w1	1_Low	1_Low	w1_1_Low	w1_1_Low_2_G3	lat_114	1.4579048	0.1615222	0.001596442	0.032219104	1	root_6	2a970ae8-6017-4eb4-8be4-67f9cc659679	0.6438381	26.29726649	0	0	null	null	null	null	NA
G3_2_w1_1_Low	wheatalone025	G3	2	w1	w1	w1	w1	1_Low	1_Low	w1_1_Low	w1_1_Low_2_G3	lat_102	1.4297903	0.12606837	0.001508023	0.038536567	1	root_2	72efa053-a0b5-4371-a608-67491f374dae	8.730003	7.026734694	0	0	null	null	null	null	NA
G3_2_w1_1_Low	wheatalone025	G3	2	w1	w1	w1	w1	1_Low	1_Low	w1_1_Low	w1_1_Low_2_G3	lat_116	8.079461	0.85540557	0.007772463	0.034841955	1	root_6	2a970ae8-6017-4eb4-8be4-67f9cc659679	12.039014	157.4236343	0	0	null	null	null	null	NA
G3_2_w1_1_Low	wheatalone025	G3	2	w1	w1	w1	w1	1_Low	1_Low	w1_1_Low	w1_1_Low_2_G3	lat_117	5.4551716	0.6405265	0.007008054	0.038853724	1	root_5	a4c8d84e-79fd-4453-a861-59dd3c819519	1.4825934	34.49821999	0	0	null	null	null	null	NA
G3_2_w1_1_Low	wheatalone025	G3	2	w1	w1	w1	w1	1_Low	1_Low	w1_1_Low	w1_1_Low_2_G3	lat_118	3.5824637	0.3228066	0.002445038	0.030374203	1	root_6	2a970ae8-6017-4eb4-8be4-67f9cc659679	1.9620154	38.35397106	0	0	null	null	null	null	NA
G3_2_w1_1_Low	wheatalone025	G3	2	w1	w1	w1	w1	1_Low	1_Low	w1_1_Low	w1_1_Low_2_G3	lat_119	1.6597593	0.1213394	0.000936	0.028639102	1	root_6	2a970ae8-6017-4eb4-8be4-67f9cc659679	2.9540274	8.520387782	0	0	null	null	null	null	NA
G3_2_w1_1_Low	wheatalone025	G3	2	w1	w1	w1	w1	1_Low	1_Low	w1_1_Low	w1_1_Low_2_G3	lat_81	0.2567792	0.009937014	5.55E-05	0.022214446	1	root_7	e312c801-1afc-4957-979a-86f859335a74	4.8482294	36.30196366	0	0	null	null	null	null	NA
G3_2_w1_1_Low	wheatalone025	G3	2	w1	w1	w1	w1	1_Low	1_Low	w1_1_Low	w1_1_Low_2_G3	lat_121	1.3780226	0.084356956	0.000759	0.031598765	1	root_6	2a970ae8-6017-4eb4-8be4-67f9cc659679	2.9540274	10.56081117	0	0	null	null	null	null	NA
G3_2_w1_1_Low	wheatalone025	G3	2	w1	w1	w1	w1	1_Low	1_Low	w1_1_Low	w1_1_Low_2_G3	lat_1	0.4358523	0.036267363	0.000525	0.04005076	1	root_6	2a970ae8-6017-4eb4-8be4-67f9cc659679	8.689303	7.017554919	0	0	null	null	null	null	NA
G3_2_w1_1_Low	wheatalone025	G3	2	w1	w1	w1	w1	1_Low	1_Low	w1_1_Low	w1_1_Low_2_G3	lat_84	0.063227326	0.003509925	2.67E-05	0.022575479	1	root_7	e312c801-1afc-4957-979a-86f859335a74	5.670269	63.0924791	0	0	null	null	null	null	NA
[truncated: 2,017 more rows]
