# Supplementary material for: Wheat root length and not branching is altered in the presence of neighbours, including blackgrass
Source: PLoS One. 2017 May 24;12(5):e0178176. doi: 10.1371/journal.pone.0178176 (PMC5443546; doi:10.1371/journal.pone.0178176)
Supplement: S5 Table — (CSV) [file pone.0178176.s007.csv]

experimew1t	mediapatch	competitor	Species	Treatment	repetitiow1	Treatment3	rootw2eight	stemw2eight	totalw2eight	root_shoot_ratio
G2	10_High	aH_w1othiw1g	w1	w1_10_High	1	G2_1_w1_10_High	0.2545	0.3335	0.588	0.763118441
G2	1_Low	bL_w1othiw1g	w1	w1_1_Low	1	G2_1_w1_1_Low	0.2403	0.3303	0.5706	0.727520436
G2	10_High	cH_w2heat	w2	w2_10_High	1	G2_1_w2_10_High	0.2587	0.2935	0.5522	0.881431005
G2	1_Low	dL_w2heat	w2	w2_1_Low	1	G2_1_w2_1_Low	0.3188	0.2926	0.6114	1.089542037
G2	10_High	eH_wbg	wbg	wbg_10_High	1	G2_1_wbg_10_High	0.0904	0.0571	0.1475	1.583187391
G2	10_High	gH_wbd	wbd	wbd_10_High	1	G2_1_wbd_10_High	0.0777	0.0591	0.1368	1.314720812
G2	1_Low		wbd	wbd_1_Low	1	G2_1_wbd_1_Low	0.0475	0.0577	0.1052	0.82322357
G2	1_Low		wbg	wbg_1_Low	1	G2_1_wbg_1_Low	0.2421	0.292	0.5341	0.829109589
G2	1_Low	bL_w1othiw1g	w1	w1_1_Low	2	G2_2_w1_1_Low	0.2173	0.2883	0.5056	0.753728755
G2	1_Low	dL_w2heat	w2	w2_1_Low	2	G2_2_w2_1_Low	0.1115	0.0636	0.1751	1.753144654
G2	1_Low	fL_wbg	wbg	wbg_1_Low	2	G2_2_wbg_1_Low	0.2408	0.2819	0.5227	0.854203618
G2	1_Low	hL_wbd	wbd	wbd_1_Low	2	G2_2_wbd_1_Low	0.2133	0.3231	0.5364	0.660167131
G2	10_High		w1	w1_10_High	2	G2_2_w1_10_High	0.2467	0.3299	0.5766	0.747802364
G2	10_High		w2	w2_10_High	2	G2_2_w2_10_High	0.2731	0.4007	0.6738	0.681557275
G2	10_High		wbd	wbd_10_High	2	G2_2_wbd_10_High	0.228	0.2753	0.5033	0.828187432
G2	10_High		wbg	wbg_10_High	2	G2_2_wbg_10_High	0.1565	0.2515	0.408	0.622266402
G2	1_Low	bL_w1othiw1g	w1	w1_1_Low	3	G2_3_w1_1_Low	0.2581	0.28	0.5381	0.921785714
G2	1_Low	dL_w2heat	w2	w2_1_Low	3	G2_3_w2_1_Low	0.2382	0.2244	0.4626	1.061497326
G2	1_Low	fL_wbg	wbg	wbg_1_Low	3	G2_3_wbg_1_Low	0.1884	0.1745	0.3629	1.07965616
G2	10_High	wbd	wbd	wbd_10_High	3	G2_3_wbd_10_High	0.2347	0.3373	0.572	0.695819745
G2	10_High	wbg	wbg	wbg_10_High	3	G2_3_wbg_10_High	0.1368	0.2808	0.4176	0.487179487
G2	1_Low		wbd	wbd_1_Low	3	G2_3_wbd_1_Low	0.2602	0.2738	0.534	0.950328707
G3	1_Low		w1	w1_1_Low	1	G3_1_w1_1_Low	0.3	0.315	0.615	0.952380952
G3	10_High		w1	w1_10_High	1	G3_1_w1_10_High	0.28	0.35	0.63	0.8
G3	1_Low		w2	w2_1_Low	1	G3_1_w2_1_Low	0.205	0.24	0.445	0.854166667
G3	10_High		w2	w2_10_High	1	G3_1_w2_10_High	0.155	0.25	0.405	0.62
G3	1_Low		wbd	wbd_1_Low	1	G3_1_wbd_1_Low
G3	10_High		wbd	wbd_10_High	1	G3_1_wbd_10_High	0.145	0.165	0.31	0.878787879
G3	1_Low		wbg	wbg_1_Low	1	G3_1_wbg_1_Low	0.225	0.185	0.41	1.216216216
G3	10_High		wbg	wbg_10_High	1	G3_1_wbg_10_High	0.065	0.125	0.19	0.52
G3	1_Low		w1	w1_1_Low	2	G3_2_w1_1_Low	0.28	0.415	0.695	0.674698795
G3	1_Low		w2	w2_1_Low	2	G3_2_w2_1_Low	0.125	0.17	0.295	0.735294118
G3	10_High		w2	w2_10_High	2	G3_2_w2_10_High	0.14	0.26	0.4	0.538461538
G3	10_High		wbd	wbd_10_High	2	G3_2_wbd_10_High	0.125	0.11	0.235	1.136363636
G3	1_Low		w1	w1_1_Low	3	G3_3_w1_1_Low	0.255	0.39	0.645	0.653846154
G3	10_High		w1	w1_10_High	3	G3_3_w1_10_High	0.24	0.36	0.6	0.666666667
G3	10_High		w2	w2_10_High	3	G3_3_w2_10_High	0.235	0.315	0.55	0.427272727
G3	1_Low		wbd	wbd_1_Low	3	G3_3_wbd_1_Low	0.265	0.325	0.59	0.815384615
G3	1_Low		w1	w1_1_Low	4	G3_4_w1_1_Low	0.19	0.3	0.49	0.633333333
G3	10_High		w1	w1_10_High	4	G3_4_w1_10_High	0.22	0.365	0.585	0.602739726
S1	10_High	aH_nothing	w1	w1_10_High	1	S1_1_w1_10_High			0.3418
S1	1_Low	bL_nothing	w1	w1_1_Low	1	S1_1_w1_1_Low			0.793
S1	10_High	cH_wheat	w2	w2_10_High	1	S1_1_w2_10_High			0.6208
S1	1_Low	dL_wheat	w2	w2_1_Low	1	S1_1_w2_1_Low			0.5758
S1	10_High	eH_BG	wbg	wbg_10_High	1	S1_1_wbg_10_High			0.5267
S1	1_Low	fL_BG	wbg	wbg_1_Low	1	S1_1_wbg_1_Low			0.6259
S1	10_High	gH_BD	wbd	wbd_10_High	1	S1_1_wbd_10_High	0.1348	0.2526	0.3874	0.53365004
S1	1_Low	hL_BD	wbd	wbd_1_Low	1	S1_1_wbd_1_Low	0.1766	0.2096	0.3862	0.842557252
S1	10_High	aH_nothing	w1	w1_10_High	2	S1_2_w1_10_High			0.6801
S1	1_Low	bL_nothing	w1	w1_1_Low	2	S1_2_w1_1_Low			0.7922
S1	10_High	cH_wheat	w2	w2_10_High	2	S1_2_w2_10_High			0.5023
S1	1_Low	dL_wheat	w2	w2_1_Low	2	S1_2_w2_1_Low			0.5026
S1	10_High	eH_BG	wbg	wbg_10_High	2	S1_2_wbg_10_High			0.5658
S1	1_Low	fL_BG	wbg	wbg_1_Low	2	S1_2_wbg_1_Low			0.7951
S1	10_High	gH_BD	wbd	wbd_10_High	2	S1_2_wbd_10_High	0.0942	0.2485	0.3427	0.379074447
S1	1_Low	hL_BD	wbd	wbd_1_Low	2	S1_2_wbd_1_Low	0.2284	0.3169	0.5453	0.720732092
S1	10_High	aH_nothing	w1	w1_10_High	3	S1_3_w1_10_High			0.6913
S1	1_Low	bL_nothing	w1	w1_1_Low	3	S1_3_w1_1_Low			0.8184
S1	10_High	cH_wheat	w2	w2_10_High	3	S1_3_w2_10_High			0.6905
S1	1_Low	dL_wheat	w2	w2_1_Low	3	S1_3_w2_1_Low			0.3712
S1	10_High	eH_BG	wbg	wbg_10_High	3	S1_3_wbg_10_High			0.5956
S1	1_Low	fL_BG	wbg	wbg_1_Low	3	S1_3_wbg_1_Low			0.3228
S1	10_High	gH_BD	wbd	wbd_10_High	3	S1_3_wbd_10_High	0.0643	0.2122	0.2765	0.303016023
S1	1_Low	hL_BD	wbd	wbd_1_Low	3	S1_3_wbd_1_Low	0.0271	0.1243	0.1514	0.218020917
