# Supplementary material for: Wheat root length and not branching is altered in the presence of neighbours, including blackgrass
Source: PLoS One. 2017 May 24;12(5):e0178176. doi: 10.1371/journal.pone.0178176 (PMC5443546; doi:10.1371/journal.pone.0178176)
Supplement: S6 Table — (CSV) [file pone.0178176.s008.csv]

Experiment	Replicate	species_poi	species_competitor	Treatment	Treatment1	Patch	root_fw	shoot_fw	whole_plant_fw	root_shoot_ratio
G1	1	Wheat	Wheat	a_w	a_w_HN	HN	0.1943	0.2744	0.4687	0.708090379
G1	1	Wheat	Wheat	a_w	a_w_LN	LN	0.1831	0.2354	0.4185	0.777824979
G1	1	Wheat	Blackgrass	c_bg	c_bg_HN	HN	0.0078	0.0156	0.0234	0.5
G1	1	Wheat	Brachypodium	b_bd	b_bd_HN	HN	0.0872	0.0772	0.1644	1.129533679
G1	1	Wheat	Brachypodium	b_bd	b_bd_LN	LN	0.0495	0.0749	0.1244	0.660881175
G1	1	Wheat	Blackgrass	c_bg	c_bg_LN	LN	0.005	0.0082	0.0132	0.609756098
G1	2	Wheat	Wheat	a_w	a_w_LN	LN	0.3044	0.3589	0.6633	0.848147116
G1	2	Wheat	Blackgrass	c_bg	c_bg_LN	LN	0.1156	0.1826	0.2982	0.633077766
G1	2	Wheat	Brachypodium	b_bd	b_bd_LN	LN	0.0918	0.1041	0.1959	0.88184438
G1	2	Wheat	Wheat	a_w	a_w_HN	HN	0.1308	0.0896	0.2204	1.459821429
G1	2	Wheat	Brachypodium	b_bd	b_bd_HN	HN	0.0963	0.1094	0.2057	0.880255941
G1	2	Wheat	Blackgrass	c_bg	c_bg_HN	HN	0.1027	0.2207	0.3234	0.465337562
G1	3	Wheat	Wheat	a_w	a_w_LN	LN	0.1487	0.0694	0.2181	2.142651297
G1	3	Wheat	Blackgrass	c_bg	c_bg_LN	LN	0.1532	0.2144	0.3676	0.714552239
G1	3	Wheat	Blackgrass	c_bg	c_bg_HN	HN	0.1043	0.2812	0.3855	0.370910384
G1	3	Wheat	Brachypodium	b_bd	b_bd_LN	LN	0.0165	0.0041	0.0206	4.024390244
G2	1	Wheat	Wheat	a_w	a_w_LN	LN	0.255	0.28	0.535	0.910714286
G2	1	Wheat	Wheat	a_w	a_w_HN	HN	0.14	0.255	0.395	0.549019608
G2	1	Wheat	Brachypodium	b_bd	b_bd_LN	LN	0.065	0.075	0.14	0.866666667
G2	1	Wheat	Brachypodium	b_bd	b_bd_HN	HN	0.1	0.105	0.205	0.952380952
G2	1	Wheat	Blackgrass	c_bg	c_bg_LN	LN	0.21	0.275	0.485	0.763636364
G2	1	Wheat	Blackgrass	c_bg	c_bg_HN	HN	0.125	0.315	0.44	0.396825397
G2	2	Wheat	Wheat	a_w	a_w_LN	LN	0.165	0.24	0.405	0.6875
G2	2	Wheat	Wheat	a_w	a_w_HN	HN	0.17	0.28	0.45	0.607142857
G2	2	Wheat	Brachypodium	b_bd	b_bd_HN	HN	0.07	0.1	0.17	0.7
G2	4	Wheat	Wheat	a_w	a_w_HN	HN	0.235	0.315	0.55	0.746031746
G2	3	Wheat	Brachypodium	b_bd	b_bd_LN	LN	0.08	0.08	0.16	1
e1	1	wheat	Wheat	a_w	a_w_HN	HN	0.1892	0.057	0.2462	3.319298246
e1	1	wheat	Wheat	a_w	a_w_LN	LN	0.3201	0.1913	0.5114	1.673288029
e1	1	wheat	Blackgrass	c_bg	c_bg_HN	HN	0.3576	0.1645	0.5221	2.173860182
e1	1	wheat	Blackgrass	c_bg	c_bg_LN	LN	0.301	0.23	0.531	1.308695652
e1	1	wheat	Brachypodium	b_bd	b_bd_HN	HN	0.1223	0.1053	0.2276	1.161443495
e1	1	wheat	Brachypodium	b_bd	b_bd_LN	LN	0.1105	0.0956	0.2061	1.155857741
e1	2	wheat	Wheat	a_w	a_w_HN	HN	0.1395	0.0594	0.1989	2.348484848
e1	2	wheat	Wheat	a_w	a_w_LN	LN	0.2607	0.2092	0.4699	1.246175908
e1	2	wheat	Blackgrass	c_bg	c_bg_HN	HN	0.4335	0.1784	0.6119	2.429932735
e1	2	wheat	Blackgrass	c_bg	c_bg_LN	LN	0.2476	0.2484	0.496	0.996779388
e1	2	wheat	Brachypodium	b_bd	b_bd_HN	HN	0.1244	0.1219	0.2463	1.020508614
e1	2	wheat	Brachypodium	b_bd	b_bd_LN	LN	0.0818	0.078	0.1598	1.048717949
e1	3	wheat	Wheat	a_w	a_w_HN	HN	0.3607	0.1876	0.5483	1.922707889
e1	3	wheat	Wheat	a_w	a_w_LN	LN	0.2253	0.1055	0.3308	2.135545024
e1	3	wheat	Blackgrass	c_bg	c_bg_HN	HN	0.329	0.2336	0.5626	1.408390411
e1	3	wheat	Blackgrass	c_bg	c_bg_LN	LN	0.2852	0.178	0.4632	1.602247191
e1	3	wheat	Brachypodium	b_bd	b_bd_HN	HN	0.1208	0.1169	0.2377	1.033361848
e1	3	wheat	Brachypodium	b_bd	b_bd_LN	LN	0.1409	0.1429	0.2838	0.986004199
